# Supplementary material for: The changing mouse embryo transcriptome at whole tissue and single-cell resolution
Source: Nature. 2020 Jul 29;583(7818):760–7. doi: 10.1038/s41586-020-2536-x (PMC7410830; doi:10.1038/s41586-020-2536-x)
Supplement: Supplementary file 3 — Bulk RNA-Seq gene expression clusters. [file 41586_2020_2536_MOESM3_ESM.xlsx]

## Sheet: Genes
Genes	ENCODE Cluster	Cao et al. Cluster		Cao cluster:
ENSMUSG00000093953.1_Trav3d-3	34			1	Connective tissue progenitors
ENSMUSG00000094877.1_Trav3n-3	34			2	Chondrocytes & osteoblasts
ENSMUSG00000094828.4_Trav3-3	34			3	Intermediate Mesoderm
ENSMUSG00000052759.7_Gpr25	34			4	Jaw and tooth progenitors
ENSMUSG00000097433.1_Gm26781	34			5	Excitatory neurons
ENSMUSG00000096653.3_Trav15d-1-dv6d-1	34			6	Epithelial cells
ENSMUSG00000009356.8_Lpo	34			7	Radial glia
ENSMUSG00000019489.7_Cd70	34			8	Early mesenchyme
ENSMUSG00000024851.9_Pitpnm1	34	15		9	Neural progenitor cells
ENSMUSG00000047842.6_Diras2	34	6		10	Postmitotic premature neurons
ENSMUSG00000048148.12_Nwd1	34	19		11	Oligodendrocyte Progenitors
ENSMUSG00000030337.12_Vamp1	34	31		12	Isthmic organizer cells
ENSMUSG00000055692.14_Tmem191c	34	2		13	Myocytes
ENSMUSG00000041460.10_Cacna2d4	34			14	Neural Tube
ENSMUSG00000020702.9_Ccl1	34			15	Inhibitory neurons
ENSMUSG00000081219.1_Bambi-ps1	34			16	Stromal cells
ENSMUSG00000012819.11_Cdh23	34	15		17	Osteoblasts
ENSMUSG00000058400.9_Qrfpr	34			18	Inhibitory neuron progenitors
ENSMUSG00000005696.7_Sh2d1a	34			19	Premature oligodendrocyte
ENSMUSG00000032503.13_Arpp21	34	28		20	Endothelial cells
ENSMUSG00000031932.10_Gpr83	34	1		21	Chondroctye progenitors
ENSMUSG00000051638.1_Gm9857	34			22	Definitive erythroid lineage
ENSMUSG00000090873.1_Gm17112	34			23	Schwann cell precursor
ENSMUSG00000086373.4_Gm11978	34			24	Sensory neurons
ENSMUSG00000022602.10_Arc	34			25	Limb mesenchyme
ENSMUSG00000034613.8_Ppm1h	34	31		26	Primitive erythroid lineage
ENSMUSG00000074892.5_B3galt5	34			27	Inhibitory interneurons
ENSMUSG00000086606.1_Gm13205	34	11		28	Granule neurons
ENSMUSG00000000411.7_Tssk3	34			29	Hepatocytes
ENSMUSG00000032174.4_Icam5	34			30	Notochord cells
ENSMUSG00000066652.5_Lefty2	34			31	White blood cells
ENSMUSG00000050022.12_Amz1	34	31		32	Ependymal cell
ENSMUSG00000014686.7_Ceacam16	34			33	Cholinergic neurons
ENSMUSG00000020090.6_Npffr1	34	1		34	Cardiac muscle lineages
ENSMUSG00000102640.1_RP24-323H7.4	34			35	Megakaryocytes
ENSMUSG00000045471.4_Hcrt	34			36	Melanocytes
ENSMUSG00000035963.8_Odf3l2	34			37	Lens
ENSMUSG00000078816.5_Prkcg	34	27		38	Neutrophils
ENSMUSG00000044125.6_9530080O11Rik	34
ENSMUSG00000086361.1_Gm6569	34			Original data are derived from Supplementary Table3 and Table S4
ENSMUSG00000001773.9_Folh1	34	36
ENSMUSG00000022474.10_Pmm1	34	16
ENSMUSG00000087612.1_A230005M16Rik	34
ENSMUSG00000019194.10_Scn1b	34	35
ENSMUSG00000039195.4_1110008P14Rik	34
ENSMUSG00000036634.11_Mag	34
ENSMUSG00000070524.1_Fcrlb	34
ENSMUSG00000090799.1_Klhl33	34
ENSMUSG00000091089.1_A930018M24Rik	34
ENSMUSG00000022715.2_Cldn26	34
ENSMUSG00000097228.1_Gm26597	34
ENSMUSG00000090129.4_Olfr287	34
ENSMUSG00000074847.2_Gm10775	34
ENSMUSG00000079299.2_Klrb1	34
ENSMUSG00000004371.10_Il11	34
ENSMUSG00000093394.1_Gm20621	34
ENSMUSG00000091230.1_Gm6970	34
ENSMUSG00000097745.1_AI115009	34
ENSMUSG00000044566.11_Cage1	34	5
ENSMUSG00000073877.6_Gm13306	34
ENSMUSG00000086745.1_Tspan2os	34
ENSMUSG00000005580.7_Adcy9	34	35
ENSMUSG00000097482.2_Gm17634	34
ENSMUSG00000097527.1_1700112J16Rik	34
ENSMUSG00000085720.4_Gm7854	34	10
ENSMUSG00000017167.6_Cntnap1	34
ENSMUSG00000017390.11_Aldoc	34	19
ENSMUSG00000022679.9_Mpv17l	34	4
ENSMUSG00000041351.12_Rap1gap	34	5
ENSMUSG00000022756.11_Slc7a4	34
ENSMUSG00000029999.10_Tgfa	34	29
ENSMUSG00000026932.10_Nacc2	34	35
ENSMUSG00000021032.9_Ngb	34
ENSMUSG00000029228.11_Lnx1	34	6
ENSMUSG00000034472.9_Rasd2	34
ENSMUSG00000027297.10_Ltk	34
ENSMUSG00000022696.13_Sidt1	34	21
ENSMUSG00000097344.1_Gm26732	34
ENSMUSG00000026424.8_Gpr37l1	34
ENSMUSG00000028778.11_Hcrtr1	34
ENSMUSG00000074346.6_Kcnd3os	34
ENSMUSG00000021708.12_Rasgrf2	34	29
ENSMUSG00000031021.9_Tmem9b	34	22
ENSMUSG00000047547.10_Cltb	34	15
ENSMUSG00000094103.1_1700047I17Rik2	34
ENSMUSG00000036966.11_Spryd3	34
ENSMUSG00000062753.9_AI413582	34	10
ENSMUSG00000029449.7_Rhof	34	16
ENSMUSG00000033917.10_Gde1	34	30
ENSMUSG00000054484.10_Tmem62	34	15
ENSMUSG00000034390.11_Cmip	34	24
ENSMUSG00000056413.12_Adap1	34	31
ENSMUSG00000046447.3_Camk2n1	34	10
ENSMUSG00000097383.1_1500026H17Rik	34	5
ENSMUSG00000073433.6_Arhgdig	34	24
ENSMUSG00000021285.10_Ppp1r13b	34	20
ENSMUSG00000060275.7_Nrg2	34	15
ENSMUSG00000072494.7_Ppp1r3e	34	24
ENSMUSG00000080242.5_Gm15487	34
ENSMUSG00000087231.3_E230016M11Rik	34
ENSMUSG00000091154.2_Proscos	34
ENSMUSG00000036353.9_P2ry12	34
ENSMUSG00000051504.14_Siglech	34
ENSMUSG00000046008.7_Pnlip	34
ENSMUSG00000069132.3_Nxph2	34
ENSMUSG00000097877.1_Gm26703	34
ENSMUSG00000075463.3_4930594M22Rik	34
ENSMUSG00000026644.6_Acbd7	34
ENSMUSG00000033594.10_Spata2l	34
ENSMUSG00000049555.6_Tmie	34
ENSMUSG00000040938.12_Slc16a11	34
ENSMUSG00000055862.6_Izumo4	34
ENSMUSG00000102416.1_RP23-247A1.6	34
ENSMUSG00000055833.10_1700034H15Rik	34
ENSMUSG00000097872.1_Gm26702	34
ENSMUSG00000084932.1_Gm15156	34
ENSMUSG00000031297.10_Slc7a3	34
ENSMUSG00000079657.6_Rab26	34
ENSMUSG00000034796.10_Cpne7	34
ENSMUSG00000041617.6_Ccdc74a	34
ENSMUSG00000097062.1_Gm17586	34
ENSMUSG00000034579.13_Pla2g3	34
ENSMUSG00000064247.10_Plcxd1	34
ENSMUSG00000087575.3_Gm12976	34
ENSMUSG00000087050.1_Dhrs13os	34
ENSMUSG00000078289.2_Gm10923	34
ENSMUSG00000000125.5_Wnt3	34
ENSMUSG00000022548.10_Apod	34
ENSMUSG00000036111.7_Lmo1	34
ENSMUSG00000030093.6_Wnt7a	34
ENSMUSG00000041703.7_Zic5	34
ENSMUSG00000061524.8_Zic2	34
ENSMUSG00000067860.7_Zic3	34
ENSMUSG00000085555.5_2610035F20Rik	34
ENSMUSG00000048562.6_Sp8	34
ENSMUSG00000068859.5_Sp9	34
ENSMUSG00000005057.9_Sh2b2	34
ENSMUSG00000030774.9_Pak1	34
ENSMUSG00000041708.8_Mpped1	34
ENSMUSG00000047259.2_Mc4r	34
ENSMUSG00000033256.10_Shf	34
ENSMUSG00000091744.1_Gm17732	34
ENSMUSG00000039270.5_Megf9	34
ENSMUSG00000041570.10_Camsap2	34
ENSMUSG00000102205.1_RP23-239I17.3	34
ENSMUSG00000000202.5_Btbd17	34
ENSMUSG00000003436.11_Dll3	34
ENSMUSG00000097767.4_Miat	34
ENSMUSG00000010505.11_Myt1	34
ENSMUSG00000033740.13_St18	34
ENSMUSG00000068154.5_Insm1	34
ENSMUSG00000027168.17_Pax6	34
ENSMUSG00000034701.9_Neurod1	34
ENSMUSG00000084530.2_Mir1897	34
ENSMUSG00000020037.11_Rfx4	34
ENSMUSG00000096753.3_Fam181a	34
ENSMUSG00000053129.5_Gsx1	34
ENSMUSG00000029595.8_Lhx5	34
ENSMUSG00000098649.1_Gm27199	34
ENSMUSG00000095139.2_Pou3f2	34
ENSMUSG00000098051.1_Gm27032	34
ENSMUSG00000100252.2_Mir124-2hg	34
ENSMUSG00000097023.4_AI854517	34
ENSMUSG00000097156.3_Gm3764	34
ENSMUSG00000032368.10_Zic1	34
ENSMUSG00000036972.10_Zic4	34
ENSMUSG00000102803.1_RP23-340C13.9	34
ENSMUSG00000048540.7_Nhlh2	34
ENSMUSG00000030350.8_Prmt8	34
ENSMUSG00000044361.11_BC024139	34
ENSMUSG00000048385.8_Scrt1	34
ENSMUSG00000060257.2_Scrt2	34
ENSMUSG00000085946.1_AA387200	34
ENSMUSG00000097265.1_Gm26803	34
ENSMUSG00000102969.1_RP23-88A13.4	34
ENSMUSG00000102995.1_RP24-186G5.1	34
ENSMUSG00000103663.1_RP24-186G5.2	34
ENSMUSG00000103831.1_RP24-186G5.3	34
ENSMUSG00000029005.4_Draxin	34
ENSMUSG00000053024.10_Cntn2	34
ENSMUSG00000044576.6_Gareml	34
ENSMUSG00000062961.6_Ccdc177	34
ENSMUSG00000060534.11_Dcc	34
ENSMUSG00000023192.9_Grm2	34
ENSMUSG00000028610.12_Dmrtb1	34
ENSMUSG00000039059.7_Hrh3	34
ENSMUSG00000042671.8_Rgs8	34
ENSMUSG00000034384.11_Barhl2	34
ENSMUSG00000063681.10_Crb1	34
ENSMUSG00000027967.7_Neurog2	34
ENSMUSG00000096014.1_Sox1	34
ENSMUSG00000098795.1_Gm27403	34
ENSMUSG00000056854.4_Pou3f4	34
ENSMUSG00000090125.3_Pou3f1	34
ENSMUSG00000031073.5_Fgf15	34
ENSMUSG00000096999.1_Gm26793	34
ENSMUSG00000048001.7_Hes5	34
ENSMUSG00000092483.1_Gm20421	34
ENSMUSG00000063919.8_Srrm4	34
ENSMUSG00000086219.3_Srrm4os	34
ENSMUSG00000086296.2_D030055H07Rik	34
ENSMUSG00000100341.1_Gm29478	34
ENSMUSG00000102406.1_RP23-340C13.8	34
ENSMUSG00000104286.1_RP23-340C13.5	34
ENSMUSG00000102568.1_RP23-340C13.4	34
ENSMUSG00000016624.11_Phf21b	34
ENSMUSG00000033948.3_Zswim5	34
ENSMUSG00000069170.9_Gpr98	34
ENSMUSG00000085982.1_9530051G07Rik	34
ENSMUSG00000056824.11_Zfp663	34
ENSMUSG00000090041.1_Gm16027	34
ENSMUSG00000085888.3_Gm12224	34
ENSMUSG00000002908.11_Kcnn1	34
ENSMUSG00000020887.3_A230052G05Rik	34
ENSMUSG00000045515.3_Pou3f3	34
ENSMUSG00000060424.10_Pantr1	34
ENSMUSG00000097063.3_Pantr2	34
ENSMUSG00000097201.1_Gm26700	34
ENSMUSG00000097348.4_Rmst	34
ENSMUSG00000098979.1_Gm27544	34
ENSMUSG00000082226.3_Gm715	34
ENSMUSG00000052848.3_C130026L21Rik	34
ENSMUSG00000099907.1_Gm10421	34
ENSMUSG00000101930.1_Gm5441	34
ENSMUSG00000097235.1_Gm17250	34
ENSMUSG00000008496.14_Pou2f2	34
ENSMUSG00000034486.8_Gbx2	34
ENSMUSG00000074274.3_D930028M14Rik	34
ENSMUSG00000055069.3_Rab39	34
ENSMUSG00000024227.10_2610034M16Rik	34
ENSMUSG00000086166.1_Gm14342	34
ENSMUSG00000100789.2_Gm29508	34
ENSMUSG00000045179.9_Sox3	34
ENSMUSG00000087565.1_Gm14662	34
ENSMUSG00000025469.10_Msx3	34
ENSMUSG00000032128.10_Robo3	34
ENSMUSG00000045591.5_Olig3	34
ENSMUSG00000048015.3_Neurod4	34
ENSMUSG00000051251.3_Nhlh1	34
ENSMUSG00000048904.4_Neurog1	34
ENSMUSG00000030507.6_Dbx1	34
ENSMUSG00000045493.4_Bhlhe23	34
ENSMUSG00000079466.2_Prdm12	34
ENSMUSG00000085224.2_Gm13425	34
ENSMUSG00000098662.1_Gm27582	34
ENSMUSG00000036591.11_Arhgap21	34
ENSMUSG00000102504.1_RP23-411B7.7	34
ENSMUSG00000015776.8_Med22	34
ENSMUSG00000020737.8_Hn1	34
ENSMUSG00000036306.7_Lzts1	34
ENSMUSG00000041912.8_Tdrkh	34
ENSMUSG00000097515.1_1700040D17Rik	34
ENSMUSG00000047904.6_Sstr2	34
ENSMUSG00000020052.7_Ascl1	34
ENSMUSG00000039982.7_Dtx4	34
ENSMUSG00000061517.8_Sox21	34
ENSMUSG00000074637.6_Sox2	34
ENSMUSG00000090534.1_Gm4675	34
ENSMUSG00000027459.12_Fam110a	34
ENSMUSG00000000325.11_Arvcf	34
ENSMUSG00000067071.4_Hes6	34
ENSMUSG00000097134.1_1110002J07Rik	34
ENSMUSG00000097587.1_4930578M01Rik	34
ENSMUSG00000018698.11_Lhx1	34
ENSMUSG00000087211.3_Lhx1os	34
ENSMUSG00000029546.11_Uncx	34
ENSMUSG00000027270.10_Lamp5	34
ENSMUSG00000029151.10_Slc30a3	34
ENSMUSG00000024565.8_Sall3	34
ENSMUSG00000098720.1_Gm27239	34
ENSMUSG00000032023.7_4931429I11Rik	34
ENSMUSG00000046500.7_Fam19a4	34
ENSMUSG00000056829.3_Foxb2	34
ENSMUSG00000064052.2_Gm5089	34
ENSMUSG00000101797.1_Gm29266	34
ENSMUSG00000081264.1_Gm14021	34
ENSMUSG00000103762.1_RP24-168F13.1	34
ENSMUSG00000083536.1_Gm15808	34
ENSMUSG00000098729.1_Gm27200	34
ENSMUSG00000083377.1_Gm12653	34
ENSMUSG00000086701.1_Gm13595	34
ENSMUSG00000097524.1_Gm26846	34
ENSMUSG00000103658.1_RP24-498P8.3	34
ENSMUSG00000102461.1_RP24-421P3.7	34
ENSMUSG00000098664.1_Gm27588	34
ENSMUSG00000085383.1_Gm14218	34
ENSMUSG00000084537.1_Gm25845	34
ENSMUSG00000082132.1_Gm13541	34
ENSMUSG00000089710.1_Gm15810	34
ENSMUSG00000083154.1_Gm11892	34
ENSMUSG00000099150.1_Gm27243	34
ENSMUSG00000085029.1_Gm13569	34
ENSMUSG00000092242.1_Gm20515	34
ENSMUSG00000099437.1_Gm29135	34
ENSMUSG00000104056.1_RP23-171A13.9	34
ENSMUSG00000093452.3_Gm20687	34
ENSMUSG00000006941.4_Eif1b	34
ENSMUSG00000026915.12_Strbp	34
ENSMUSG00000032463.6_Faim	34
ENSMUSG00000055717.9_Slain1	34
ENSMUSG00000046341.5_Gm11223	34
ENSMUSG00000025451.11_Paip1	34
ENSMUSG00000089996.5_Tmsb15b2	34
ENSMUSG00000028637.11_Ccdc30	34
ENSMUSG00000036411.9_9530077C05Rik	34
ENSMUSG00000043773.4_1700048O20Rik	34
ENSMUSG00000099913.1_Gm28551	34
ENSMUSG00000018548.11_Trim37	34
ENSMUSG00000062190.8_Lancl2	34
ENSMUSG00000031628.8_Casp3	34
ENSMUSG00000025899.9_Alkbh8	34
ENSMUSG00000027951.12_Adar	34
ENSMUSG00000028078.10_Dclk2	34
ENSMUSG00000034156.12_Bzrap1	34
ENSMUSG00000040687.12_Madd	34
ENSMUSG00000028613.10_Lrp8	34
ENSMUSG00000041642.14_Kif21b	34
ENSMUSG00000044390.4_Tigd3	34
ENSMUSG00000048603.4_Gm9828	34
ENSMUSG00000047959.3_Kcna3	34
ENSMUSG00000056145.5_AI504432	34
ENSMUSG00000060216.11_Arrb2	34
ENSMUSG00000030275.4_Etnk1	34
ENSMUSG00000030283.5_St8sia1	34
ENSMUSG00000038034.11_Igsf8	34
ENSMUSG00000097892.2_Gm26801	34
ENSMUSG00000086815.3_3110082J24Rik	34
ENSMUSG00000086904.1_Gm13404	34
ENSMUSG00000099512.1_Gm28703	34
ENSMUSG00000071112.7_B230216G23Rik	34
ENSMUSG00000072492.5_Gm10364	34
ENSMUSG00000086152.1_Gm11454	34
ENSMUSG00000063600.10_Egfem1	34
ENSMUSG00000097540.1_1700037F24Rik	34
ENSMUSG00000102579.1_RP24-204F16.4	34
ENSMUSG00000103992.1_RP24-211P23.2	34
ENSMUSG00000097991.1_Gm7656	34
ENSMUSG00000103746.1_RP24-423J19.1	34
ENSMUSG00000029917.11_C130060K24Rik	34
ENSMUSG00000067215.5_Usp51	34
ENSMUSG00000035403.8_Crb2	34
ENSMUSG00000040612.9_Ildr2	34
ENSMUSG00000085271.3_E130006D01Rik	34
ENSMUSG00000074968.7_Ano3	34
ENSMUSG00000054885.7_4930578G10Rik	34
ENSMUSG00000000197.7_Nalcn	34
ENSMUSG00000033569.13_Bai3	34
ENSMUSG00000035864.10_Syt1	34
ENSMUSG00000034098.10_Fstl5	34
ENSMUSG00000053519.11_Kcnip1	34
ENSMUSG00000018411.13_Mapt	34
ENSMUSG00000024261.5_Syt4	34
ENSMUSG00000053825.10_Ppfia2	34
ENSMUSG00000024268.11_Celf4	34
ENSMUSG00000058153.10_Sez6l	34
ENSMUSG00000018865.8_Sult4a1	34
ENSMUSG00000046204.9_Pnma2	34
ENSMUSG00000021087.13_Rtn1	34
ENSMUSG00000031144.11_Syp	34
ENSMUSG00000025318.9_Jph3	34
ENSMUSG00000039838.7_Slc45a1	34
ENSMUSG00000043670.4_Diras1	34
ENSMUSG00000039717.11_Ralyl	34
ENSMUSG00000026527.9_Rgs7	34
ENSMUSG00000033615.9_Cplx1	34
ENSMUSG00000043388.7_Tmem130	34
ENSMUSG00000054013.5_Tmem179	34
ENSMUSG00000042532.10_Golga7b	34
ENSMUSG00000027457.11_Snph	34
ENSMUSG00000055430.3_Nap1l5	34
ENSMUSG00000033981.10_Gria2	34
ENSMUSG00000036766.8_Dner	34
ENSMUSG00000057716.6_Tmem178b	34
ENSMUSG00000043843.12_Tmem145	34
ENSMUSG00000079157.3_Fam155a	34
ENSMUSG00000102215.1_RP23-333L19.2	34
ENSMUSG00000097406.1_Gm26833	34
ENSMUSG00000071753.7_C230004F18Rik	34
ENSMUSG00000029875.4_Ccdc184	34
ENSMUSG00000033676.9_Gabrb3	34
ENSMUSG00000054423.9_Cadps	34
ENSMUSG00000053192.5_Mllt11	34
ENSMUSG00000000632.9_Sez6	34
ENSMUSG00000020436.13_Gabrg2	34
ENSMUSG00000045174.10_Amer3	34
ENSMUSG00000027612.7_Mmp24	34
ENSMUSG00000021301.8_Hecw1	34
ENSMUSG00000061911.10_Myt1l	34
ENSMUSG00000094500.2_Smim18	34
ENSMUSG00000002341.8_Ncan	34
ENSMUSG00000053046.10_Brsk2	34
ENSMUSG00000029291.7_Rufy3	34
ENSMUSG00000034958.7_Atcay	34
ENSMUSG00000034799.12_Unc13a	34
ENSMUSG00000034818.12_Celf5	34
ENSMUSG00000021066.8_Atl1	34
ENSMUSG00000043463.6_Rab9b	34
ENSMUSG00000058966.9_Fam57b	34
ENSMUSG00000028804.14_Csmd2	34
ENSMUSG00000021071.11_Trim9	34
ENSMUSG00000040972.8_Igsf21	34
ENSMUSG00000042873.10_Lhfpl4	34
ENSMUSG00000051703.10_Tmem198	34
ENSMUSG00000003410.7_Elavl3	34
ENSMUSG00000038916.6_Soga3	34
ENSMUSG00000034336.3_Ina	34
ENSMUSG00000017943.11_Gdap1l1	34
ENSMUSG00000027950.3_Chrnb2	34
ENSMUSG00000039860.15_Srrm3	34
ENSMUSG00000028137.5_Celf3	34
ENSMUSG00000007944.7_Ttc9b	34
ENSMUSG00000025777.8_Gdap1	34
ENSMUSG00000029712.10_Actl6b	34
ENSMUSG00000042078.10_Svop	34
ENSMUSG00000016346.13_Kcnq2	34
ENSMUSG00000053693.12_Mast1	34
ENSMUSG00000037217.11_Syn1	34
ENSMUSG00000027581.12_Stmn3	34
ENSMUSG00000032181.6_Scg3	34
ENSMUSG00000006575.10_Rundc3a	34
ENSMUSG00000019874.7_Fabp7	34
ENSMUSG00000030428.12_Ttyh1	34
ENSMUSG00000023473.7_Celsr3	34
ENSMUSG00000026442.10_Nfasc	34
ENSMUSG00000056316.2_Gm9996	34
ENSMUSG00000097545.3_A930011O12Rik	34
ENSMUSG00000086155.3_9430041J12Rik	34
ENSMUSG00000033854.9_Kcnk10	34
ENSMUSG00000050334.8_C130071C03Rik	34
ENSMUSG00000037386.11_Rims2	34
ENSMUSG00000087620.3_5330434G04Rik	34
ENSMUSG00000015599.8_Ttbk1	34
ENSMUSG00000029861.13_Fam131b	34
ENSMUSG00000045994.12_B3gat1	34
ENSMUSG00000048895.13_Cdk5r1	34
ENSMUSG00000041544.11_Ptchd2	34
ENSMUSG00000041923.11_Nol4	34
ENSMUSG00000043857.12_Mgat5b	34
ENSMUSG00000034730.12_Bai1	34
ENSMUSG00000042763.9_Maneal	34
ENSMUSG00000087184.1_Gm11650	34
ENSMUSG00000021198.12_Unc79	34
ENSMUSG00000021700.9_Rab3c	34
ENSMUSG00000030854.11_Ptpn5	34
ENSMUSG00000036913.10_Trim67	34
ENSMUSG00000024256.6_Adcyap1	34
ENSMUSG00000100475.1_Gm29543	34
ENSMUSG00000019796.8_Lrp11	34
ENSMUSG00000032890.13_Rims3	34
ENSMUSG00000040907.11_Atp1a3	34
ENSMUSG00000001985.9_Grik3	34
ENSMUSG00000004031.9_Brinp2	34
ENSMUSG00000098659.3_1110015O18Rik	34
ENSMUSG00000103255.1_PCDHA9	34
ENSMUSG00000024347.12_Psd2	34
ENSMUSG00000028051.6_Hcn3	34
ENSMUSG00000056089.5_Gm5468	34
ENSMUSG00000026220.6_Slc16a14	34
ENSMUSG00000033510.10_Otud7a	34
ENSMUSG00000009551.2_6330409D20Rik	34
ENSMUSG00000021047.6_Nova1	34
ENSMUSG00000030411.11_Nova2	34
ENSMUSG00000026787.3_Gad2	34
ENSMUSG00000086496.1_Gm14204	34
ENSMUSG00000030310.8_Slc6a1	34
ENSMUSG00000070880.6_Gad1	34
ENSMUSG00000037771.11_Slc32a1	34
ENSMUSG00000097049.1_6530411M01Rik	34
ENSMUSG00000030500.5_Slc17a6	34
ENSMUSG00000035355.11_Kcnh4	34
ENSMUSG00000092536.1_Gm20501	34
ENSMUSG00000067879.3_3110035E14Rik	34
ENSMUSG00000094626.1_Cecr6	34
ENSMUSG00000023017.9_Asic1	34
ENSMUSG00000066392.7_Nrxn3	34
ENSMUSG00000102548.1_RP24-192L21.1	34
ENSMUSG00000021685.11_Otp	34
ENSMUSG00000097638.1_Carlr	34
ENSMUSG00000097280.1_AI849053	34
ENSMUSG00000097428.1_AW047730	34
ENSMUSG00000031709.11_Tbc1d9	34
ENSMUSG00000074228.2_Gm10645	34
ENSMUSG00000035580.10_Kcnh8	34
ENSMUSG00000098552.1_Gm27217	34
ENSMUSG00000064125.10_BC068157	34
ENSMUSG00000103785.1_RP24-571H12.4	34
ENSMUSG00000097311.3_Gm26871	34
ENSMUSG00000104362.1_RP23-14P23.9	34
ENSMUSG00000104033.1_RP23-14P23.8	34
ENSMUSG00000020333.13_Acsl6	34
ENSMUSG00000087200.1_Lrp8os3	34
ENSMUSG00000060568.10_Fam78b	34
ENSMUSG00000069227.4_Gprin1	34
ENSMUSG00000005338.9_Cadm3	34
ENSMUSG00000008153.7_Clstn3	34
ENSMUSG00000019986.12_Ahi1	34
ENSMUSG00000030729.12_Pgm2l1	34
ENSMUSG00000072437.3_Nanos1	34
ENSMUSG00000042105.14_Inpp5f	34
ENSMUSG00000042208.11_0610010F05Rik	34
ENSMUSG00000044149.6_Nkrf	34
ENSMUSG00000040560.9_Wdr7	34
ENSMUSG00000021448.6_Shc3	34
ENSMUSG00000039830.8_Olig2	34
ENSMUSG00000026312.13_Cdh7	34
ENSMUSG00000071719.2_Tmem28	34
ENSMUSG00000004360.8_9330159F19Rik	34
ENSMUSG00000047495.11_Dlgap2	34
ENSMUSG00000039716.8_Dock3	34
ENSMUSG00000097801.1_Gm26777	34
ENSMUSG00000039419.12_Cntnap2	34
ENSMUSG00000073234.2_Gm8773	34
ENSMUSG00000000223.9_Drp2	34
ENSMUSG00000021010.7_Npas3	34
ENSMUSG00000036790.5_Slitrk2	34
ENSMUSG00000008489.14_Elavl2	34
ENSMUSG00000098912.3_1500004A13Rik	34
ENSMUSG00000020135.9_Apc2	34
ENSMUSG00000029168.10_Dpysl5	34
ENSMUSG00000039913.8_Pak7	34
ENSMUSG00000026587.11_Astn1	34
ENSMUSG00000044117.8_2900011O08Rik	34
ENSMUSG00000071658.4_Gng3	34
ENSMUSG00000082229.1_Nap1l2	34
ENSMUSG00000022619.5_Mapk8ip2	34
ENSMUSG00000074657.4_Kif5a	34
ENSMUSG00000025738.7_Fbxl16	34
ENSMUSG00000041141.6_Pnmal1	34
ENSMUSG00000050132.9_Sarm1	34
ENSMUSG00000022658.10_Tagln3	34
ENSMUSG00000029121.11_Crmp1	34
ENSMUSG00000062380.3_Tubb3	34
ENSMUSG00000063063.8_Ctnna2	34
ENSMUSG00000048330.10_Ric3	34
ENSMUSG00000024502.9_Jakmip2	34
ENSMUSG00000026764.11_Kif5c	34
ENSMUSG00000031202.5_Rab39b	34
ENSMUSG00000030519.10_Apba2	34
ENSMUSG00000032118.11_Fez1	34
ENSMUSG00000031285.10_Dcx	34
ENSMUSG00000031970.12_Dbndd1	34
ENSMUSG00000025478.11_Dpysl4	34
ENSMUSG00000048388.3_Fam171b	34
ENSMUSG00000029245.12_Epha5	34
ENSMUSG00000031028.9_Tub	34
ENSMUSG00000057182.10_Scn3a	34
ENSMUSG00000044288.6_Cnr1	34
ENSMUSG00000028354.9_Fmn2	34
ENSMUSG00000030257.12_Srgap3	34
ENSMUSG00000055202.7_Zfp811	34
ENSMUSG00000015222.13_Map2	34
ENSMUSG00000073656.4_Gm10558	34
ENSMUSG00000030584.9_Dpf1	34
ENSMUSG00000079330.4_Lemd1	34
ENSMUSG00000025427.10_Rnf165	34
ENSMUSG00000042743.9_Sgtb	34
ENSMUSG00000067889.4_Sptbn2	34
ENSMUSG00000011589.8_Fsd1	34
ENSMUSG00000031428.7_Zcchc18	34
ENSMUSG00000029636.9_Wasf3	34
ENSMUSG00000031837.9_Necab2	34
ENSMUSG00000015709.8_Arnt2	34
ENSMUSG00000050822.7_Slc29a4	34
ENSMUSG00000070527.3_Mkrn3	34
ENSMUSG00000019831.10_Wasf1	34
ENSMUSG00000049670.8_Morn4	34
ENSMUSG00000073293.4_Nudt10	34
ENSMUSG00000039154.6_Shd	34
ENSMUSG00000037239.7_Spred3	34
ENSMUSG00000071723.7_Gspt2	34
ENSMUSG00000022211.8_Lrrc16b	34
ENSMUSG00000036882.6_Arhgap33	34
ENSMUSG00000039375.12_Wdr17	34
ENSMUSG00000022456.11_Sept3	34
ENSMUSG00000024873.6_Cnih2	34
ENSMUSG00000032101.5_Ddx25	34
ENSMUSG00000044647.12_Csrnp3	34
ENSMUSG00000062044.9_Lmtk3	34
ENSMUSG00000034813.12_Grip1	34
ENSMUSG00000035390.12_Brsk1	34
ENSMUSG00000024172.6_St6gal2	34
ENSMUSG00000053395.11_Cacng8	34
ENSMUSG00000097165.1_2210008F06Rik	34
ENSMUSG00000024530.7_Slmo1	34
ENSMUSG00000067786.12_Nnat	34
ENSMUSG00000035067.9_Xkr6	34
ENSMUSG00000007653.8_Gabrb2	34
ENSMUSG00000026058.7_Khdrbs2	34
ENSMUSG00000032537.10_Ephb1	34
ENSMUSG00000056073.10_Grik2	34
ENSMUSG00000055761.10_Nkain3	34
ENSMUSG00000014602.11_Kif1a	34
ENSMUSG00000027438.10_Napb	34
ENSMUSG00000055733.6_Nap1l3	34
ENSMUSG00000021288.14_Klc1	34
ENSMUSG00000024777.9_Ppp2r5b	34
ENSMUSG00000026797.11_Stxbp1	34
ENSMUSG00000047261.9_Gap43	34
ENSMUSG00000048216.9_Gpr85	34
ENSMUSG00000052852.7_Reep1	34
ENSMUSG00000031104.2_Rab33a	34
ENSMUSG00000052584.9_Serp2	34
ENSMUSG00000102252.1_Snrpn	34
ENSMUSG00000102627.1_Snurf	34
ENSMUSG00000015291.6_Gdi1	34
ENSMUSG00000039086.9_Ss18l1	34
ENSMUSG00000025237.11_Parp6	34
ENSMUSG00000040389.11_Wdr47	34
ENSMUSG00000043004.9_Gng2	34
ENSMUSG00000029016.9_Clcn6	34
ENSMUSG00000027162.7_Lin7c	34
ENSMUSG00000019124.6_Scrn1	34
ENSMUSG00000068923.10_Syt11	34
ENSMUSG00000052727.5_Map1b	34
ENSMUSG00000072235.5_Tuba1a	34
ENSMUSG00000031284.12_Pak3	34
ENSMUSG00000022489.5_Pde1b	34
ENSMUSG00000031442.16_Mcf2l	34
ENSMUSG00000045136.5_Tubb2b	34
ENSMUSG00000038602.7_Slc35f1	34
ENSMUSG00000041020.10_Map7d2	34
ENSMUSG00000062591.5_Tubb4a	34
ENSMUSG00000048550.13_Thnsl1	34
ENSMUSG00000074461.2_Gm10699	34
ENSMUSG00000044365.11_Cxxc4	34
ENSMUSG00000052373.10_Mpp3	34
ENSMUSG00000000560.5_Gabra2	34
ENSMUSG00000043498.3_9330132A10Rik	34
ENSMUSG00000073514.3_Dok6	34
ENSMUSG00000038555.7_Reep2	34
ENSMUSG00000075318.8_Scn2a1	34
ENSMUSG00000006651.7_Aplp1	34
ENSMUSG00000040563.9_Lppr2	34
ENSMUSG00000040640.9_Erc2	34
ENSMUSG00000013367.4_Iglon5	34
ENSMUSG00000030806.5_Stx1b	34
ENSMUSG00000033597.8_Caskin1	34
ENSMUSG00000051537.9_Gm5124	34
ENSMUSG00000039740.6_Alg2	34
ENSMUSG00000049148.8_Plcxd3	34
ENSMUSG00000060314.8_Zfp941	34
ENSMUSG00000022208.7_Jph4	34
ENSMUSG00000048834.11_Vstm2a	34
ENSMUSG00000035653.12_Lrfn5	34
ENSMUSG00000045083.10_Lingo2	34
ENSMUSG00000022935.10_Grik1	34
ENSMUSG00000055022.10_Cntn1	34
ENSMUSG00000063297.6_Luzp2	34
ENSMUSG00000024109.14_Nrxn1	34
ENSMUSG00000026833.14_Olfm1	34
ENSMUSG00000038738.11_Shank1	34
ENSMUSG00000048814.6_Lonrf2	34
ENSMUSG00000027419.9_Pcsk2	34
ENSMUSG00000061576.11_Dpp6	34
ENSMUSG00000034912.12_Mdga2	34
ENSMUSG00000075478.2_Slitrk1	34
ENSMUSG00000058589.10_Anks1b	34
ENSMUSG00000011832.11_Evi5l	34
ENSMUSG00000031227.8_Magee1	34
ENSMUSG00000027603.11_Ggt7	34
ENSMUSG00000041263.10_Rusc1	34
ENSMUSG00000032507.11_Fbxl2	34
ENSMUSG00000049122.13_Frmd3	34
ENSMUSG00000034402.2_Kcnh5	34
ENSMUSG00000064329.9_Scn1a	34
ENSMUSG00000044071.7_Fam19a2	34
ENSMUSG00000063434.5_Sorcs3	34
ENSMUSG00000031210.6_Gpr165	34
ENSMUSG00000051527.6_Usp29	34
ENSMUSG00000052551.11_Adarb2	34
ENSMUSG00000055540.11_Epha6	34
ENSMUSG00000047013.11_Fbxo41	34
ENSMUSG00000064115.9_Cadm2	34
ENSMUSG00000103713.1_RP23-388A19.5	34
ENSMUSG00000039488.11_Cntn5	34
ENSMUSG00000055494.5_Gm14168	34
ENSMUSG00000044912.9_Syt16	34
ENSMUSG00000072214.6_Sept5	34
ENSMUSG00000049336.12_Tenm2	34
ENSMUSG00000019894.9_Slc6a15	34
ENSMUSG00000031391.14_L1cam	34
ENSMUSG00000025892.11_Gria4	34
ENSMUSG00000022454.12_Nell2	34
ENSMUSG00000022577.12_Ly6h	34
ENSMUSG00000061080.7_Lsamp	34
ENSMUSG00000032172.7_Olfm2	34
ENSMUSG00000046844.6_Vat1l	34
ENSMUSG00000054863.8_Fam19a5	34
ENSMUSG00000060780.2_Lrrtm1	34
ENSMUSG00000024558.8_Mapk4	34
ENSMUSG00000037747.5_Phyhipl	34
ENSMUSG00000050875.7_A730017C20Rik	34
ENSMUSG00000042401.6_Crtac1	34
ENSMUSG00000020723.3_Cacng4	34
ENSMUSG00000040570.10_Rundc3b	34
ENSMUSG00000056296.12_Synpr	34
ENSMUSG00000063887.9_Nlgn1	34
ENSMUSG00000027834.11_Serpini1	34
ENSMUSG00000028524.17_Sgip1	34
ENSMUSG00000042766.13_Trim46	34
ENSMUSG00000059602.10_Syn3	34
ENSMUSG00000007021.4_Syngr3	34
ENSMUSG00000036699.8_Zcchc12	34
ENSMUSG00000059361.6_Nrsn2	34
ENSMUSG00000039431.12_Mtmr7	34
ENSMUSG00000037989.11_Wnk2	34
ENSMUSG00000068748.4_Ptprz1	34
ENSMUSG00000040258.6_Nxph4	34
ENSMUSG00000055407.9_Map6	34
ENSMUSG00000004961.6_Syt5	34
ENSMUSG00000024743.10_Syt7	34
ENSMUSG00000021314.7_Amph	34
ENSMUSG00000033768.12_Nrxn2	34
ENSMUSG00000038453.11_Srcin1	34
ENSMUSG00000053550.9_Shisa7	34
ENSMUSG00000017412.11_Cacnb4	34
ENSMUSG00000020598.11_Nrcam	34
ENSMUSG00000031342.13_Gpm6b	34
ENSMUSG00000042751.10_Nmnat2	34
ENSMUSG00000022240.9_Ctnnd2	34
ENSMUSG00000036192.11_Rorb	34
ENSMUSG00000068373.10_D430041D05Rik	34
ENSMUSG00000022269.9_March11	34
ENSMUSG00000042425.13_Frmpd3	34
ENSMUSG00000052981.5_Ube2ql1	34
ENSMUSG00000025582.4_Nptx1	34
ENSMUSG00000030376.7_Slc8a2	34
ENSMUSG00000025020.7_Slit1	34
ENSMUSG00000027577.10_Chrna4	34
ENSMUSG00000036422.6_Pcdh8	34
ENSMUSG00000044141.8_E130201H02Rik	34
ENSMUSG00000063239.12_Grm4	34
ENSMUSG00000093436.2_Gm20646	34
ENSMUSG00000086171.3_Pcsk2os1	34
ENSMUSG00000022829.10_Stxbp5l	34
ENSMUSG00000043531.11_Sorcs1	34
ENSMUSG00000052629.5_Gm9885	34
ENSMUSG00000059146.8_Ntrk3	34
ENSMUSG00000049939.6_Lrrc4	34
ENSMUSG00000074664.3_A830092H15Rik	34
ENSMUSG00000042631.7_Xkr7	34
ENSMUSG00000097094.1_Gm26548	34
ENSMUSG00000102481.1_RP24-208F6.1	34
ENSMUSG00000104396.1_RP23-147I4.1	34
ENSMUSG00000102623.1_RP23-271G7.1	34
ENSMUSG00000102472.1_RP23-462C3.2	34
ENSMUSG00000097452.1_Gm2824	34
ENSMUSG00000087185.1_Gm13872	34
ENSMUSG00000087674.3_4930447M23Rik	34
ENSMUSG00000097079.1_Gm26604	34
ENSMUSG00000104282.1_RP24-364K10.3	34
ENSMUSG00000103331.1_RP24-66L18.1	34
ENSMUSG00000097566.1_A930024N18Rik	34
ENSMUSG00000074252.2_Gm10654	34
ENSMUSG00000027977.11_Ndst3	34
ENSMUSG00000028360.9_Slc44a5	34
ENSMUSG00000026469.10_Xpr1	34
ENSMUSG00000033392.11_Clasp2	34
ENSMUSG00000100826.2_D7Ertd715e	34
ENSMUSG00000036333.10_Kidins220	34
ENSMUSG00000038831.12_Ralgps1	34
ENSMUSG00000091514.1_Gm17484	34
ENSMUSG00000055480.6_Zfp458	34
ENSMUSG00000087370.2_Tmem170b	34
ENSMUSG00000104154.1_RP23-440J24.4	34
ENSMUSG00000002190.9_Clgn	34
ENSMUSG00000031654.11_Cbln1	34
ENSMUSG00000097248.4_Gm2694	34
ENSMUSG00000044176.7_Spink10	34
ENSMUSG00000021986.7_Amer2	34
ENSMUSG00000082879.1_Gm13525	34
ENSMUSG00000055725.7_Paqr3	34
ENSMUSG00000103845.1_RP23-76C20.4	34
ENSMUSG00000030226.8_Lmo3	34
ENSMUSG00000089957.1_A830011K09Rik	34
ENSMUSG00000054409.4_Tmem74	34
ENSMUSG00000047935.12_Gm5607	34
ENSMUSG00000051243.9_Islr2	34
ENSMUSG00000057818.8_1600029O15Rik	34
ENSMUSG00000056797.6_Gm4889	34
ENSMUSG00000071636.6_Rimbp3	34
ENSMUSG00000022054.7_Nefm	34
ENSMUSG00000022055.7_Nefl	34
ENSMUSG00000027674.12_Pex5l	34
ENSMUSG00000033949.7_Trim36	34
ENSMUSG00000060204.4_Gm5868	34
ENSMUSG00000097102.1_2310069G16Rik	34
ENSMUSG00000020297.6_Nsg2	34
ENSMUSG00000045348.11_Nyap1	34
ENSMUSG00000038390.9_Gpr162	34
ENSMUSG00000039485.7_Tspyl4	34
ENSMUSG00000025551.9_Fgf14	34
ENSMUSG00000036510.13_Cdh8	34
ENSMUSG00000052479.5_A330008L17Rik	34
ENSMUSG00000020340.12_Cyfip2	34
ENSMUSG00000034189.4_Hsdl1	34
ENSMUSG00000023868.11_Pde10a	34
ENSMUSG00000027489.11_Necab3	34
ENSMUSG00000097149.1_G630030J09Rik	34
ENSMUSG00000001313.8_Rnd2	34
ENSMUSG00000022044.10_Stmn4	34
ENSMUSG00000060240.8_Cend1	34
ENSMUSG00000027584.12_Oprl1	34
ENSMUSG00000041216.11_Clvs1	34
ENSMUSG00000062444.10_Ap3b2	34
ENSMUSG00000062991.6_Nrg1	34
ENSMUSG00000035551.6_Igfbpl1	34
ENSMUSG00000027849.14_Syt6	34
ENSMUSG00000042724.7_Map3k9	34
ENSMUSG00000052302.5_Tbc1d30	34
ENSMUSG00000031344.7_Gabrq	34
ENSMUSG00000039057.9_Myo16	34
ENSMUSG00000000948.12_Snrpn	34
ENSMUSG00000086286.1_Gm15138	34
ENSMUSG00000020151.12_Ptprr	34
ENSMUSG00000021194.5_Chga	34
ENSMUSG00000023236.7_Scg5	34
ENSMUSG00000030683.7_Sez6l2	34
ENSMUSG00000026204.11_Ptprn	34
ENSMUSG00000032297.7_Celf6	34
ENSMUSG00000039278.10_Pcsk1n	34
ENSMUSG00000033061.11_Resp18	34
ENSMUSG00000040035.10_Disp2	34
ENSMUSG00000027273.9_Snap25	34
ENSMUSG00000027500.10_Stmn2	34
ENSMUSG00000048978.9_Nrsn1	34
ENSMUSG00000056553.10_Ptprn2	34
ENSMUSG00000027350.8_Chgb	34
ENSMUSG00000050711.7_Scg2	34
ENSMUSG00000029219.7_Slc10a4	34
ENSMUSG00000032303.6_Chrna3	34
ENSMUSG00000028546.13_Elavl4	34
ENSMUSG00000046709.12_Mapk10	34
ENSMUSG00000029878.5_Dbpht2	34
ENSMUSG00000071265.5_1700086L19Rik	34
ENSMUSG00000021587.4_Pcsk1	34
ENSMUSG00000020811.12_Wscd1	34
ENSMUSG00000047632.10_Fgfbp3	34
ENSMUSG00000031027.11_Stk33	34
ENSMUSG00000085407.1_1700095J03Rik	34
ENSMUSG00000031860.13_Pbx4	34
ENSMUSG00000053166.10_Cdh22	34
ENSMUSG00000099061.1_Gm28050	34
ENSMUSG00000054383.2_Pnma1	34
ENSMUSG00000035805.9_Mlc1	34
ENSMUSG00000048794.10_Ccdc37	34
ENSMUSG00000079235.6_Ccdc13	34
ENSMUSG00000002459.13_Rgs20	34
ENSMUSG00000038026.8_Kcnj9	34
ENSMUSG00000100891.1_2810049E08Rik	34
ENSMUSG00000024758.10_Rtn3	34
ENSMUSG00000031517.7_Gpm6a	34
ENSMUSG00000048142.8_Nat8l	34
ENSMUSG00000038301.11_Snx10	34
ENSMUSG00000054855.9_Rnd1	34
ENSMUSG00000005089.11_Slc1a2	34
ENSMUSG00000022340.10_Sybu	34
ENSMUSG00000030302.12_Atp2b2	34
ENSMUSG00000036469.12_March1	34
ENSMUSG00000045731.5_Pnoc	34
ENSMUSG00000025909.12_Sntg1	34
ENSMUSG00000037887.7_Dusp8	34
ENSMUSG00000097342.1_Gm26618	34
ENSMUSG00000009734.13_Pou6f2	34
ENSMUSG00000097419.1_Gm26666	34
ENSMUSG00000026805.10_Barhl1	34
ENSMUSG00000059246.4_Foxb1	34
ENSMUSG00000104411.1_RP23-68L13.1	34
ENSMUSG00000053747.9_Sox14	34
ENSMUSG00000028876.7_Epha10	34
ENSMUSG00000097623.3_B230323A14Rik	34
ENSMUSG00000099717.1_Gm9451	34
ENSMUSG00000028813.2_CK137956	34
ENSMUSG00000036949.12_Slc39a12	34
ENSMUSG00000097486.1_Gm17733	34
ENSMUSG00000087618.1_Gm14114	34
ENSMUSG00000000605.8_Clcn4-2	34
ENSMUSG00000028937.10_Acot7	34
ENSMUSG00000024403.12_Atp6v1g2	34
ENSMUSG00000060450.9_Rnf14	34
ENSMUSG00000047454.7_Gphn	34
ENSMUSG00000039530.12_Tusc3	34
ENSMUSG00000086363.3_A330102I10Rik	34
ENSMUSG00000020524.12_Gria1	34
ENSMUSG00000036062.9_N28178	34
ENSMUSG00000029212.7_Gabrb1	34
ENSMUSG00000078591.1_Hs3st4	34
ENSMUSG00000042182.12_Bend6	34
ENSMUSG00000056185.4_Snx32	34
ENSMUSG00000010721.11_Lmbr1	34
ENSMUSG00000054027.7_Nt5dc3	34
ENSMUSG00000022987.7_Zfp641	34
ENSMUSG00000041794.8_Myrip	34
ENSMUSG00000048004.10_Tmem196	34
ENSMUSG00000053930.9_Shisa6	34
ENSMUSG00000024425.3_Ndfip1	34
ENSMUSG00000028145.8_Them4	34
ENSMUSG00000029364.11_Wsb2	34
ENSMUSG00000025735.9_Rhbdl1	34
ENSMUSG00000031376.11_Atp2b3	34
ENSMUSG00000027895.8_Kcnc4	34
ENSMUSG00000043398.4_Gpr135	34
ENSMUSG00000057897.10_Camk2b	34
ENSMUSG00000000826.12_Dnajc5	34
ENSMUSG00000028833.9_Ncdn	34
ENSMUSG00000023266.7_Frs3	34
ENSMUSG00000038351.10_Sgsm2	34
ENSMUSG00000007207.6_Stx1a	34
ENSMUSG00000049556.4_Lingo1	34
ENSMUSG00000009894.11_Snap47	34
ENSMUSG00000045180.9_Shroom2	34
ENSMUSG00000028969.6_Cdk5	34
ENSMUSG00000030731.9_Syt3	34
ENSMUSG00000043419.10_Chd3os	34
ENSMUSG00000035640.14_Dos	34
ENSMUSG00000058886.8_Deaf1	34
ENSMUSG00000058656.8_Samd12	34
ENSMUSG00000037259.11_Dzank1	34
ENSMUSG00000085408.1_C530005A16Rik	34
ENSMUSG00000004267.12_Eno2	34
ENSMUSG00000020894.12_Vamp2	34
ENSMUSG00000037509.14_Arhgef4	34
ENSMUSG00000026113.13_Inpp4a	34
ENSMUSG00000026426.6_Arl8a	34
ENSMUSG00000046807.9_Lrrc75b	34
ENSMUSG00000034007.9_Scaper	34
ENSMUSG00000045007.9_Tubg2	34
ENSMUSG00000025855.9_Prkar1b	34
ENSMUSG00000044629.5_Cnrip1	34
ENSMUSG00000042109.7_Csdc2	34
ENSMUSG00000031343.9_Gabra3	34
ENSMUSG00000004187.10_Kifc2	34
ENSMUSG00000022421.14_Nptxr	34
ENSMUSG00000084845.5_Tmem240	34
ENSMUSG00000044006.8_Cilp2	34
ENSMUSG00000005699.11_Pard6a	34
ENSMUSG00000030685.5_Kctd13	34
ENSMUSG00000071073.4_Lrrc73	34
ENSMUSG00000044060.13_A830010M20Rik	34
ENSMUSG00000020639.9_Pfn4	34
ENSMUSG00000008658.11_Rbfox1	34
ENSMUSG00000031840.8_Rab3a	34
ENSMUSG00000073888.8_Ccl27a	34
ENSMUSG00000009394.9_Syn2	34
ENSMUSG00000024897.8_Apba1	34
ENSMUSG00000020435.13_Osbp2	34
ENSMUSG00000015094.12_Npdc1	34
ENSMUSG00000032482.5_Cspg5	34
ENSMUSG00000031367.11_Ap1s2	34
ENSMUSG00000031539.5_Ap3m2	34
ENSMUSG00000038065.9_Mturn	34
ENSMUSG00000032549.7_Rab6b	34
ENSMUSG00000028439.10_Fam219a	34
ENSMUSG00000021687.10_Scamp1	34
ENSMUSG00000060681.10_Slc9a6	34
ENSMUSG00000047496.6_Rnf152	34
ENSMUSG00000025959.9_Klf7	34
ENSMUSG00000034647.10_Ankrd12	34
ENSMUSG00000035847.11_Ids	34
ENSMUSG00000001260.6_Gabrg1	34
ENSMUSG00000041468.6_Gpr12	34
ENSMUSG00000018589.8_Glra2	34
ENSMUSG00000043460.6_Elfn2	34
ENSMUSG00000021852.9_Slc35f4	34
ENSMUSG00000039809.9_Gabbr2	34
ENSMUSG00000071234.2_Syndig1l	34
ENSMUSG00000030307.7_Slc6a11	34
ENSMUSG00000103442.1_PCDHA9	34
ENSMUSG00000036800.7_Fam135b	34
ENSMUSG00000038048.7_Cntnap5c	34
ENSMUSG00000067028.7_Cntnap5b	34
ENSMUSG00000039106.5_Htr5a	34
ENSMUSG00000068151.7_A230006K03Rik	34
ENSMUSG00000040125.4_Gpr26	34
ENSMUSG00000049583.10_Grm5	34
ENSMUSG00000096934.1_Gm26658	34
ENSMUSG00000099964.2_Gm29514	34
ENSMUSG00000055078.6_Gabra5	34
ENSMUSG00000087056.1_Gm14004	34
ENSMUSG00000092216.1_Gm19345	34
ENSMUSG00000100812.1_A730098A19Rik	34
ENSMUSG00000004892.9_Bcan	34
ENSMUSG00000084898.1_Gm12371	34
ENSMUSG00000097535.1_Gm26592	34
ENSMUSG00000046240.7_Hepacam	34
ENSMUSG00000074872.2_Ctxn2	34
ENSMUSG00000078235.3_Fam43b	34
ENSMUSG00000019828.9_Grm1	34
ENSMUSG00000055003.10_Lrtm2	34
ENSMUSG00000017740.12_Slc12a5	34	15
ENSMUSG00000092375.1_A730060N03Rik	34	15
ENSMUSG00000021721.4_Htr1a	34
ENSMUSG00000089759.3_3632454L22Rik	34
ENSMUSG00000043301.11_Kcnj6	34	5
ENSMUSG00000102801.1_RP23-247F18.3	34
ENSMUSG00000070695.4_Cntnap5a	34	15
ENSMUSG00000098239.1_Pclo	34	15
ENSMUSG00000100515.2_Gm17916	34
ENSMUSG00000038257.8_Glra3	34	5
ENSMUSG00000101054.1_Gm18406	34
ENSMUSG00000050963.6_Kcns2	34
ENSMUSG00000048483.5_Zdhhc22	34
ENSMUSG00000024524.12_Gnal	34	15
ENSMUSG00000021541.9_Trpc7	34	5
ENSMUSG00000044667.8_Lppr4	34
ENSMUSG00000062296.4_Trank1	34	15
ENSMUSG00000060530.1_A930017M01Rik	34
ENSMUSG00000026904.13_Slc4a10	34	32
ENSMUSG00000027534.12_Snx16	34	16
ENSMUSG00000036815.12_Dpp10	34	15
ENSMUSG00000051098.5_Mblac2	34	29
ENSMUSG00000034825.9_Nrip3	34	26
ENSMUSG00000050321.2_Neto1	34	27
ENSMUSG00000030235.13_Slco1c1	34	32
ENSMUSG00000041380.9_Htr2c	34	32
ENSMUSG00000093536.3_Smim17	34	15
ENSMUSG00000098129.1_Gm27040	34
ENSMUSG00000011751.12_Sptbn4	34	5
ENSMUSG00000003974.5_Grm3	34	15
ENSMUSG00000007440.10_Pcdha10	34
ENSMUSG00000103310.1_PCDHA9	34
ENSMUSG00000102312.1_Pcdha3	34
ENSMUSG00000103707.1_Pcdha6	34	5
ENSMUSG00000103092.1_Pcdha5	34
ENSMUSG00000104148.1_PCDHA9	34
ENSMUSG00000104318.1_Pcdha7	34
ENSMUSG00000103770.1_Pcdha9	34
ENSMUSG00000025468.10_Caly	34	15
ENSMUSG00000046378.7_Asphd1	34	15
ENSMUSG00000102206.1_PCDHA9	34
ENSMUSG00000026018.8_Ica1l	34	15
ENSMUSG00000044024.11_Rell2	34	5
ENSMUSG00000019146.2_Cacng2	34	15
ENSMUSG00000050272.9_Dscam	34	15
ENSMUSG00000045967.11_Gpr158	34	15
ENSMUSG00000066197.4_Gpr139	34	15
ENSMUSG00000027965.11_Olfm3	34	15
ENSMUSG00000045648.11_Vwc2l	34	5
ENSMUSG00000029608.7_Rph3a	34	15
ENSMUSG00000068099.4_1500009C09Rik	34	27
ENSMUSG00000043999.6_Gpr75	34	5
ENSMUSG00000097929.3_Tunar	34	15
ENSMUSG00000051146.2_Camk2n2	34	38
ENSMUSG00000090546.1_Cdr1	34
ENSMUSG00000046287.7_Pnma3	34
ENSMUSG00000034891.9_Sncb	34
ENSMUSG00000046793.4_Gpr61	34
ENSMUSG00000070498.3_Tmem132b	34	23
ENSMUSG00000046178.3_Nxph1	34	15
ENSMUSG00000056158.10_Car10	34	5
ENSMUSG00000100600.2_A230077H06Rik	34	15
ENSMUSG00000085067.1_Gm15631	34
ENSMUSG00000020374.12_Rasgef1c	34	33
ENSMUSG00000029120.7_Ppp2r2c	34	24
ENSMUSG00000040797.12_Iqsec3	34	15
ENSMUSG00000058975.6_Kcnc1	34	15
ENSMUSG00000056856.7_Jakmip3	34	5
ENSMUSG00000019785.9_Clvs2	34	5
ENSMUSG00000037843.6_Vstm2l	34	15
ENSMUSG00000051062.6_Fbll1	34
ENSMUSG00000090071.4_Cdk5r2	34	5
ENSMUSG00000042388.10_Dlgap3	34	9
ENSMUSG00000029420.8_Rimbp2	34	33
ENSMUSG00000039372.5_March4	34
ENSMUSG00000054976.10_Nyap2	34	33
ENSMUSG00000041014.13_Nrg3	34	15
ENSMUSG00000061601.11_Pclo	34
ENSMUSG00000051951.5_Xkr4	34	5
ENSMUSG00000047155.9_Cyp4x1	34	35
ENSMUSG00000028528.12_Dnajc6	34	5
ENSMUSG00000097823.2_Gm16701	34	10
ENSMUSG00000104516.1_RP23-184I13.1	34
ENSMUSG00000032259.7_Drd2	34	9
ENSMUSG00000026959.9_Grin1	34	5
ENSMUSG00000058740.10_Kcnt1	34	15
ENSMUSG00000055567.12_Unc80	34	5
ENSMUSG00000104252.1_Pcdha4	34	15
ENSMUSG00000027400.7_Pdyn	34	30
ENSMUSG00000050967.5_Creg2	34	15
ENSMUSG00000087114.1_Gm16099	34
ENSMUSG00000023011.7_Faim2	34	5
ENSMUSG00000028785.8_Hpca	34	33
ENSMUSG00000040373.8_Cacng5	34	24
ENSMUSG00000066189.5_Cacng3	34	15
ENSMUSG00000005045.12_Chd5	34	15
ENSMUSG00000057455.8_Rit2	34	15
ENSMUSG00000029419.8_Gm996	34
ENSMUSG00000010086.13_Rnf112	34	24
ENSMUSG00000034145.10_Tmem63c	34	5
ENSMUSG00000045733.7_Sprn	34
ENSMUSG00000058672.6_Tubb2a	34	5
ENSMUSG00000015829.9_Tnr	34	33
ENSMUSG00000103719.1_RP23-40E2.2	34
ENSMUSG00000062252.8_Lhfpl5	34
ENSMUSG00000068615.4_Gjd2	34
ENSMUSG00000087694.4_A530058N18Rik	34	10
ENSMUSG00000069072.5_Slc7a14	34	33
ENSMUSG00000041986.11_Elmod1	34	28
ENSMUSG00000083695.6_Rnf138rt1	34
ENSMUSG00000015981.8_Stk32c	34	5
ENSMUSG00000046607.6_Hrk	34	24
ENSMUSG00000018634.10_Crhr1	34	15
ENSMUSG00000045349.11_Sh2d5	34	5
ENSMUSG00000021557.10_Agtpbp1	34	24
ENSMUSG00000025422.8_Agap2	34	15
ENSMUSG00000070532.5_1700084C01Rik	34
ENSMUSG00000025202.7_Scd3	34
ENSMUSG00000066129.10_Kndc1	34	5
ENSMUSG00000055945.7_Prr18	34	5
ENSMUSG00000062785.9_Kcnc3	34	10
ENSMUSG00000030092.10_Cntn6	34	36
ENSMUSG00000032360.12_Hcrtr2	34	5
ENSMUSG00000045009.7_Prrt3	34	6
ENSMUSG00000046160.6_Olig1	34
ENSMUSG00000022376.7_Adcy8	34	7
ENSMUSG00000090061.5_Nwd2	34	33
ENSMUSG00000025576.13_Rbfox3	34	28
ENSMUSG00000044349.11_Snhg11	34	5
ENSMUSG00000091002.2_Tcerg1l	34	5
ENSMUSG00000037541.15_Shank2	34	29
ENSMUSG00000061578.8_Ksr2	34	15
ENSMUSG00000097976.1_Gm26918	34	24
ENSMUSG00000004110.10_Cacna1e	34	24
ENSMUSG00000049252.13_Lrp1b	34	30
ENSMUSG00000016150.11_Tenm1	34	5
ENSMUSG00000031772.13_Cntnap4	34	5
ENSMUSG00000022311.11_Csmd3	34	5
ENSMUSG00000028176.7_Lrrc7	34	28
ENSMUSG00000035131.10_Brinp3	34	15
ENSMUSG00000022076.9_Klhl1	34	10
ENSMUSG00000030077.9_Chl1	34	15
ENSMUSG00000048304.8_Slitrk3	34	5
ENSMUSG00000040452.8_Cdh12	34	33
ENSMUSG00000096025.2_Ralyl	34
ENSMUSG00000102938.1_RP23-333L19.1	34
ENSMUSG00000050587.10_Lrrc4c	34	15
ENSMUSG00000069670.3_Nkain2	34	28
ENSMUSG00000024211.11_Grm8	34	5
ENSMUSG00000026344.5_Lypd1	34	15
ENSMUSG00000078307.2_AI593442	34	5
ENSMUSG00000032564.11_Cpne4	34	24
ENSMUSG00000043441.5_Gpr149	34	33
ENSMUSG00000028661.8_Epha8	34	12
ENSMUSG00000033316.10_Galnt9	34	24
ENSMUSG00000004113.14_Cacna1b	34	33
ENSMUSG00000097736.3_9530059O14Rik	34	24
ENSMUSG00000044499.7_Hs3st5	34	24
ENSMUSG00000056222.10_Spock1	34	5
ENSMUSG00000075316.7_Scn9a	34	24
ENSMUSG00000022762.13_Ncam2	34	5
ENSMUSG00000024647.10_Cbln2	34	10
ENSMUSG00000026109.10_Tmeff2	34	24
ENSMUSG00000026514.9_Cnih3	34	28
ENSMUSG00000032087.9_Dscaml1	34	15
ENSMUSG00000039194.11_Rlbp1	34	36
ENSMUSG00000037984.8_Neurod6	34	28
ENSMUSG00000038255.6_Neurod2	34	28
ENSMUSG00000098128.1_Gm3693	34
ENSMUSG00000100162.1_RP23-171A13.12	34
ENSMUSG00000092492.1_B230208B08Rik	34
ENSMUSG00000094841.1_Gm10610	34
ENSMUSG00000099473.1_Gm18775	34
ENSMUSG00000101717.1_Gm28756	34	28
ENSMUSG00000096936.1_Gm3510	34	28
ENSMUSG00000071691.6_Gm960	34	28
ENSMUSG00000093909.2_Gm3883	34
ENSMUSG00000097301.1_AW121686	34
ENSMUSG00000102422.1_SCHIP1;	34
ENSMUSG00000044072.10_Eml6	34	15
ENSMUSG00000102526.1_RP24-150H14.3	34
ENSMUSG00000005357.8_Slc1a6	34	19
ENSMUSG00000034187.14_Nsf	34	31
ENSMUSG00000030839.6_Sergef	34	33
ENSMUSG00000041565.12_L3mbtl4	34	5
ENSMUSG00000053297.10_AI854703	34
ENSMUSG00000097288.1_Gm2155	34
ENSMUSG00000045034.8_Ankrd34b	34
ENSMUSG00000054457.5_9430021M05Rik	34
ENSMUSG00000091864.1_Gm17102	34
ENSMUSG00000006711.11_D130043K22Rik	34	32
ENSMUSG00000026841.7_Fibcd1	34	10
ENSMUSG00000035226.5_Rims4	34	5
ENSMUSG00000040722.6_Scamp5	34	31
ENSMUSG00000028753.8_Vwa5b1	34	32
ENSMUSG00000000766.14_Oprm1	34	15
ENSMUSG00000022342.5_Kcnv1	34	28
ENSMUSG00000096914.1_Galntl6	34	15
ENSMUSG00000103428.1_RP23-275B16.1	34
ENSMUSG00000019888.11_Mgat4c	34	5
ENSMUSG00000071567.6_A830039N20Rik	34
ENSMUSG00000075224.4_Lrrc55	34	20
ENSMUSG00000086905.1_Gm13716	34
ENSMUSG00000046093.5_Hpcal4	34
ENSMUSG00000097796.1_Gm16702	34	5
ENSMUSG00000056258.8_Kcnq3	34	28
ENSMUSG00000070866.4_Zfp804a	34	18
ENSMUSG00000104178.1_RP23-14P23.3	34
ENSMUSG00000003279.12_Dlgap1	34	15
ENSMUSG00000040490.4_Lrfn2	34	33
ENSMUSG00000067242.7_Lgi1	34	32
ENSMUSG00000025375.11_Aatk	34	5
ENSMUSG00000031576.11_Kcnu1	34
ENSMUSG00000021303.9_Gng4	34	5
ENSMUSG00000029088.12_Kcnip4	34	15
ENSMUSG00000036578.6_Fxyd7	34	24
ENSMUSG00000030329.7_Pianp	34	15
ENSMUSG00000034839.5_Larp6	34	3
ENSMUSG00000045114.7_Prrt2	34	1
ENSMUSG00000035735.6_Dagla	34	23
ENSMUSG00000066721.3_Zfp575	34
ENSMUSG00000037493.6_Cib2	34	17
ENSMUSG00000063765.7_Chadl	34	23
ENSMUSG00000031870.12_Pgr	34	15
ENSMUSG00000049176.10_Frmpd4	34	32
ENSMUSG00000035431.4_Sstr1	34	15
ENSMUSG00000102997.1_RP23-138L21.3	34
ENSMUSG00000074818.8_Pdzd7	34	16
ENSMUSG00000006218.4_Fam131c	34
ENSMUSG00000039307.12_Hexdc	34	29
ENSMUSG00000055026.9_Gabrg3	34	24
ENSMUSG00000020431.5_Adcy1	34	24
ENSMUSG00000039579.11_Grin3a	34	5
ENSMUSG00000041710.4_Trpc5	34	1
ENSMUSG00000039539.9_Sgcz	34	15
ENSMUSG00000041078.6_Grid1	34	5
ENSMUSG00000056755.9_Grm7	34	5
ENSMUSG00000025370.6_Cdh9	34	15
ENSMUSG00000046321.7_Hs3st2	34	24
ENSMUSG00000010803.8_Gabra1	34	15
ENSMUSG00000032313.7_AI118078	34
ENSMUSG00000046613.14_Vwa5b2	34	24
ENSMUSG00000040420.10_Cdh18	34	1
ENSMUSG00000052613.12_Pcdh15	34	24
ENSMUSG00000052372.6_Il1rapl1	34	23
ENSMUSG00000041552.7_Ptchd1	34	15
ENSMUSG00000040133.2_Gpr176	34	28
ENSMUSG00000060212.9_Pcnxl2	34
ENSMUSG00000096929.3_A330023F24Rik	34	26
ENSMUSG00000001227.7_Sema6b	34	13
ENSMUSG00000033849.3_B3galt2	34	15
ENSMUSG00000024798.11_Htr7	34	15
ENSMUSG00000087038.5_2900079G21Rik	34	28
ENSMUSG00000049985.10_Ankrd55	34	21
ENSMUSG00000060371.8_Caln1	34	5
ENSMUSG00000002343.7_Armc6	34	38
ENSMUSG00000036622.11_Atp13a2	34	31
ENSMUSG00000029033.12_Acap3	34	5
ENSMUSG00000086851.1_A430108G06Rik	34
ENSMUSG00000020142.8_Slc1a4	34	26
ENSMUSG00000039097.5_Rln1	34
ENSMUSG00000051246.1_Msantd1	34	15
ENSMUSG00000022622.4_Acr	34	5
ENSMUSG00000096943.1_Gm26721	34	15
ENSMUSG00000020703.3_5530401A14Rik	34	30
ENSMUSG00000104157.1_RP24-152K14.1	34
ENSMUSG00000060924.10_Csmd1	34	5
ENSMUSG00000103800.1_Pcdha8	34
ENSMUSG00000073594.3_Gm10545	34	5
ENSMUSG00000090160.1_4930480K15Rik	34	5
ENSMUSG00000104240.1_RP23-6P18.1	34
ENSMUSG00000076439.8_Mog	34
ENSMUSG00000102468.1_RP23-133P12.2	34
ENSMUSG00000093383.1_Gm20642	34	15
ENSMUSG00000103161.1_RP23-115I1.3	34
ENSMUSG00000093528.1_Nrg3os	34	5
ENSMUSG00000102232.1_RP23-6P18.4	34
ENSMUSG00000102136.1_RP23-416H10.6	34
ENSMUSG00000103482.1_RP23-109J14.2	34
ENSMUSG00000102250.1_RP23-478K4.2	34
ENSMUSG00000102747.1_RP23-184I13.6	34
ENSMUSG00000103924.1_RP23-184I13.4	34
ENSMUSG00000102465.1_RP23-184I13.2	34
ENSMUSG00000102386.1_RP23-184I13.7	34
ENSMUSG00000103563.1_RP23-478K4.3	34
ENSMUSG00000104027.1_RP23-21P2.5	34
ENSMUSG00000104100.1_RP23-21P2.8	34
ENSMUSG00000102331.1_RP23-122M2.3	34
ENSMUSG00000104017.1_RP23-317L18.3	34
ENSMUSG00000103025.1_RP23-115I1.6	34
ENSMUSG00000103377.1_RP23-317L18.4	34
ENSMUSG00000103214.1_RP23-21P2.7	34
ENSMUSG00000104132.1_RP23-184I13.5	34
ENSMUSG00000104257.1_RP23-21P2.4	34
ENSMUSG00000104295.1_RP24-66E21.8	34
ENSMUSG00000099924.1_Gm28320	34	5
ENSMUSG00000051777.6_Iqcj	34	30
ENSMUSG00000103201.1_RP23-115I1.5	34
ENSMUSG00000103601.1_RP23-6P18.3	34
ENSMUSG00000104313.1_RP23-109J14.5	34
ENSMUSG00000102417.1_RP23-469N16.1	34
ENSMUSG00000055471.6_Alk	34	33
ENSMUSG00000104205.1_RP24-329M13.1	34
ENSMUSG00000087328.1_Gm12120	34
ENSMUSG00000097686.1_Gm26647	34
ENSMUSG00000103856.1_RP23-370E6.3	34
ENSMUSG00000097862.1_Gm26859	34
ENSMUSG00000103884.1_RP24-442E5.1	34
ENSMUSG00000085254.1_Gm15881	34
ENSMUSG00000089685.3_Gm9017	34
ENSMUSG00000081085.1_Gm13463	34
ENSMUSG00000101301.1_Gm29214	34	12
ENSMUSG00000103004.1_RP23-184I13.8	34
ENSMUSG00000021991.8_Cacna2d3	34	18
ENSMUSG00000039257.10_Vstm2b	34	2
ENSMUSG00000060735.4_Rxfp3	34	24
ENSMUSG00000040265.12_Dnm3	34	15
ENSMUSG00000059203.6_Il1rapl2	34	1
ENSMUSG00000042256.4_Ptchd4	34	21
ENSMUSG00000050663.7_Trhde	34	24
ENSMUSG00000084865.1_Gm15723	34	24
ENSMUSG00000060988.8_Galnt13	34	15
ENSMUSG00000029123.7_Stk32b	34	5
ENSMUSG00000049946.7_BC030500	34
ENSMUSG00000061864.8_Galntl6	34
ENSMUSG00000067578.3_Cbln4	34	28
ENSMUSG00000034245.6_Hdac11	34	26
ENSMUSG00000063935.2_Zar1	34
ENSMUSG00000087437.3_Gm13112	34
ENSMUSG00000069911.6_Fam196b	34	6
ENSMUSG00000043811.5_Rtn4r	34	5
ENSMUSG00000053141.12_Ptprt	34	5
ENSMUSG00000019906.10_Lin7a	34	10
ENSMUSG00000051599.4_Pcdhb2	34
ENSMUSG00000027971.12_Ndst4	34	13
ENSMUSG00000034732.4_Pabpc5	34
ENSMUSG00000083274.1_Zcchc9-ps	34	19
ENSMUSG00000009075.2_Cabp7	34
ENSMUSG00000025946.9_Pth2r	34	7
ENSMUSG00000029544.12_Cabp1	34	28
ENSMUSG00000048988.7_Elfn1	34	9
ENSMUSG00000026247.9_Ecel1	34	33
ENSMUSG00000099839.1_Gm29374	34	33
ENSMUSG00000004366.3_Sst	34	18
ENSMUSG00000020607.6_Fam84a	34	14
ENSMUSG00000061762.8_Tac1	34	5
ENSMUSG00000097756.1_A730056A06Rik	34	30
ENSMUSG00000031906.8_Smpd3	34	33
ENSMUSG00000091510.2_Mtag2	34
ENSMUSG00000003657.8_Calb2	34	5
ENSMUSG00000097393.3_D030068K23Rik	34	25
ENSMUSG00000041649.9_Klf8	34	24
ENSMUSG00000079388.5_2610042L04Rik	34
ENSMUSG00000079391.6_Gm2974	34
ENSMUSG00000095295.4_Gm3488	34
ENSMUSG00000091418.2_Gm3164	34	30
ENSMUSG00000091617.4_Gm3752	34
ENSMUSG00000094628.3_Gm3252	34
ENSMUSG00000096775.1_Gm5796	34
ENSMUSG00000090691.3_Gm3667	34	36
ENSMUSG00000092167.4_Gm3696	34	12
ENSMUSG00000096629.3_Gm3383	34
ENSMUSG00000019923.9_Zwint	34	33
ENSMUSG00000041817.9_Fam169a	34	26
ENSMUSG00000044847.9_Lsm11	34	16
ENSMUSG00000020657.11_Dnajc27	34	12
ENSMUSG00000025266.7_Gnl3l	34
ENSMUSG00000030086.12_Chchd6	34	12
ENSMUSG00000096458.3_Moap1	34
ENSMUSG00000029463.5_Fam216a	34	32
ENSMUSG00000041205.7_Map6d1	34
ENSMUSG00000048040.8_Arxes2	34	11
ENSMUSG00000048355.2_Arxes1	34	11
ENSMUSG00000041658.8_Rragb	34	12
ENSMUSG00000046854.12_Pip5kl1	34	37
ENSMUSG00000058741.3_Prr19	34
ENSMUSG00000082208.1_Gm15379	34
ENSMUSG00000024163.13_Mapk8ip3	34	1
ENSMUSG00000036054.11_Sugp2	34	22
ENSMUSG00000100455.1_Gm29170	34	31
ENSMUSG00000081137.3_BC022960	34
ENSMUSG00000087159.3_Gm15246	34	32
ENSMUSG00000103532.1_RP23-160G19.9	34
ENSMUSG00000088819.1_Gm22388	34
ENSMUSG00000020882.13_Cacnb1	34	15
ENSMUSG00000070802.5_Pnmal2	34	15
ENSMUSG00000034040.12_Wbscr17	34	24
ENSMUSG00000044550.7_Tceal3	34	15
ENSMUSG00000063160.8_Numbl	34	9
ENSMUSG00000027546.11_Atp9a	34	15
ENSMUSG00000029166.10_Mapre3	34	10
ENSMUSG00000035969.11_Rusc2	34	5
ENSMUSG00000050821.9_Fam131a	34	24
ENSMUSG00000050947.8_Amigo1	34	24
ENSMUSG00000027560.4_Dok5	34	30
ENSMUSG00000031409.1_Tceal6	34
ENSMUSG00000079055.6_Slc8a3	34	30
ENSMUSG00000027692.12_Tnik	34	24
ENSMUSG00000042846.8_Lrrtm3	34	5
ENSMUSG00000038530.7_Rgs4	34	24
ENSMUSG00000050751.10_Pgbd5	34	33
ENSMUSG00000049225.10_Pdp1	34	10
ENSMUSG00000049281.11_Scn3b	34	5
ENSMUSG00000028086.10_Fbxw7	34	14
ENSMUSG00000053025.9_Sv2b	34	36
ENSMUSG00000081339.1_Gm16044	34
ENSMUSG00000033578.7_Tmem35	34
ENSMUSG00000046442.4_Ppm1e	34	18
ENSMUSG00000063446.4_Lppr1	34
ENSMUSG00000056895.4_Hist3h2ba	34	10
ENSMUSG00000078851.4_Hist3h2a	34	10
ENSMUSG00000024076.9_Vit	34	30
ENSMUSG00000025475.13_Gpr123	34
ENSMUSG00000047361.11_Gm973	34	30
ENSMUSG00000032281.7_Acsbg1	34	11
ENSMUSG00000033007.11_Asic4	34	18
ENSMUSG00000045875.8_Adra1a	34	9
ENSMUSG00000057246.10_BC051142	34	32
ENSMUSG00000003411.6_Rab3b	34	5
ENSMUSG00000057615.5_Ldoc1	34
ENSMUSG00000031139.10_Mcf2	34	11
ENSMUSG00000052301.10_Doc2a	34	14
ENSMUSG00000017400.6_Stac2	34	18
ENSMUSG00000024064.9_Galnt14	34	33
ENSMUSG00000020704.9_Asic2	34	10
ENSMUSG00000036466.13_Megf11	34	33
ENSMUSG00000039546.9_Ajap1	34	10
ENSMUSG00000042662.12_Dusp15	34
ENSMUSG00000044708.5_Kcnj10	34	7
ENSMUSG00000026156.8_B3gat2	34	15
ENSMUSG00000098087.1_Gm17750	34	27
ENSMUSG00000030223.10_Ptpro	34	27
ENSMUSG00000055373.8_Fut9	34	19
ENSMUSG00000026224.7_4933407L21Rik	34
ENSMUSG00000048281.8_Dleu7	34	28
ENSMUSG00000035681.6_Kcnc2	34	15
ENSMUSG00000047897.6_Ripply2	34
ENSMUSG00000028172.5_Tacr3	34	36
ENSMUSG00000029828.4_4921507P07Rik	34	29
ENSMUSG00000042655.4_Fam159b	34
ENSMUSG00000070366.4_Ppapdc1a	34
ENSMUSG00000030898.10_Cckbr	34	11
ENSMUSG00000033720.8_Sfxn5	34	19
ENSMUSG00000026944.14_Abca2	34	29
ENSMUSG00000050640.12_Tmem150c	34	5
ENSMUSG00000035456.6_Prdm8	34	28
ENSMUSG00000040710.6_St8sia4	34	31
ENSMUSG00000090439.1_Gm17455	34
ENSMUSG00000041112.11_Elmo1	34	31
ENSMUSG00000062257.8_Opcml	34	23
ENSMUSG00000056752.12_Dnah9	34	30
ENSMUSG00000078161.4_BC007180	34
ENSMUSG00000046110.11_Serinc4	34
ENSMUSG00000019370.10_Calm3	34	17
ENSMUSG00000092074.1_Dynlt1a	34	31
ENSMUSG00000089990.1_Gm15852	34
ENSMUSG00000015476.6_Prrt1	34	5
ENSMUSG00000085181.1_Gm12709	34
ENSMUSG00000019235.8_Rps6kl1	34	15
ENSMUSG00000050357.8_Rltpr	34
ENSMUSG00000036246.10_Gmip	34	31
ENSMUSG00000039747.7_Orai2	34	31
ENSMUSG00000046157.9_Tmem229b	34	5
ENSMUSG00000063646.9_Jakmip1	34	5
ENSMUSG00000044505.4_Lingo4	34
ENSMUSG00000047507.8_Baiap3	34	30
ENSMUSG00000052889.7_Prkcb	34	31
ENSMUSG00000097899.2_Gm16894	34	5
ENSMUSG00000036067.8_Slc2a6	34	33
ENSMUSG00000072694.7_1500011B03Rik	34	24
ENSMUSG00000038740.5_Mvb12b	34	35
ENSMUSG00000085511.1_Gm11738	34
ENSMUSG00000046523.4_Kctd4	34	23
ENSMUSG00000048721.2_Fndc9	34
ENSMUSG00000006764.8_Tph2	34	37
ENSMUSG00000036907.9_C1ql2	34
ENSMUSG00000102774.1_RP24-317P2.2	34
ENSMUSG00000023964.11_Calcr	34	15
ENSMUSG00000086980.1_Gm13791	34	24
ENSMUSG00000031559.10_4930555F03Rik	34	15
ENSMUSG00000078952.5_Lincenc1	34
ENSMUSG00000032921.9_Odf4	34
ENSMUSG00000020701.8_Tmem132e	34	23
ENSMUSG00000026452.11_Syt2	34	24
ENSMUSG00000033717.5_Adra2a	34	21
ENSMUSG00000037610.11_Kcnmb2	34	24
ENSMUSG00000056904.3_Gm5620	34
ENSMUSG00000058625.5_Gm17383	34
ENSMUSG00000082809.3_Gm14150	34
ENSMUSG00000091639.1_Gm3756	34
ENSMUSG00000024107.6_Lhcgr	34	21
ENSMUSG00000025964.11_Adam23	34	23
ENSMUSG00000028445.7_Enho	34	18
ENSMUSG00000062760.6_1810041L15Rik	34	24
ENSMUSG00000068062.3_Gm14164	34	27
ENSMUSG00000074737.1_C530025M09Rik	34
ENSMUSG00000092252.1_Gm20499	34	32
ENSMUSG00000004902.6_Slc25a18	34	7
ENSMUSG00000036760.6_Kcnk9	34
ENSMUSG00000039313.10_AF529169	34	10
ENSMUSG00000044014.8_Npy5r	34
ENSMUSG00000092448.1_Gm20387	34
ENSMUSG00000091636.1_A330050F15Rik	34
ENSMUSG00000051136.1_Ghsr	34
ENSMUSG00000020396.8_Nefh	34
ENSMUSG00000044787.7_Spata32	34
ENSMUSG00000087301.3_Gm13629	34	24
ENSMUSG00000103375.1_RP23-198G19.1	34
ENSMUSG00000020635.7_Fkbp1b	34	31
ENSMUSG00000079598.3_Clec2l	34	14
ENSMUSG00000024553.7_Galr1	34	30
ENSMUSG00000051111.11_Sv2c	34	18
ENSMUSG00000098220.1_Gm27031	34
ENSMUSG00000009216.7_Fam163b	34
ENSMUSG00000032417.6_Rwdd2a	34
ENSMUSG00000020331.5_Hcn2	34
ENSMUSG00000037428.10_Vgf	34
ENSMUSG00000049612.10_Omg	34	14
ENSMUSG00000032940.12_Rbm11	34
ENSMUSG00000096947.1_Gm26723	34
ENSMUSG00000020591.10_Ntsr2	34
ENSMUSG00000035576.9_L3mbtl1	34	16
ENSMUSG00000046109.6_AB041806	34
ENSMUSG00000061702.6_Tmem91	34
ENSMUSG00000042761.10_Mrap2	34
ENSMUSG00000074939.3_Chrm5	34
ENSMUSG00000052026.7_Slc6a7	34
ENSMUSG00000066760.8_Psg16	34
ENSMUSG00000072769.2_Gm10419	34
ENSMUSG00000030270.7_Cpne9	34	5
ENSMUSG00000024957.8_Kcnk4	34
ENSMUSG00000033774.4_Npbwr1	34
ENSMUSG00000047606.2_Ankrd34c	34
ENSMUSG00000039358.2_Drd5	34
ENSMUSG00000094002.2_Gm9866	34
ENSMUSG00000087018.1_2900072N19Rik	34
ENSMUSG00000038760.9_Trhr	34	32
ENSMUSG00000048939.9_Atp13a5	34	21
ENSMUSG00000022494.9_Shisa9	34	30
ENSMUSG00000032356.8_Rasgrf1	34	6
ENSMUSG00000062372.9_Otof	34	17
ENSMUSG00000092094.1_Zfp804b	34	32
ENSMUSG00000053465.5_Hs6st3	34	15
ENSMUSG00000085526.1_Gm16083	34	5
ENSMUSG00000098739.1_Gm27151	34
ENSMUSG00000039133.6_9330171B17Rik	34
ENSMUSG00000085782.1_Gm15624	34	5
ENSMUSG00000074782.3_4833422C13Rik	34	29
ENSMUSG00000025743.10_Sdc3	34	23
ENSMUSG00000097224.1_Gm26716	34
ENSMUSG00000090957.1_Gm7535	34
ENSMUSG00000078746.2_Gm20938	34
ENSMUSG00000007594.9_Hapln4	34
ENSMUSG00000051029.7_Serpinb1b	34
ENSMUSG00000063260.2_Syt10	34	32
ENSMUSG00000082404.1_Gm14799	34
ENSMUSG00000098143.1_Gm26937	34
ENSMUSG00000086228.1_Ubap1l	34	15
ENSMUSG00000086911.1_Gm12027	34
ENSMUSG00000093490.1_Gm19932	34
ENSMUSG00000030114.8_Klrg1	34
ENSMUSG00000046922.6_Gpr6	34
ENSMUSG00000087148.1_1700030C14Rik	34
ENSMUSG00000085981.1_Gm11375	34	8
ENSMUSG00000097434.1_Gm16630	34
ENSMUSG00000087601.2_Uchl1os	34	11
ENSMUSG00000084859.3_1700080N15Rik	34
ENSMUSG00000102816.1_RP23-416H10.5	34
ENSMUSG00000104284.1_RP23-74F20.2	34
ENSMUSG00000087555.1_Gm13997	34
ENSMUSG00000019865.5_Nmbr	34	7
ENSMUSG00000046637.2_Ttc34	34	32
ENSMUSG00000049649.8_Gpr3	34
ENSMUSG00000060461.5_Dppa5a	34
ENSMUSG00000087461.2_C230014O12Rik	34	18
ENSMUSG00000090707.4_Gm8237	34
ENSMUSG00000070357.7_Cfap46	34	32
ENSMUSG00000102778.1_RP24-390G17.2	34
ENSMUSG00000097466.4_D430036J16Rik	34	32
ENSMUSG00000085389.3_1700003M07Rik	34
ENSMUSG00000021478.5_Drd1a	34
ENSMUSG00000025128.7_Bhlhe22	34	28
ENSMUSG00000052135.8_Foxo6	34	28
ENSMUSG00000028341.5_Nr4a3	34	30
ENSMUSG00000100618.1_Gm29595	34
ENSMUSG00000000276.7_Dgke	34	5
ENSMUSG00000057230.9_Aak1	34	33
ENSMUSG00000022822.11_Abcc5	34	26
ENSMUSG00000090206.3_Tepp	34
ENSMUSG00000042035.7_Igsf3	34	25
ENSMUSG00000074220.5_Zfp382	34
ENSMUSG00000021725.8_Parp8	34	31
ENSMUSG00000050394.10_Armcx6	34	17
ENSMUSG00000025262.8_Fam120c	34	19
ENSMUSG00000042826.9_Fgf11	34	5
ENSMUSG00000036298.10_Slc2a13	34	21
ENSMUSG00000000305.8_Cdh4	34	19
ENSMUSG00000029603.11_Dtx1	34	15
ENSMUSG00000055675.6_Kbtbd11	34	30
ENSMUSG00000007950.8_Abhd8	34	18
ENSMUSG00000049036.6_Tmem121	34
ENSMUSG00000029869.7_Ephb6	34	28
ENSMUSG00000095930.1_Nim1k	34	11
ENSMUSG00000005986.11_Ankrd13d	34	32
ENSMUSG00000040276.10_Pacsin1	34	15
ENSMUSG00000026188.7_Tmem169	34	18
ENSMUSG00000027220.2_Syt13	34	24
ENSMUSG00000020042.11_Btbd11	34	9
ENSMUSG00000021265.3_Slc25a29	34	2
ENSMUSG00000037624.11_Kcnk2	34	21
ENSMUSG00000104507.1_RP23-411B11.3	34
ENSMUSG00000023032.8_Slc4a8	34	15
ENSMUSG00000023033.10_Scn8a	34	10
ENSMUSG00000075334.2_Rprm	34	24
ENSMUSG00000027223.11_Mapk8ip1	34	24
ENSMUSG00000029126.4_Nsg1	34	15
ENSMUSG00000054793.7_Cadm4	34	18
ENSMUSG00000074748.3_Atxn7l3b	34	17
ENSMUSG00000049191.8_Rgag4	34	9
ENSMUSG00000052387.11_Trpm3	34	32
ENSMUSG00000055254.10_Ntrk2	34	7
ENSMUSG00000046269.12_Usp27x	34
ENSMUSG00000071531.2_Gprin2	34
ENSMUSG00000078747.5_Gm20878	34
ENSMUSG00000018547.8_Pip4k2b	34	20
ENSMUSG00000039108.10_Lsm14b	34	10
ENSMUSG00000040022.10_Rab11fip2	34	19
ENSMUSG00000056155.5_Nanos3	34
ENSMUSG00000097103.1_Gm2885	34	11
ENSMUSG00000000416.12_Cttnbp2	34	28
ENSMUSG00000084947.1_Gm15594	34	15
ENSMUSG00000028399.13_Ptprd	34	28
ENSMUSG00000020121.11_Srgap1	34	20
ENSMUSG00000100143.1_C030027H14Rik	34	15
ENSMUSG00000030424.11_Zfp939	34	18
ENSMUSG00000031214.9_Ophn1	34	31
ENSMUSG00000054931.6_Zkscan4	34
ENSMUSG00000097225.3_A330076H08Rik	34	10
ENSMUSG00000020335.9_Zfp354b	34
ENSMUSG00000042500.11_Ago4	34	5
ENSMUSG00000019856.9_Fam184a	34	32
ENSMUSG00000024245.4_Tmem178	34	28
ENSMUSG00000031642.8_Sh3rf1	34	6
ENSMUSG00000041729.11_Coro2b	34	28
ENSMUSG00000039578.12_Ccser1	34	28
ENSMUSG00000097924.1_A730020E08Rik	34	28
ENSMUSG00000000532.10_Acvr1b	34	27
ENSMUSG00000003452.11_Bicd1	34	24
ENSMUSG00000038605.11_Samd10	34	10
ENSMUSG00000038347.10_Tcte2	34	27
ENSMUSG00000015882.13_Lcorl	34	30
ENSMUSG00000073678.4_Pgap1	34	28
ENSMUSG00000031327.10_Chic1	34	16
ENSMUSG00000043456.12_Zfp536	34	11
ENSMUSG00000045095.12_Magi1	34	20
ENSMUSG00000054752.12_Fsd1l	34	19
ENSMUSG00000032375.11_Aph1b	34	11
ENSMUSG00000034488.10_Edil3	34	24
ENSMUSG00000052155.5_Acvr2a	34	13
ENSMUSG00000071266.9_Zfp946	34	25
ENSMUSG00000083674.3_Zfp133-ps	34
ENSMUSG00000001062.13_Vps9d1	34	15
ENSMUSG00000029461.11_Fam168a	34	28
ENSMUSG00000025656.13_Arhgef9	34	15
ENSMUSG00000040537.13_Adam22	34	15
ENSMUSG00000020230.10_Prmt2	34	15
ENSMUSG00000043542.8_Zc2hc1a	34	24
ENSMUSG00000025920.15_Stau2	34	5
ENSMUSG00000033900.9_Map9	34	32
ENSMUSG00000032606.7_Nicn1	34	15
ENSMUSG00000029312.8_Klhl8	34	6
ENSMUSG00000002578.11_Ikzf4	34	15
ENSMUSG00000024462.13_Gabbr1	34	5
ENSMUSG00000052364.4_B630019K06Rik	34
ENSMUSG00000023912.9_Slc25a27	34	27
ENSMUSG00000026620.7_Mark1	34	24
ENSMUSG00000033152.9_Podxl2	34	18
ENSMUSG00000040387.12_Klhl32	34	18
ENSMUSG00000044231.2_Nhlrc1	34
ENSMUSG00000044364.5_Tmem74b	34	16
ENSMUSG00000005034.11_Prkacb	34	16
ENSMUSG00000038187.10_Btbd10	34	36
ENSMUSG00000096780.3_Tmem181b-ps	34	24
ENSMUSG00000025867.8_Cplx2	34	28
ENSMUSG00000031012.13_Cask	34	21
ENSMUSG00000040037.9_Negr1	34	5
ENSMUSG00000085084.3_4930570G19Rik	34	30
ENSMUSG00000097788.1_Gm16596	34
ENSMUSG00000025870.6_Arl10	34	36
ENSMUSG00000073805.4_Fam196a	34	32
ENSMUSG00000041773.7_Enc1	34	10
ENSMUSG00000053164.6_Gpr21	34	27
ENSMUSG00000071862.2_Lrrtm2	34	15
ENSMUSG00000004798.10_Ulk2	34	27
ENSMUSG00000005871.10_Apc	34	15
ENSMUSG00000027799.8_Nbea	34	28
ENSMUSG00000021262.10_Evl	34	33
ENSMUSG00000047085.10_Lrrc4b	34	27
ENSMUSG00000049092.10_Gpr137c	34	27
ENSMUSG00000034780.6_B3galt1	34	15
ENSMUSG00000052928.8_Ctif	34	10
ENSMUSG00000038665.11_Dgki	34	15
ENSMUSG00000041268.12_Dmxl2	34	36
ENSMUSG00000009739.12_Pou6f1	34	27
ENSMUSG00000020181.11_Nav3	34	5
ENSMUSG00000040003.13_Magi2	34	15
ENSMUSG00000085828.1_Gm15612	34
ENSMUSG00000036218.11_Pdzrn4	34	18
ENSMUSG00000002006.8_Pdzd4	34	5
ENSMUSG00000040502.5_March9	34
ENSMUSG00000051790.11_Nlgn2	34	10
ENSMUSG00000094910.1_D430019H16Rik	34	15
ENSMUSG00000034686.7_Prr7	34	32
ENSMUSG00000093985.3_Gm10406	34	6
ENSMUSG00000019843.10_Fyn	34	20
ENSMUSG00000040867.11_Begain	34	1
ENSMUSG00000022321.11_Cdh10	34	23
ENSMUSG00000052581.9_Lrrtm4	34	15
ENSMUSG00000032036.11_Kirrel3	34	15
ENSMUSG00000054679.4_Srsf12	34	15
ENSMUSG00000028782.10_Bai2	34
ENSMUSG00000030518.13_Fam189a1	34	33
ENSMUSG00000024500.14_Ppp2r2b	34	28
ENSMUSG00000092083.4_Kcnb2	34	24
ENSMUSG00000027624.13_Epb4.1l1	34
ENSMUSG00000059857.11_Ntng1	34	5
ENSMUSG00000030209.10_Grin2b	34	15
ENSMUSG00000063626.5_Unc5d	34	28
ENSMUSG00000045589.7_Frrs1l	34	28
ENSMUSG00000036295.4_Lrrn3	34	24
ENSMUSG00000032452.8_Clstn2	34	33
ENSMUSG00000039037.5_St6galnac5	34	33
ENSMUSG00000025931.11_Paqr8	34	7
ENSMUSG00000056004.12_9330182L06Rik	34	33
ENSMUSG00000031169.9_Porcn	34	15
ENSMUSG00000043300.2_B3galnt1	34	11
ENSMUSG00000028152.6_Tspan5	34	33
ENSMUSG00000029674.9_Limk1	34	33
ENSMUSG00000031079.8_Zfp300	34
ENSMUSG00000029130.8_Rnf32	34	32
ENSMUSG00000031150.8_Ccdc120	34	15
ENSMUSG00000037979.9_Ccdc92	34	24
ENSMUSG00000038576.11_Susd4	34	6
ENSMUSG00000001248.10_Gramd1a	34	27
ENSMUSG00000062761.4_Zfp512	34	16
ENSMUSG00000014601.9_Strip1	34	16
ENSMUSG00000042506.11_Usp22	34	33
ENSMUSG00000024426.13_Atat1	34	27
ENSMUSG00000074500.7_Zfp558	34	5
ENSMUSG00000014837.10_4931428F04Rik	34	15
ENSMUSG00000020668.9_Kif3c	34	10
ENSMUSG00000031728.9_Zfp821	34	18
ENSMUSG00000022914.11_Brwd1	34	8
ENSMUSG00000058402.9_Zfp420	34	37
ENSMUSG00000025369.10_Smarcc2	34	28
ENSMUSG00000057335.7_Cep170	34	18
ENSMUSG00000035798.9_Zdhhc17	34	24
ENSMUSG00000023795.12_Pisd-ps2	34
ENSMUSG00000035051.10_Dhx57	34	5
ENSMUSG00000022305.8_Lrp12	34	9
ENSMUSG00000042978.9_Sbk1	34	10
ENSMUSG00000034636.9_Zyg11b	34	28
ENSMUSG00000090100.3_Ttbk2	34	33
ENSMUSG00000041037.7_Irgq	34	9
ENSMUSG00000027201.12_Myef2	34	9
ENSMUSG00000037236.10_Matr3	34	22
ENSMUSG00000036902.9_Neto2	34	16
ENSMUSG00000040649.11_Rimklb	34	12
ENSMUSG00000041245.9_Wnk3	34	15
ENSMUSG00000049321.13_Zfp2	34	18
ENSMUSG00000043410.12_Hfm1	34	15
ENSMUSG00000074909.3_Ranbp6	34	27
ENSMUSG00000028832.7_Stmn1	34	24
ENSMUSG00000037997.8_Parp11	34	9
ENSMUSG00000051499.6_Zfp786	34	15
ENSMUSG00000063535.6_Zfp773	34
ENSMUSG00000089857.5_Zfp882	34	36
ENSMUSG00000035868.8_3110052M02Rik	34
ENSMUSG00000040183.9_Ankrd6	34	30
ENSMUSG00000002617.10_Zfp40	34	27
ENSMUSG00000025235.7_Bbs4	34	15
ENSMUSG00000058192.11_Zfp846	34	5
ENSMUSG00000074165.6_Zfp788	34	23
ENSMUSG00000067424.8_Zfp563	34	10
ENSMUSG00000021936.9_Mapk8	34	16
ENSMUSG00000096975.1_Gm16386	34	9
ENSMUSG00000003929.10_Zfp81	34
ENSMUSG00000067430.7_Zfp763	34	16
ENSMUSG00000005267.9_Zfp287	34	28
ENSMUSG00000031907.8_Zfp90	34	27
ENSMUSG00000022773.12_Ypel1	34	16
ENSMUSG00000044636.5_Csrnp2	34	16
ENSMUSG00000084885.3_3010001F23Rik	34	9
ENSMUSG00000021395.10_Spin1	34	16
ENSMUSG00000033883.7_D3Ertd254e	34	25
ENSMUSG00000034910.5_Pygo1	34	16
ENSMUSG00000013236.12_Ptprs	34	28
ENSMUSG00000025789.5_St8sia2	34	9
ENSMUSG00000024269.7_Tpgs2	34	27
ENSMUSG00000024270.7_Slc39a6	34	16
ENSMUSG00000035062.9_Zc4h2	34	15
ENSMUSG00000050908.8_Tvp23a	34	5
ENSMUSG00000025529.10_Zfp711	34	20
ENSMUSG00000036036.11_Zfp57	34	5
ENSMUSG00000039735.11_Fnbp1l	34	16
ENSMUSG00000040836.11_Gpr161	34	27
ENSMUSG00000022159.12_Rab2b	34	10
ENSMUSG00000031617.12_Tmem184c	34	8
ENSMUSG00000063364.6_3300002I08Rik	34	16
ENSMUSG00000032740.12_Ccdc88a	34	27
ENSMUSG00000040415.11_Dtx3	34	1
ENSMUSG00000021007.9_Spata7	34	32
ENSMUSG00000058230.8_Arhgap35	34	16
ENSMUSG00000025104.9_Hdgfrp3	34	16
ENSMUSG00000038143.10_Stox2	34	19
ENSMUSG00000090370.3_Gm21989	34	23
ENSMUSG00000038116.12_Phf20	34	14
ENSMUSG00000005360.10_Slc1a3	34	21
ENSMUSG00000018395.15_Kif3a	34	5
ENSMUSG00000031224.6_Magee2	34
ENSMUSG00000026585.9_Kifap3	34	5
ENSMUSG00000040785.13_Ttc3	34	10
ENSMUSG00000043384.11_Gprasp1	34	27
ENSMUSG00000072966.7_Gprasp2	34	15
ENSMUSG00000030443.12_Zfp583	34	15
ENSMUSG00000005447.8_Pafah1b3	34	27
ENSMUSG00000036186.5_Fam69b	34	10
ENSMUSG00000032840.7_2410131K14Rik	34	9
ENSMUSG00000007564.10_Ppp2r1a	34	16
ENSMUSG00000040591.14_1110051M20Rik	34	32
ENSMUSG00000051675.9_Trim32	34	10
ENSMUSG00000023050.4_Map3k12	34	10
ENSMUSG00000055745.4_Ldoc1l	34
ENSMUSG00000035863.9_Palm	34	24
ENSMUSG00000070858.7_Gm1673	34	15
ENSMUSG00000064264.10_Zfp428	34	15
ENSMUSG00000015377.9_Dennd6b	34	5
ENSMUSG00000033430.9_Terf2ip	34	16
ENSMUSG00000053574.4_4930563E22Rik	34	22
ENSMUSG00000097287.1_D130017N08Rik	34	33
ENSMUSG00000020658.9_Efr3b	34	5
ENSMUSG00000047658.6_Gal3st3	34	18
ENSMUSG00000024862.12_Klc2	34	10
ENSMUSG00000037032.11_Apbb1	34	5
ENSMUSG00000038984.3_Tspyl5	34	32
ENSMUSG00000023147.11_Wrb	34	16
ENSMUSG00000026782.11_Abi2	34	16
ENSMUSG00000050538.7_B230217C12Rik	34
ENSMUSG00000073295.4_Nudt11	34	10
ENSMUSG00000030032.8_Wdr54	34	12
ENSMUSG00000003269.10_Cyth2	34	33
ENSMUSG00000026641.9_Usf1	34	16
ENSMUSG00000013150.11_Gfod2	34	15
ENSMUSG00000022048.8_Dpysl2	34	27
ENSMUSG00000029064.11_Gnb1	34	16
ENSMUSG00000022812.9_Gsk3b	34	9
ENSMUSG00000061689.11_Dlgap4	34	33
ENSMUSG00000061666.6_Gdpd1	34	28
ENSMUSG00000062421.9_Arf2	34	33
ENSMUSG00000067787.6_Blcap	34	27
ENSMUSG00000068250.9_Amn1	34	9
ENSMUSG00000085891.3_Gm14634	34	5
ENSMUSG00000006095.8_Tbcb	34	28
ENSMUSG00000008859.7_Rala	34	33
ENSMUSG00000020389.14_Cdkl3	34	16
ENSMUSG00000021720.10_Rnf180	34	19
ENSMUSG00000096995.1_2810029C07Rik	34
ENSMUSG00000023284.11_Zfp605	34
ENSMUSG00000031105.12_Slc25a14	34	11
ENSMUSG00000026080.9_Chst10	34	26
ENSMUSG00000096847.1_Tmem151b	34	28
ENSMUSG00000032936.9_Camkv	34	28
ENSMUSG00000048240.10_Gng7	34	1
ENSMUSG00000025658.12_Cnksr2	34	6
ENSMUSG00000100490.1_Gm28455	34
ENSMUSG00000032985.11_5730522E02Rik	34	28
ENSMUSG00000048911.11_Rnf24	34	18
ENSMUSG00000044164.2_Rnf182	34	32
ENSMUSG00000032599.8_Ip6k2	34	10
ENSMUSG00000063146.7_Clip2	34	15
ENSMUSG00000038500.11_Prr3	34	37
ENSMUSG00000074282.6_Zfp94	34
ENSMUSG00000035964.7_Tmem59l	34	15
ENSMUSG00000044081.7_Zfp85os	34
ENSMUSG00000035835.10_Lppr3	34
ENSMUSG00000055629.4_B4galnt4	34	12
ENSMUSG00000001802.12_Lrp3	34	10
ENSMUSG00000070509.11_Rgma	34	30
ENSMUSG00000003352.9_Cacnb3	34	24
ENSMUSG00000048644.7_Ctxn1	34	27
ENSMUSG00000021643.10_Serf1	34	15
ENSMUSG00000034403.12_Pja1	34	18
ENSMUSG00000036667.10_Fam115a	34
ENSMUSG00000044528.4_Tram1l1	34	15
ENSMUSG00000047766.11_Lrrc49	34	10
ENSMUSG00000047238.4_Mageh1	34	27
ENSMUSG00000027805.12_Pfn2	34	27
ENSMUSG00000032186.10_Tmod2	34	33
ENSMUSG00000033287.11_Kctd17	34	8
ENSMUSG00000066705.6_Fxyd6	34	5
ENSMUSG00000007783.9_Cpt1c	34	10
ENSMUSG00000031302.12_Nlgn3	34	23
ENSMUSG00000055421.4_Pcdh9	34	15
ENSMUSG00000022012.8_Enox1	34	27
ENSMUSG00000027797.11_Dclk1	34	33
ENSMUSG00000033585.4_Ndn	34	5
ENSMUSG00000087408.5_Cers1	34	15
ENSMUSG00000038077.7_Kcna6	34	23
ENSMUSG00000013921.10_Clip3	34	9
ENSMUSG00000028541.10_B4galt2	34	15
ENSMUSG00000031149.7_Praf2	34	18
ENSMUSG00000020312.7_Shc2	34	24
ENSMUSG00000041000.8_Trim62	34	24
ENSMUSG00000029348.7_Asphd2	34	27
ENSMUSG00000045763.7_Basp1	34	24
ENSMUSG00000030600.11_Lrfn1	34	5
ENSMUSG00000037907.12_Ankrd13b	34	24
ENSMUSG00000043614.9_Vps37d	34	28
ENSMUSG00000075012.4_Fjx1	34	30
ENSMUSG00000031934.9_Panx1	34	18
ENSMUSG00000097842.1_9330104G04Rik	34	32
ENSMUSG00000002731.6_Prkra	34	4
ENSMUSG00000022722.14_Arl6	34	9
ENSMUSG00000032251.8_Irak1bp1	34	12
ENSMUSG00000067377.8_Tspan6	34	14
ENSMUSG00000071252.5_2210408I21Rik	34	2
ENSMUSG00000006464.8_Bbs1	34	32
ENSMUSG00000007987.8_Ift22	34	32
ENSMUSG00000042616.7_Oscp1	34	32
ENSMUSG00000041343.14_Ankrd42	34	32
ENSMUSG00000056458.12_Mok	34	32
ENSMUSG00000020284.12_1810043G02Rik	34	23
ENSMUSG00000087651.2_1500009L16Rik	34	25
ENSMUSG00000035790.11_Cep19	34	16
ENSMUSG00000040097.11_Flywch1	34	15
ENSMUSG00000097006.3_9530082P21Rik	34	20
ENSMUSG00000051515.8_Fam181b	34	14
ENSMUSG00000097715.1_Gpr137b-ps	34	16
ENSMUSG00000001173.11_Ocrl	34	31
ENSMUSG00000033769.12_Exoc6b	34	24
ENSMUSG00000033902.11_Mapkbp1	34	32
ENSMUSG00000013033.12_Lphn1	34
ENSMUSG00000043885.9_Slc36a4	34	27
ENSMUSG00000027394.9_Ttl	34	15
ENSMUSG00000037605.12_Lphn3	34
ENSMUSG00000028226.11_Mmp16	34	21
ENSMUSG00000038552.10_Fndc4	34	36
ENSMUSG00000016179.7_Camk1g	34	15
ENSMUSG00000039976.3_Tbc1d16	34	30
ENSMUSG00000024350.5_Dnajc18	34	1
ENSMUSG00000026930.11_Gpsm1	34	16
ENSMUSG00000022428.7_Cby1	34
ENSMUSG00000020601.7_Trib2	34	15
ENSMUSG00000047146.11_Tet1	34	34
ENSMUSG00000062604.7_Srpk2	34	24
ENSMUSG00000021830.9_Txndc16	34	23
ENSMUSG00000053985.9_Zfp14	34
ENSMUSG00000037972.6_Snn	34	14
ENSMUSG00000087177.3_E130307A14Rik	34	7
ENSMUSG00000035725.9_Prkx	34	24
ENSMUSG00000051550.10_Zfp579	34	28
ENSMUSG00000019927.6_Ube2d1	34	16
ENSMUSG00000021256.5_Vash1	34	20
ENSMUSG00000056486.13_Chn1	34	33
ENSMUSG00000022043.14_Trim35	34	5
ENSMUSG00000035770.7_Dync1li2	34	16
ENSMUSG00000039178.6_Tbc1d19	34	32
ENSMUSG00000051351.10_Zfp46	34	17
ENSMUSG00000047205.8_Dusp18	34	34
ENSMUSG00000020926.12_Adam11	34	24
ENSMUSG00000035620.10_Ric8b	34	30
ENSMUSG00000041594.13_Tmtc4	34	21
ENSMUSG00000023007.11_Prpf40b	34	1
ENSMUSG00000035829.9_Ppp1r26	34	38
ENSMUSG00000085133.1_B930095G15Rik	34	21
ENSMUSG00000024736.10_Tmem132a	34	24
ENSMUSG00000062012.9_Zfp13	34	16
ENSMUSG00000034675.13_Dbn1	34	27
ENSMUSG00000025151.12_Maged1	34	15
ENSMUSG00000062861.7_Zfp28	34	24
ENSMUSG00000056679.9_Gpr173	34	17
ENSMUSG00000045039.9_Megf8	34	13
ENSMUSG00000103088.1_Pcdhgb6	34
ENSMUSG00000104063.1_Pcdhgb7	34
ENSMUSG00000103749.1_Pcdhgb5	34	33
ENSMUSG00000025272.12_Tro	34	15
ENSMUSG00000070822.4_Zscan18	34	11
ENSMUSG00000055932.10_Fto	34	29
ENSMUSG00000025816.11_Sec61a2	34	25
ENSMUSG00000022537.13_Tmem44	34	15
ENSMUSG00000102440.1_PCDHGA9	34
ENSMUSG00000102742.1_PCDHGB6	34
ENSMUSG00000103677.1_Pcdhga4	34	10
ENSMUSG00000104346.1_PCDHGB6	34
ENSMUSG00000103897.1_PCDHGB6	34
ENSMUSG00000103037.1_Pcdhgb1	34
ENSMUSG00000103793.1_Pcdhga6	34	1
ENSMUSG00000102748.1_Pcdhgb2	34	20
ENSMUSG00000103472.1_Pcdhga7	34	10
ENSMUSG00000103567.1_Pcdhga5	34	38
ENSMUSG00000103332.1_Pcdhga2	34	13
ENSMUSG00000102222.1_Pcdhga10	34
ENSMUSG00000033460.10_Armcx1	34	10
ENSMUSG00000042523.8_Dnal1	34	32
ENSMUSG00000033565.12_Rbfox2	34	24
ENSMUSG00000035934.11_Pknox2	34	30
ENSMUSG00000056515.8_Rab31	34	31
ENSMUSG00000004383.13_Large	34
ENSMUSG00000048264.11_Dip2c	34	27
ENSMUSG00000057738.9_Sptan1	34	20
[truncated: 13,748 more rows]

## Sheet: Major Clusters
Cluster1	Cluster2	Cluster3	Cluster4	Cluster5	Cluster6	Cluster7	Cluster8	Cluster9	Cluster10	Cluster11	Cluster12	Cluster13	Cluster14	Cluster15	Cluster16	Cluster17	Cluster18	Cluster19	Cluster20	Cluster21	Cluster22	Cluster23	Cluster24	Cluster25	Cluster26	Cluster27	Cluster28	Cluster29	Cluster30	Cluster31	Cluster32	Cluster33	Cluster34	GroupFlat	GroupFlatHigh	GroupFlatMed	GroupFlatLow
Ascl5	Gm27389	Gm4535	Tstd3	Gm26520	Rpl35a-ps5	B3gnt7	2010013B24Rik	1700024P16Rik	Rpl36a-ps3	Gm29542	Gm11465	Gm10591	Ptrh1	Gm10335	Gm15454	Gm29397	Rhox2c	ANKRD23	Gm16541	Gm27913	2310047D07Rik	Gm3055	Sat2	Fev	Egr4	Bdh2	RP24-119I10.2	Ccdc38	Rpl31-ps12	Zbtb16	Gm7393	RP24-499I2.1	Gm7120	Gnai3	Gnai3	Rab5b	Fer
Gm20531	Gm16364	Gm15432	Hsd17b7	Gm25939	2210418O10Rik	Shisa3	Gm15503	Cyp4a12b	4930509E16Rik	Snora16a	Gm24853	Ccl21b	Eefsec	Gm13196	Gm15738	Gm6750	Gm10493	Gm13529	Duxbl2	Hist2h2ab	Rps15a-ps4	Sgsm3	Fam213a	Slc6a4	Ms4a15	Gm13256	Nckap5	Ly6g5b	Gm27000	Wnt3a	AI464131	Gpt2	1700030C12Rik	Fer	Rtca	Spg7	Tfe3
BC049352	Map4	Gm17041	Dnaic1	Gm11878	4921509A06Rik	Wnk4	BC033916	Cyp4a12a	Amd2	1700030C10Rik	RP23-206D14.7	Gm15415	Ada	Gm7363	Elovl5	Gm13771	RP24-276N7.2	Gm27201	Gm28869	Hist1h4a	Gm5908	Gm28052	Gstm5	Slc6a2	Cort	9230102O04Rik	Chn1os3	1700010I14Rik	Tceal5	RP23-1B19.2	Zfp385c	Gm20675	2010300F17Rik	Tfe3	Dazap2	Tubgcp3	Brat1
Omp	Gabrr2	Gm6723	Sorbs1	Gm22884	Gm13370	Gm26780	Rpl13-ps1	Gm12247	Amd-ps3	Tdo2	Zfp457	2310001K24Rik	Nkx3-2	Gm11353	Id2	Mrps36-ps2	Hmx1	Gm26667	Gm13548	Gm11398	Als2cr11	Gm27624	Gstm6	Dbh	RP23-274H19.2	4930412O13Rik	Nedd9	Slco4a1	Slc16a2	Gm15353	RP23-243J5.2	F930015N05Rik	Pde11a	Brat1	Ccm2	Fmr1	Gpr107
Best2	Col25a1	Gm16312	Car6	Gm26315	Dnajc12	Rxfp2	Gm13554	Ces1b	Gm29434	Insc	Gm15655	Srms	Madcam1	Rpl31-ps14	Cldn22	Gm12178	Otol1	C78197	Gm12356	Gm23472	Gm4189	Gm26602	Smoc1	RP23-193O23.4	Znrf2	Gata3	Npc2	Cxcr4	Gm26728	4921536K21Rik	Gm9847	Tenm3	Smarca5-ps	Gpr107	Ndufa9	Oxa1l	Mkrn2
Cdh26	Gm26945	Gm5819	4930430E12Rik	Gm14633	Acsl4	Rec8	Pde2a	Gm16157	Gm9522	Mreg	0610043K17Rik	Gm13449	Pmaip1	Gm12411	Gm26641	Gm5830	Cyp26c1	Saa1	Gm12195	Gm23444	Gm2810	Gm13502	Gm15694	TRPC2	Kcnh3	Gata2	1700016H13Rik	Lfng	Slc16a8	RP23-71K9.3	D630036H23Rik	C130021I20Rik	Gm26791	Rtca	Raf1	Snapin	Krit1
Krt26	RP23-204I16.3	Gm20708	Cxcl2	Gm6155	Nat1	Defb2	Gm14434	Fgf21	Hist1h2br	Fer1l6	Cd72	Cyp1a1	Tns4	Gm14845	Gm15998	Rps23-ps2	Oc90	Saa2	RP23-372I17.3	Gm25360	Gm25679	RP23-403H2.2	Gnat1	Gm8879	Rwdd3	Bricd5	Tex26	Ccdc88c	1700064M15Rik	Gsx2	Nkapl	Lmx1b	1810020O05Rik	Dazap2	Wdr77	Rmnd5b	Polr3d
Mef2b	B830012L14Rik	Gm16323	Cxcl3	Gm17104	Dhdh	Gm17597	Gm17619	Eif4ebp3	Gm26621	RP24-426M1.3	AL589742.1	Cyp2b10	Padi1	Gm2174	Gm28592	Rpl30-ps8	Cyp26a1	Gm28723	Gm8451	Gm26316	Gm22634	4930415F15Rik	Hs3st3b1	Gm8890	RP24-441N3.2	2610028E06Rik	Gm26973	Fam129c	1810010H24Rik	Mfng	Pex11a	Tfap2b	Aqp6	Ccm2	Atp5f1	Mfsd10	Gnb1l
5730403I07Rik	Mirg	Gm13641	Ccl4	Rpl30-ps9	RP24-388D8.4	Tcf24	2210406O10Rik	5730420D15Rik	Gm27017	Hpgds	Gm11425	Fabp12	Derl3	Ccnd3-ps	Phlda1	Csnk2a1	Gm12446	Gm28308	Kdm6bos	Snora78	Gm22317	RP23-464I9.1	Gldc	Gm8922	Gm15857	Gm12829	Nkx2-1	Mmp25	Ypel3	Gadd45g	Socs2	Gm26688	Prdm13	Ndufa9	C1d	Zmat2	Nsun5
Trim66	Rtl1	Apold1	Gm29157	Gm26447	Gm16178	F8	RP24-547I3.2	Gm379	RP24-271M20.4	Hes2	Gm13304	1700026L06Rik	Dbil5	Rpsa-ps4	Aard	Gm13414	Foxe1	Mup1	Gm13156	Nanp	Gm22068	Shb	Prokr1	Gm6455	6530403H02Rik	Lrp2	Cxcl17	Wisp3	Agbl3	Dll1	RP23-186E14.5	Tfap2a	Nkx1-1	Mkrn2	Chmp1a	Mrpl10	Sec24b
Gm6537	Rian	Gm28513	Gm17315	Scarna10	Gm27184	Lifr	Gm17324	Prok1	RP24-271M20.3	RP24-159H19.2	Gm28809	Ropn1l	Ide	Gm7027	Snx24	Ppp1r2-ps4	Barx1	Mup9	Rpl10-ps6	Hist2h3c1	Rnu1a1	Gm20402	Ston2	D130052B06Rik	Ccdc129	Trh	Aqp5	Edaradd	Gm28221	Nrarp	BB365896	Gm6878	Prss56	Raf1	Ddx3x	Def8	Zfp276
Cyp2t4	Meg3	Dnajc28	4732414G09Rik	Gm15471	Gm14439	Adra1d	Fam229a	Hsd17b6	Gm26591	P2ry1	Dusp5	Gm15401	Calr3	Dnajc19-ps	Samd5	Gm10257	Npffr2	Mup10	RP23-474B13.1	Gm20689	Gm23804	Gm9887	St8sia3os	6430628N08Rik	Igbp1b	Folr1	Piwil4	Mei4	Gm10925	Nes	Lrrc10b	Gm16183	RP23-117E23.1	Wdr77	Tpd52l2	Coasy	Dpp9
Tmem74bos	Fgf5	RP24-546N2.4	Rapgef4os2	Gm24289	Gm14393	Exoc3l2	Ttc39b	RP23-424K5.2	Swt1	9030622O22Rik	Gm2274	Gm15634	Gm12551	Rps10-ps2	1700018A04Rik	Gm8524	Cga	Mup14	Gm11632	Gm11440	Gm26444	Otulin	Scd1	Rho	Avp	Mafb	Tshb	Setd4	Epm2a	Lrrc36	Grem2	Mab21l2	P2rx3	Atp5f1	Chtop	Pwp1	Itfg2
Krt73	Sfrp5	RP24-400M20.2	Gm12405	Gm16283	Gm17711	Gm13420	Phyhip	Gm20319	Mier1	Foxa2	Gm29094	Snx25	4732456N10Rik	Gm7206	Foxf2	Gm6421	Gm26709	Fgf4	Gm14239	Gm10785	Gm20492	Tmed7	Gclc	Avil	Oxt	Mroh7	Gm15396	BC064078	0610040B10Rik	Foxn4	Esyt3	RP24-257J5.2	Gm7271	C1d	Poldip2	Clpb	Nom1
Dhrs2	Adam12	Cox20-ps	Gm12406	Terc	Gm11205	C2cd4a	Shcbp1l	Rdh9	Gm12250	Nr5a2	Gm15420	Gm29201	A830008E24Rik	Rpl10-ps3	Ttc6	Gm20545	Slc38a8	Bhlha9	RP23-125I14.4	RP23-308M1.1	Gm22710	AY036118	Lpin2	Ppef1	A830036E02Rik	1700071M16Rik	Dcdc2b	Pltp	Gm13375	Nuak2	Rnf39	2700069I18Rik	Lhx3	Krit1	Ift20	Zdhhc4	Crnkl1
Krt28	P4ha3	Gm6445	Ankdd1a	Gm23639	Vaultrc5	Nepn	Prkcq	Tymp	Dhx58	Hoxb13	Gm26808	Dcpp1	Fam150b	Rpsa-ps12	Foxa1	H3f3a-ps1	Rax	Gm27207	RP23-412L18.6	Gm6807	Gm24407	Mogs	Lpcat1	Trpv1	Nxph3	Pla2g7	Npc1	Gm6471	Coq10a	2700046A07Rik	Mamdc2	Zfhx4	Gm12116	Rab5b	Snrnp27	Nup214	Siae
Krt71	Ksr1	Gm13251	Catsperd	Gm24029	Gm27252	Gm27204	Slc22a3	Chrna2	Hist1h4k	Gssos2	1700056E22Rik	Dcpp3	Chrdl2	Rpl9-ps7	Gm26894	RP23-243N8.1	Six6	9430024E24Rik	RP24-327F2.1	Hist4h4	Gm24265	Ankrd13a	Ccdc24	Mrgpra1	Rprml	Gm16838	Krtap17-1	Hhipl2	Fbxl17	Spa17	Mia	Shox2	Prrxl1	Spg7	Myg1	Trmt1	Emd
Krt25	Scn4b	Gm13248	Il13ra2	Gm24336	Gm16230	Gm10451	Kcnip2	Lat2	Gm22973	Nrg4	Mx2	RP23-433P9.4	Gm8618	Gm10913	Fam162b	Gm14176	Gm27631	Gdf5	RP24-432B3.4	Rpia	Gm22513	Sav1	Lrrc56	Klri1	Chrm1	Tmem207	Catip	Gm14019	1700011I03Rik	Wdr66	Enpp2	En1	Tlx3	Chmp1a	Pfdn5	Fam50a	Taco1
Krt27	Pmp2	Gm28044	Cdk15	Gm22748	9530052E02Rik	Gpbar1	Nipal3	Adam8	Gm23849	Gpt	Gm14038	Rnpepl1	Gm16350	Gm11599	Shh	Gm15483	Vax2os	Gm27383	Gm28988	6530409C15Rik	Gm24514	Gm7334	Agpat4	Gm17225	Gabrd	5730437C11Rik	Tnfaip8l3	Phf2os1	Gabrr1	Rassf4	Mfap3l	Ebf2	Ppp1r1c	Tubgcp3	Hars	Sdf2	Ap4e1
Gm6619	Ucn	Rpl21-ps12	Galr2	RP23-243M12.5	Nup62cl	Fam151a	Syngr1	Tlx1os	Gm23971	RP23-180F3.2	Gm11964	1700012C08Rik	Psors1c2	Rpl17-ps9	Gm15628	Gm14323	Vax2	Hottip	Gm12902	Rps6-ps3	Gm22179	Abracl	Unkl	Uts2	Efcab6	Cr2	Hsf4	Gm29017	Zp1	Kif19a	Adcy2	Ebf3	Vsx2	Polr3d	Cct3	Vrk3	Acp2
5430401F13Rik	Gm10343	Garem	Agrp	Gm14154	Fcnaos	Gm27538	Ccl17	Tlx1	Rnu2-10	Gm26377	Gm6065	Lalba	Gm14010	Rpl31-ps16	Hist1h2bq	Gm13532	Tbx22	RP23-329P9.12	Gm22009	Hist1h2ad	Rpph1	Btg3	Myo7a	Hopxos	Cldn20	Ctxn3	Ackr2	5730422E09Rik	Rsph10b	Foxl2os	2310034G01Rik	Pax7	Lbx1	Ddx3x	Ergic1	Daxx	Smg9
Bpifb9b	Myh13	Gm26776	Gm8495	Snora30	Gm4035	Gm27308	Rasal1	Gm15345	Gm24950	Hemt1	Gm14337	Chn1os1	Abhd12b	Gm8292	Alpk1	Rpsa-ps2	Trpm1	Hoxa13	RP24-286H7.2	Gm20634	Rn7sk	Heg1	Hipk2	Npff	Adamts18	4930426D05Rik	Ppil6	Gm16055	4932438H23Rik	Foxl2	Ldb2	Pax3	Mafa	Tpd52l2	Ifrd1	Gmpr2	Lmf1
Sult1e1	St6galnac4	Ccdc3	Chst12	Gm20521	Gm16118	Wt1os	Dgkg	Gpr84	Klf16	Gm11775	Gm5457	Npw	Aox4	Gm16378	RP23-386K20.6	Gm12112	Alx4	Hoxd13	Gm14286	Gm15682	RP23-310L8.1	Mapkapk2	Fnip2	Tdgf1	Adamts3	Efhd1	Gm11744	Gm29019	Wdr44	Cryba1	Nbl1	Gm12827	Nms	Fmr1	Rtcb	Mdp1	Narfl
S100z	Inpp4b	Gm15816	Has1	Gm14167	Gm14319	Wt1	Klrb1f	Gm20406	Gm14966	Gml	Atp5l2-ps	Cetn4	Cfc1	Gm7808	Fam84b	Gm13552	Alx3	Hoxc12	RP23-68O7.2	Snora24	Gm9939	1190002N15Rik	Zbtb46	Il20ra	Sox5	Clrn1	AU021092	RP23-101P2.3	Ces5a	Cplx3	Azin2	Dbx2	Pkd2l1	Gnb1l	Sept7	2310045N01Rik	Hltf
Glyatl3	8030451A03Rik	Epdr1	Gpr4	Gm20703	C7	Tbx10	A930038B10Rik	AL603913.1	RP24-201C14.12	Ltb4r2	Gm16418	Gm26887	Sfrp4	Gm9457	Pard6b	Gm10145	Tyrp1	Hoxc13	RP23-388I22.1	Gm20430	Gm11537	Ankrd40	Gm12397	Dkkl1	RP24-123J3.2	Cdhr1	Nek5	AV039307	Pigz	4930593C16Rik	Ppap2b	5730457N03Rik	Gbx1	Nsun5	Rac1	Ranbp3	Golga2
Rtp2	Tnc	Mir6340	St8sia6	Gm15327	Serpina3c	Gm14210	Aqp11	Gm11714	Hist2h4	Csn3	Gm16439	Ect2l	Fam83c	Gm4799	Epb4.1l5	Gm11633	Cryge	Gm27817	Ankrd44	RP23-172P6.1	Gm26827	Tmem200b	Gm5417	Mc5r	9130024F11Rik	Ddn	Chst7	Gm27008	Pvalb	Tfap2d	Prss12	Evx1	Slc6a5	Oxa1l	Idh3g	Prpf6	Ccdc97
Olfr15	Prm1	Gm17224	Gm11836	Gm26083	Fndc7	1700028J19Rik	Lair1	Foxd4	Hist1h2ak	Olah	Gm13422	Wisp2	Gm14137	Rpl22-ps1	Podxl	Gm5940	Crygc	Gm27492	Gm3355	Gm17971	Gm15027	Itgb5	BC052040	Gm12589	Satb2	Dcdc2a	Pde4b	Gm3086	Gm11734	Pth2	Brdt	Evx2	Skor2	Chtop	Psmc3	Uck1	Pex6
Acsm4	Gm17135	RP23-201I6.6	Pla2r1	Snhg9	Gm12942	Mettl7a2Higd1c	Il18	Rasgrp4	Vpreb1	Csn2	Gm6222	Gm26671	Arhgap40	Gm10247	Ano1	Gm6061	Tspan10	Gm28309	Gm15644	Gm22639	Gm14536	Fgfrl1	Ube2cbp	Ggct	Tiam2	Clec18a	P2rx6	Gm12568	Gm26826	Chrna6	Egfl8	Fign	Skor1	Snapin	Tm9sf1	Pdcd2l	Timmdc1
Rtp1	Gm20485	Aipl1	2010009K17Rik	Gm9806	H2afj	Serpina1f	Them6	RP23-173H19.3	AB124611	Csn1s1	Gm6444	D030025P21Rik	Plekhn1	Rpl31-ps11	Rspo1	Gm6900	Pmel	Hoxd11	Gm6433	AC161585.1	Gm15580	Gm29417	D130058E05Rik	Gm20649	Prok2	RP24-539A2.1	Cldn5	WI1-2075L23.1	Sun2	Gm27178	Ust	Greb1l	Glra1	Sec24b	Use1	Gtf2f1	Map2k7
Gfy	Irs3	RP24-558H21.4	Gm16206	Gm5883	Rnf181	Acad10	Trpv2	Gm1604b	Ticam2	Glycam1	Gm8121	Gm16263	Dnase1l2	Gm3436	Gm7497	Gm11703	Tyr	Hoxa11os	RP23-411M4.2	Gm16299	Gm13378	RP23-353G11.6	Nme1	F730016J06Rik	Gnrh1	Chst9	Ppp1r16b	Ctsw	Cd1d1	Bsx	Chrd	Soga1	Gdf1	Rmnd5b	Puf60	Alkbh7	Pnkp
Ugt2a1	Hsf2bp	Sowahd	1700061G19Rik	4930500M09Rik	Adh7	Kynu	Abcb9	Gm15729	1700028E10Rik	Csn1s2a	Gm15920	Gm11515	Vsig8	Spcs2-ps	Gm17430	Gm14292	Crygb	Hoxa11	RP23-411M4.1	Gm24530	Gm14335	Gm10676	Gm12346	Igkv9-124		Oxtr	Rasgef1a	Armc7	Gm12676	Nkx2-4	Gm12680	Eif5a2	Gm7008	Zfp276	Clpp	Med6	Stk11
Fmo6	2210409E12Rik	Nkx2-6	9530034E10Rik	Rps12-ps1	Cib4	Slc23a1	Trpm2	Tnfrsf13c	Agfg2	Wap	Gm5900	Havcr1	Xkrx	Gm10307	Colec12	Gm7936	Crygd	Gm27543	Gm13349	Gm26718	RP24-252K15.4	Gm10197	Gm6104	Gnat3		Gldn	Hivep3	Ap3s1	RP23-463E8.1	Pmch	Lrrc51	Ranbp17	Gm11642	Mfsd10	Naa20	Flii	Tbc1d8
Aox2	Krt12	Etv2	RP24-541A5.3	BC049715	Gm26908	Thnsl2	Fmnl1	Igkv14-100	Cerkl	Gm26708	Gm12350	Gm6623	Nkpd1	Gm9174	Wnt2b	Gm8741	Cryga	Gm27454	Gm26768	E130208F15Rik	Gm21981	2310026L22Rik	Hmgb3	Nr6a1		Rhcg	Higd1b	5830468F06Rik	5330426P16Rik	Tcf7l2	Efhc1	Prps1	1700001G11Rik	Poldip2	Mrpl2	Qtrt1	Cnot11
E030002O03Rik	Chrne	Gm29667	Ppp1r12b	Gm25663	Cst8	Slc18a1	Arhgap15	Igkv6-17	Aim2	Gm17660	Gm5566	Gm10499	Papl	Gm9013	Ly6g6d	Rpl35a-ps6	Crybb3	Hoxd12	Gm16337	Gm14251	Arhgef12	Gm7332	Xlr3a	Hoxb1		Tmem229a	Lgi3	Gm14372	Nfia	Gpr50	Erich2	Cipc	C2cd4d	Ift20	Mea1	Tpra1	Zfp959
Cyp2g1	Slc15a5	Gm5537	Gm17029	Boll	Gm11914	Akr1b7	AC107830.1	Ighv1-53	Btg2	2010308F09Rik	Gm6419	Gm20478	Fgf22	Gm6311	Zbtb42	Gm10243	Cryaa	Hotair	Pag1	6430550D23Rik	Alcam	Gm19582	Gm5873	Pgpep1		Calb1	Glp1r	Sh2d4b	Nfib	Irs4	Sema3e	Rgs12	Ano5	Snrnp27	Adprh	Timm44	Ccdc94
Sult1c1	Gm13558	Med9os	Ppp1r12a	Gm15747	Etaa1os	Hao2	Cd47	Igkv4-50	Btla	Mfsd7b	Mrpl48-ps	Gm8909	Arhgef37	Gm12435	Ppp1r14a	Rpl35a-ps4	Gja8	Hoxc11	Lyst	Gm10434	Gm17201	Grsf1	Gm3571	Atoh1		Gm13652	Crh	Gm15513	RP24-325N3.1	Ghrh	Btbd3	Gm17655	Dchs2	Dpp9	Tomm40	Ap2a2	Ddx23
Odam	Otoa	Gm16352	RP23-274G21.3	A930041C12Rik	2810403D21Rik	Gm16035	P2ry13	Ighd	Serpina3f	H2-Bl	Vdac3-ps1	Gm17782	Ankrd35	Gm8623	Anxa3	Rpl35a-ps2	Lim2	Gm28793	RP23-377G8.4	Snora31	Yam1	A930035D04Rik	Ppp4r4	Kirrel2		Adamts16	Akap5	Desi1	Gm2449	Gm16565	Maoa	Gm28036	C1ql3	Myg1	Rab8a	Clptm1	Kpna6
Krt33b	Mettl21e	Plxna4os1	Gm13583	Prg4	Gm11423	Gm10804	Ptpre	Ighv1-41	Abhd15	Gm24409	Gm5560	Gm6659	Vsig10l	Rps2-ps6	Foxl1	Rpl35a-ps3		Gm14396	Gm21971	Appbp2os	Rmrp	4930570N19Rik	Vav2	Nphs1		Gm13415	Adarb1	Nron	C230037L18Rik	Wnt8b	Eps8l1	Scd2	Nppc	Pfdn5	Fam32a	Irf3	Adck4
Krt2	Gm13883	4930426I24Rik	Gm21917	Gm16184	4930522L14Rik	Tmem27	N4bp2l1	Ighv1-52	Gm28306	Tdrd6	Gm5529	2410017I17Rik	Aloxe3	Gm16380	Pawr	Gm20302		Gm53	4930594C11Rik	Gm5937	Gm14046	Gm14584	Sc5d	1700040F17Rik		Klhl14	Cdc20b	RP24-146B4.3	Gm15627	Emx1	Gm16432	Plxnb1	Gng13	Hars	Ppp5c	Abcf3	Trmt10a
Krt72	Kcnk13	Gm19461	Acer2	Gm12764	Cklf	Ggt1	Rgs10	Gm16710	Efcab3	Ept1	Gm8722	Nox1	Cyp2b19	Gm7589	Nr2f6	Gm3150		Hoxc9	4933439K11Rik	Gm23262	Dhcr24	Gm12905	Insig1	Gm15906		Pax8	Mcidas	RP24-490B17.5	Nrn1l	Spata13	Fam161a	Acly	Tcfl5	Zmat2	Sh3gl1	Eif2b5	Ikbkg
Krt24	Mettl11b	B430010I23Rik	Gm14317	Gm29585	Polr2k	Treh	Sec11c	Igkv8-16	Pvt1	Gpr151	Gm6415	4930556M19Rik	Sbsn	Rps8-ps1	FMN1;	Gm7931		Hoxd9	Zfp872	Gm29107	Cotl1	Pde7a	Lss	Higd1c		Gm20395	Ccno	RP24-490B17.6	Gm13715	Dmrt3	4833418N02Rik	1700120K04Rik	Zfp648	Cct3	Mrpl4	Keap1	Tbccd1
Krt83	Gm16078	Cemip	Asz1	RP23-328G14.2	Gm4245	AI317395	Taok3	Igkv6-32	Fgd2	Rab30	Gm5421	Tmem243	Krt1	Rpl19-ps1	Gm17084	RP23-302C16.5		Hoxd10	Ptger1	H60b	Lmbrd2	Zfp746	Idi1	Gm11539		Pax2	Ccdc67	RP24-146B4.2	Gm9955	Ermn	Gpr34	Gm12786	1190005I06Rik	Mrpl10	Abhd17a	Nosip	Wwox
Podnl1	Gm15635	Dmd	Gm15978	RP23-328G14.1	Gm14327	G6pc	Pglyrp1	Igkv8-30	Btbd19	RP23-83N21.1	Gm11273	Gm16880	Lor	Gm12013	Gm17134	Gm15899		Hoxc10	Gm15945	2700012I20Rik	Max	Aff3	Msmo1	Rbp1		A930017K11Rik	Trp73	Satb1	Gm11431	Lhx8	Slco2b1	Zfp819	Kcns1	Def8	Prkcsh	Supt5	Prcc
Stoml3	Gm12300	Tspan12	Apol10b	Dock10	Rmdn2	Cyp4a10	Ebi3	Igkv5-43	Myc	Gm14685	Gm12251	Clec9a	Lgals7	Gm10689	Gm26879	Gm13123		Hoxa9	Prss23os	Akr1b8	Rab5c	Glcci1	Fads2	Errfi1		Spata21	Ccna1	Il12rb2	Slc25a31	AI606473	Rgs2	Gm11578	Scrg1	Itfg2	Pih1d1	Paf1	Rrnad1
Elovl3	Myh1	Hsbp1l1	Npy4r	Pik3r5	Gm5106	Pck1	Fam105a	Igkv4-68	Arhgap22	Ppp1r32	Gm10250	Ces1f	Krt10	Gm5616	Epas1	Gm18284		Hoxa10	Gm15537	Slc45a3		Actr5	Tm7sf2	Gm14267		Cby3	Fam183b	Gm14455	Pirt	Lhx6	Col28a1	Dmrta1	Baalc	Nom1	Rps11	Med29	Ccdc130
Krtap6-2	RP23-95L22.1	Decr2	Gm11947	Gm3940	4930486L24Rik	Hacl1	H2-DMa	Igkv17-127	Bmp8b	Aifm3	Gm12231	Cass4	A930001A20Rik	Gm8181	Bak1	Gm12161			Gm21983	Snora26		Crebzf	Nipsnap1	Gm11469		Atp13a4	Fam92b	Iqch	Uts2b	Tfap2c	Maf	Gm9003	Slc13a5	Ergic1	Timm50	Ciao1	Eif2ak4
5430421N21Rik	Myh2	Sdsl	Gm20627	Efcab9	Abcb1b	BC089597	E230001N04Rik	Igkv2-109	Gm13528	DXBay18	Gm5436	Ces1d	9130204K15Rik	Gm15776	Cd151	Gm6304			Gm16133	Gm23451		Mark3	Sema4g	Gm16140		Gm5148	Efhb	Serpinb6c	Scn10a	Dlx5	Smco3	Tdrd9	Hipk4	Ifrd1	Ncstn	Nob1	Letm1
Gprc5d	Mrgprb13	Gm14288	Gm12496	Gm10355	Gm2044	Gm5524	Bcl6	Ighv5-9-1	Aldh1b1	Slc6a3	Gm16089	Sec14l4	Mroh4	Npm3-ps1	Kif1c	Gm13493			Gm13653	Gm26448		Gm17110	Bex2	RP23-377H12.5		Slc15a2	Riiad1	Wfikkn2	Tex29	Dlx6	Afap1l2	Gm25288	Gm5067	Coasy	Pex19	Tfam	Tbl2
Gm10061	Mrgprb8	Gm20479	Rhox7a	5730435O14Rik	Dnajc15	Etnppl	Hyal3	Iglv3	Gm826	RP24-170O7.1	Gm10157	Gm16505	A630076J17Rik	Gm29257	1810012K16Rik	Gm8894			2810047C21Rik1	Hist1h2ao		Csnk1g2	Elovl2	RP23-377H12.4		Gm12108	Tppp3	a	Atp6ap1l	Dlx1	Gm2115	RP23-235J5.14	Fcor	Crnkl1	Brd8	Akt2	Cic
Krtap26-1	Nxpe5	Sox6os	Gsdmcl-ps	Rptoros	Tsacc	4732465J04Rik	Pik3r1	Ighv1-69	Pip5k1b	Ccdc162	Gm16437	Wfdc6b	Dhrs9	Rps19-ps1	RP23-244J9.2	Rpl38-ps1			Gm11663	Gm5527		Fancf	Dhcr7	RP23-137B16.3		Ranbp3l	Ttc16	Ucma	Slc17a7	Dlx2	Entpd3	Gm29202	Gm4969	Rtcb	Farsa	Dnaja3	Ncoa2
Krt81	Mrgprb1	Gm14261	A630023A22Rik	Gm15856	Gm7618	Fbp1	Lpcat2	Igkv1-110	Pcgf5	4931406G06Rik	Gm14539	9530003J23Rik	Gsto1	Rps19-ps2	Gm15787	Gm15720			Gm20470	Hmgb1-ps3		Ythdf1	Elovl6	Gm16141		Slco1a4	Spata17	Slc7a11	Rasgef1b	Gm29260	Pde8b	Hic2	Ak5	Pwp1	Calr	Cul3	Pex1
Krt86	Mrgprb2	Ppm1k	Tmem61	Dnah8	Cryba4	Sugct	Mmp9	Iglv2	3830403N18Rik	Acot5	Gm16399	Ankrd65	2210407C18Rik	Rpl13-ps3	Gm8250	Ube2nl			Zfp781	9430002A10Rik		Zmynd19	Aacs	Meis1		Slc22a2	Ccdc33	RP24-490B17.3	2900009J06Rik	Arx	Cyb561	Chd7	Kcnd1	Clpb	Bax	Pias4	Ctns
Krtap28-13	Fcer1a	Pank1	Spint3	Adgb	Bpifa2	Acaa1b	Nbeal2	Igkv14-111	Gm17055	Reg3b	Mrps36-ps1	Gm26717	Gkn1	Gm10132	Gm29331	Gm6829			Gm20388	Gm24044		Ppp1r14b	Mvd	Gm10830		Slc22a6	6430531B16Rik	RP24-490B17.1	Trim17	Samd3	Nucb2	4930557F10Rik	Gm5814	Sept7	Rpl8	Map2k1	Kptn
Krtap16-1	Lyzl4	Car14	RP24-68C1.3	Card9	Gm13857	Gm17767	Nfkbid	Igkv9-120	Myrf	Calcb	Pet117	Ldlrad1	Gkn2	Gm9234	Gm21451	Gm13612			Gm26735	RP23-19M11.2		Ube2m	Sgsm1	Gm10830		D630023F18Rik	Stox1	RP24-490B17.2	4833422M21Rik	Tbr1	Plekhb1	Gm11282	Spata20	Zdhhc4	Hmox2	Mri1	Cdkal1
Lyg2	Gm590	Bckdhb	Zp3r	Gm12193	Mc2r	Gm15318	Adrbk1	Ighv5-17	Zdhhc12	Nmu	Gm20425	Scgb1a1	Pga5	Gm5921	RP23-70F22.2	Gm10179			A930024E05Rik	Cdk5rap1		Ppp2r2d	Acat2	Mnx1		Npsr1	Chia1	RP24-490B17.4	Rps6ka5	Eomes	Sparcl1	Gm16401	Gm26679	Rac1	Cwc15	Pex5	Tfpt
Gm10318	A930003A15Rik	Ppp1r3g	Spinkl	Gm28707	Defb36	Acnat2	Cbx7	Ighv9-3	Rhox5	Ano2	RP23-226J18.5	Sftpd	Tff1	Gm5809	Ggcx	Gm9845			RP23-370E6.2	Hist1h2aj		Tigd5	Hmgcs1	Gm27868		Gm12326	Kcnj13	Spo11	B230369F24Rik	Dlx6os2	Cyp2j9	Rcbtb1	Rgag1	Nup214	Phb2	Wdr83	C330007P06Rik
Krtap10-10	Cxcl9	Ak4	Npy6r	Hamp2	Lbx2	Rdh16	Sema4b	Ighv7-3	Rbpms2	Tmem41a	Gm4853	Ace3	Tff2	Gm5879	Cyp20a1	Gm12906			RP23-132N23.22	Gm14928		Akirin2	Hmgcr	8430419K02Rik		Pfn3	Kcne2		Ssh2	Dlx6os1	Fam13a	Prom1	Pcdh20	Trmt1	Atp6v1f	Crbn	Ndor1
Krtap3-2	Chrna9	RP23-456B9.23	1700003G13Rik	Wfdc12	Nr5a1	Slc22a27	Tlr12	Igkv6-15	Pkp2	Gm12408	Scp2-ps2	9230117E06Rik	Atp4b	Gm7665	Tspan31	Gm9763			Gm16042	Capn3		Pi4k2a	Sqle	Skap2		A330040F15Rik	Cfap45		Osbpl8	RP23-145L9.6	Ace	Cachd1	Sstr4	Siae	Ddx56	Dnajb1	Tmem110
Krtap4-16	Ppp1r27	Gm15932	Gm28856	Serpina3h	Olfr330	Acsm5	Dennd1c	Igkv1-117	Myl7	Ttyh2	Gch1	1200007C13Rik	Anxa10	Gm10071	RP23-187F18.1	Rnf170-ps			Zfp626	A330094K24Rik		Lemd2	Cyp51	Hoxa1		Kcnj16	Ccdc146		Mical3	Dlx6os1	Dock9	RP23-448H3.2	Fcrls	Fam50a	Tmed4	Insr	Sfmbt1
Krtap6-5	2310015K22Rik	Gm7336	Fcamr	Slc9a9	Txndc2	Defb1	Plet1os	Ighv5-2	A530095I07Rik	Cgref1	Mtm1	Gm4956	Vsig1	Gm9320	Gm128	Gm20746			RP24-127E11.2	1700007L15Rik		Kctd2	Gm26540	Gm11536		4930512B01Rik	Vwa3a		Mical3	Dlx1as	Pdgfb	E130012A19Rik	Got1l1	Emd	Ppp1cc	Ctr9	Tmco6
Gm10229	Adig	Gm13405	Lcn8	Egr2	Gm29152	Slc4a9	Gbp11	Ighv10-1	Gata5os	Gatm	Apol9b	Csf2	Gif	Gm12933	Kbtbd13	Gm15900			Isl1	Gm7666		AI837181	Gm807	Gm27477		Pdxk	Enkur		Ccdc176	Fezf2	BC001981	Gpr125	A830018L16Rik	Taco1	Dnajb11	Pcyt1a	Ezh1
Gm10228	Dusp13	Tex11	Gm13398	S100a3	9330182O14Rik	Pde4c	Gbp6	Igkv10-96	Gata5	Gpr155	Apol9a	Bcas3os1	Muc5ac	Rps13-ps1	Prss53	Gm5510			Cpa4	Syngr4		Btbd2	Abcd2	Hoxaas2		Lzts3	Ak9		Rd3	3110039M20Rik	Gm10190	Plekha8	Gpr17	Ap4e1	Tax1bp1	Tomm40l	Fance
Krtap21-1	Asb16	RP23-321H9.2	Snx31	Gm17546	Oosp1	Gm13855	1600014C10Rik	Igkv19-93	Chst4	Nr3c2	Gm5431	Bcas3os2	Bpifb1	Gm11675	Plekhg5	RP23-123L9.5			Neil2	Hist1h2al		Zdhhc18	1700003F12Rik	Hoxa2		Tmem25	6820408C15Rik		Cerk	Foxg1	Gm20712	6720483E21Rik	Htr1d	Idh3g	Polr2e	Metap1	Zfp655
Krtap11-1	Plin1	Gm15903	Mfsd4	Cnot6l	6030469F06Rik	E330021D16Rik	Serpina3n	Ighv5-12	Muc16	Zfp385b	Lgmn	Col4a3	Dpcr1	Gm4997	Baiap2l2	Gm15590			Gm24455	Gm11520		Lpgat1	Mctp1	Hotairm1		Nrip2	Rsph1		Pitpnm2	Vax1	Tmem65	Fam159a	6330403A02Rik	Sdf2	Eif2b2	Uqcc1	Herpud2
Krtap22-2	Adipoq	Gm7694	Snd1	Tnfrsf18	Gm29183	Gm15638	Gm11963	Ighv1-72	Nr0b2	Acot1	Arsg	Col4a4	Pgc	Gm9392	Tbx3os2	Gm9923			Pitx2	2010109A12Rik		Rab21	B230317F23Rik	Gm15050		Stpg1	Ccdc113		C530050E15Rik	Fezf1	Bmp6	Kcnt2	Gm8206	Psmc3	Dlst	Kctd20	Hipk1
Krtap6-1	Retn	1700015E13Rik		Prkch	Gm4912	Cml2	Prelp	Ighv1-55	Gata4	Pex16	Gm12166	Gm9946	Arl14	Gm12543	Ssc4d	Gm8325			Peg10	Gm15498		RP23-32A8.1	Gm14328	Hoxaas3		Pkib	1700026D08Rik		A430046D13Rik	Dmrta2	Calca	Lypd6	Htr1b	Acp2	Ap1s1	Naa60	Gosr1
Krtap1-5	RP24-79E2.2	Dnd1		Gm15411	Mageb18	Cyp2j5	P2rx7	Ighv5-4	Lrrn4	Dbi	Gm6055	Kiss1	Cym	Gm6286	Lgr4	RP24-374C7.1			Sag	8030474K03Rik		Tusc1	Gm6166	Hoxb3os		Gm16006	Ankrd66		2310075C17Rik	Dmrta2os	Dgkh	Sdk1	Zfp488	Vrk3	Tmem242	BC003331	Faf1
Gm11937	Smco1	Gm26762		Dgka	RP23-31E12.2	Cyp4a31	Trem2	Ighv2-2	Upk3b	Acox1	2310010J17Rik	Gm26878	Pla2g10	Gm10224	Tmc3	AC098736.2			Tex16	Gm4779		Mgat4b	Fabp5	Hoxb2		Car4	Gsap		Plxnc1	Nr2e1	Tbkbp1	Kcne1l	Htr6	Smg9	Wdr1	Crkl	Vac14
Gm7138	Ucp3	Gm16754		Lama3	Gm8550	Keg1	Ly86	Ighv1-9	1010001N08Rik	Gm11816	Hist2h2aa2	Cxcl15	Otop2	Gm20900	Car12	Gm12226			RP23-37H10.1	Gm29253		Gm8086	Tectb	Hoxb3			Odf3b		Fam65b	Six3os1	Fam102b	Tmem255a	Cnnm1	Lmf1	Ufd1l	Gtf2h1	Brf1
Gm7579	Xirp2	Gm15283		Socs1	Star	Glyat	Fam20a	Igkv1-88	Gata6	Vwa3b	Hist2h2aa1	Lrcol1	Trim50	Gm5963	3110099E03Rik	Gm4462			Tmem132cos	Gm8355		Gm6206	Bfsp2	Hoxa3			Drc1		Gfod1	Six3	Mtss1l	Dcaf12l2	Tekt2	Narfl	Ubqln1	Usp19	Thg1l
Krtap9-1	Ip6k3	Gm20468		Nfkbia	Akr1cl	Slc17a1	Rdh5	Igkv17-121	Bche	RP24-483O2.2	Pydc4	Gprc6a	Duoxa2	Gm14253	Aldh1a3	Gm11847			Rspo4	H2-Q6		Gm16199	Abcg1	5730596B20Rik			Drc7		Htr2a	Otx1	Agap3	2810468N07Rik	Lmo4	Daxx	Txn2	Mrpl49	Fuz
Gm11559	Dupd1	Haus8		Relb	Cyp21a2-ps	Aadat	Fmo1	Igkv12-41	Bnip3	RP24-483O2.1	Gm4951	Retnla	Mroh6	Gm14269	Sct	Eif3s6-ps2			Pnldc1	H2-Q7		Rfwd2	Gm10642	Hoxb4			Dnajb13		Cbfa2t3	Gm27998	Casc4	Dcaf12l1	2310002F09Rik	Tm9sf1	Ndufs3	Gatad1	Med15
RP24-499L20.2	2310065F04Rik	Pnmt		Il20rb	Cyp11b1	Acat3	Cp	Ighv5-16	Pgm2	Csf2ra	Lrg1	Scgb3a2	Pbp2	Gm10704	Prr5	Gm12693			Slc2a3	H2-Q5		Crls1	Slc30a1	Hoxb5			Cfap221		Gm11266	3100002H09Rik	B4galt5	Ptn	Lypd6b	Gmpr2	Psmd4	Lrrc8a	Mplkip
Krtap10-4	Myh4	Man1c1		Ccr4	Cyp21a1	Ugt3a1	Cd209f	Iglv1	Ddc	4921511H03Rik	Ifit3	Sftpc	Tmprss11a	Tcea1-ps1	Rdh10	Gm5391			Gm12960	Ly75		Abhd17c	Nrgn	Hoxa5			4932443I19Rik		Eva1c	Gm17509	Gm527	Gm24513	S1pr5	Mdp1	Snx6	Acyp1	Ttll5
Krtap4-1	Gm13943	Gm15506		Tnfsf11	Gm28065	Ugt3a2	Mgl2	Ighv1-26	Acot11	Gm14225	I830012O16Rik	Sftpb	Tmprss11g	Gm15421	Sgpp2	Gm27219			Mroh3	2410003L11Rik		Kctd6	Arhgap23	Hoxa4			Ak7		Inhbb	Pate2	Dexi	Prkar2a	Gjb6	2310045N01Rik	Bcas2	Zmat5	Zfp715
Gm11595	Nat3	Gnb3		Dsc3	Gm28382	Kng2	Mpst	Ighv3-6	Clybl	Ero1lb	Isg15	Lamp3	Tmprss11d	Gm9892	Cndp1	Gm7879			Gm13362	Mixl1		Ier5	Fam63b	Hoxd3os1			Zmynd10		Itgbl1	Teddm1b	Zdhhc8	B4galt6	Rapgefl1	Ranbp3	Ctcf	Ap1b1	Tmem175
Krtap6-3	Gm454	Wdr93		Ifi202b	Cyp11b2	Ttc36	Ugt1a6b	Igkv8-21	Cluh	Grin1os	Gm26191	Sftpa1	Tmprss11b	Gm4540	Eci3	Hmgn2-ps1			Gm12219	Padi3		Gm11175	Zdhhc14	Hoxd8			Gm1661		Mdga1	RP23-434D24.3	Gnas	Cacna1h	Dlk2	Use1	Psmb4	Ube2g2	Rnf170
Gm11555	Cfd	Tomm20l		Krt17	Obp2a	Hoga1	Fam47e	Igkv12-46	Ppif	RP23-128G10.6	Gm22405	Ager	Sprr2k	Gm9493	Eaf2	Gm10357			Rps19-ps4	Hormad2		Jund	Dpy19l1	Hoxa7			Fam216b		Celf2	Rgs13	Ttc7b	Acsl3	Rhov	Hltf	Rsl1d1	Rnmt	Rnf168
Gm11938	2310020H05Rik	Gm4804		Fut1	U90926	Slc17a3	BC048546	Igkv4-57	Mtfp1	5330417C22Rik	Gm26461	Cd40	Tmprss11e	Gm5456	Gdnf	Gm6736			Gm6776	2410019O14Rik		Sap30l	Ccdc71l	Hoxb9			Tmem232		Gm3629	Tfap2e	Btbd1	Coprs	Col19a1	Prpf6	Tpr	Tor2a	Pigl
Krtap9-3	Tmem233	Asb15		Gm525	Prl8a2	Miox	Cyp2a5	Ighv5-6	Gm13369	Zdhhc23	Crebl2	Grap	Klk12	Gm7266	Gm266	Gm15484			Gm27869	6330562C20Rik		Plekha3	RP24-424K5.5	Hoxc6			Fam166b		Dgkk	Gm26872	Rab12	Ogdhl	Cmtm5	Puf60	Napa	Dmap1	Ube2z
Gm11562	Myoz3	Eltd1		Ccr8	Fdxr	Fggy	Gstm1	Ighv6-3	Cyp17a1	D630002J18Rik	Trex1	Gm29233	Rptn	Rpl32-ps	Angpt4	Gm5518			Gm25791	2610305D13Rik		Gm12184	Hs6st1	Hoxc8			Casc1		Gm17641	Helt	Aff4	Irx6	Chodl	Golga2	Sra1	Taz	Ankrd28
Krt82	Kcna10	Ankrd33b		Endou	C4a	Hrsp12	Mgll	Igkv12-44	Scarletltr	Plekhd1	Plxdc1	Vcam1	Sprr3	Gm6195	D630033O11Rik	Gm10263			Gm16212	1700006J14Rik		Ccdc85c	Ogfrl1	Gm14424			Dydc2		1110032F04Rik	Tal2	Iffo2	Frmpd1	Chrm3	Uck1	Osgep	Tmem115	Ankrd52
Krtap2-4	Sohlh2	Guca1b		Skint8	9230104L09Rik	Pla1a	Endod1	Igkv16-104	Fmr1nb	Mid1ip1	Tob1	Gm16104	2300002M23Rik	Cd9-ps	AI838599	Gm6788			4632433K11Rik	Gm10110		H1fx	Ccl3	Hoxd3			Akap14		Aldh5a1	Lmx1a	3110021N24Rik	Colgalt2	Kcnma1	Ccdc97	Aamp	Rassf1	Acsf3
Krtap1-3	Mylk2	A730049H05Rik		Foxn1	Atp1a4	Rnase12	Rab27b	Igkv8-27	Rbm44	Hip1r	Gm20522	Exoc3l	Gm9573	Gm8865	Defb25	Gm10269			Gm20404	Pabpc4		Fbxo45	1700112D23Rik	Haglr			Dnah5		Ppargc1a	Fgf17	Zfyve9	Psd3	Mchr1	Pdcd2l	Arpc2	Slc3a2	Ppt2
Krtap28-10	Smtnl1	Fam217a		Dusp10	Gm26527	Slc5a2	Avpr1a	Igkv6-23	Gm9821	Htr3a	Slc25a34	Mmrn1	Ankk1	Gm8226	Map3k7cl	Gm12389			Lenep	Gm23946		Phc2	RP24-492O4.4	AC021667.1			Ttc21a		Habp4	Otx2os1	Sort1	4930447C04Rik	Stac	Gtf2f1	Tmem147	2610507B11Rik	Nat9
Gm9507	Tmod4	A730020M07Rik		Tnfaip3	RP24-414A22.1	St3gal6	Thrb	Ighv10-3	Fam78a	Mesp2	Gm12338	Thbs1	Slc28a3	Eif3s6-ps1	Sucnr1	Calr-ps			Gm8580	Gm8116		Cdk2ap1	Gm17098	Gm28876			Cfap70		Esrrb	Otx2	Mllt4	Gm11940	Cep170b	Clpp	Rps9	Kansl3	Aph1a
Krtap1-4	Scn4a	Defb42		Reg3g	Pkd1l2	Igkv6-20	Rab3d	Igkv10-94	Psma8	Sel1l3	Slc25a20	Cer1	Krt79	RP23-56B11.5	Vdr	Gm3839			Gm15963	Gm24451		Reps1	Svip	Hoxc4			Dnaic2		Mccc1os	Gm28175	Rap2a	Gm25630	Plch2	Alkbh7	Med8	Pigyl	Tab2
Krtap4-7	Gm20721	Defb19		2310007L24Rik	Tmem52	H2-DMb2	Ugt1a6a	Igkv4-59	Gm26885	Tmprss5	Esrra	Prdm6	Krt76	Gm6467	Plau	Defa21			Ntn4	Gm12932		Eid2	Bex4	Hoxc5			Ak8		T2	Lhx9	Ndst1	RP23-440J24.2	1700023F06Rik	Med6	Rnf114	Apip	Nkap
Krtap4-2	Gm26906	Slc26a4		Wfdc18	Myoc	Siglecg	Sdr42e1	Igkv1-135	Cited4	Sctr	Mtl5	Bmp5	Sprr4	Gm14706	Tmigd1	Gm15308			Gm20726	Snora73b		Sppl3	Slc38a5	Hoxd4			1700007G11Rik		Gm5514	Gm27197	Map4k3	Gm9312	Crybb1	Naa20	Qrich1	Pdhx	Mtif3
Krt33a	Dlk1	Gm3470		Sla	Cyp11a1	Igkc	Ndrg1	Iglc2	Rbm38	Itpk1	Inca1	Gsg1	Serpina9	Gm10480	Ace2	Defa22			Gm14440	Gm26205		Dvl1	E130215H24Rik	Gm28230			1700007K13Rik		Rab3ip	Lhx2	Macf1	Gm16570	Slc35f3	Pex6	Cdc42	Sugp1	Acot8
5430401F13Rik	Car3	Gm8210		Cd274	Col5a3	Rsad2	Gpd1	Ms4a1	Usp25	Gm17322	Tmem53	Wnt2	Aldh3a1	Gm13050	B4galnt3	Rps23-ps1			Gm11926	Snora7a		Sepn1	Acss1	Hoxa6			Ubxn10		Ldhb		Mllt6	Lrp8os2	Grpr	Mrpl2	Kif5b	Evi5	Med13l
Idi2	Gamt	Gm13841		Rasgrp1	Gm13778	Akr1c18	Sod3	Zbed6	Parvb	Nudt16	Gm2962	Tbx5	Rplp0-ps1	Gm12966	Scin	Gm16373			Gm11737	Gm26695		Mprip	Tmem180	Hoxb8			Lrrc48		Gzmm		Bmpr2	Ciart	Npy2r	Mea1	Psmd2	Snapc2	Zcchc10
Rpl10a-ps2	RP24-179O3.1	Gm12671		Tbx21	Gm20517	Susd3	Aspa	Gm2663	RP23-293I7.1	4930539E08Rik	Gm13341	Tbx4	Wfdc10	Gm6344	Gm15952	Hmgb1-ps9			Gm24924	Rps12-ps19		Akt1	Wfdc3	Hoxb7			Nme5		Fbxo10		Pcnx	Nck2	Kdm4d	Flii	Abhd16a	Ccnt1	Zkscan6
Gm9745	Gm765	Gm17257		Gm12407	Sox5os2	4930550C14Rik	Cyp4v3	1810009J06Rik	Alox5	Scml4	Gm6265		Gm15199	Gm10232	Igfbp3	Gm12362			Gm6044	Gm15466		Adnp	Ppp1r42	Hoxb5os			Cfap52		Atg16l2		Gm10643	9930014A18Rik	Kif17	Qtrt1	Arpp19	Dhdds	Gid4
Calm5	Gm6880	RP23-466K3.1		Cabp4	Pspn	C430014B12Rik	Scp2	Gm10872	Ank1	Scgn	Gm10012		Tmem45a2	Gm4604	Gm13573	Hmgb1-ps4			D630008O14Rik	Gm11688		Gna12	Slco4c1	Hoxb6			Foxj1		Tmem201		1700025G04Rik	Gm11110	Gfra2	Adprh	Ccdc124	Tmem167	Cwc25
Krtap7-1	Mup19	Gm11814		Gm13216		Aox3	Sepp1	Abca13	Phospho1	Cntnap3	2210408F21Rik		Chit1	Gm4950	Atp10d	Hmgb1-ps2			Gm20717	Gm24888			Panct2	Vav3			Lrrc23		Mpi		Gm12473	Tnfsf9	Gramd2	Timmdc1	Cct4	Tnpo3	Ctdnep1
Krtap3-1	Col10a1	Gm27023		Slc36a3os		Acsm1	Agmo	Gm17305	Dnaja4	Hrh1	1500011K16Rik		Capn12	M6pr-ps	Ptprv	Ppp1r2-ps2			RP23-27L18.4	Gm13642			Ptprj	Tecta			Lrrc46		Usp20		Npr2	Fam118a	Grp	Tpra1	0610009B22Rik	Sh3bp5l	Cog1
Krt31	Amtn	Gm2574		Itgad		Csad	Hmgcs2	Adam3	Slc36a2	Cck	Nceh1		2310014L17Rik	Gm11361	Mylip	Gm12663			Gm14049	Rpl15-ps2			D330041H03Rik	Gm16277			Rsph4a		Ndufaf5		Mxra7	Slc9b2	Gm12198	Map2k7	Rhoa	Trnt1	Sp2
RP24-157G15.1	Mup18	Gm5138		Gm26528		D630024D03Rik	Csf1r	Gm28046	Tg	Nos1	Nr1d1		Gm12341	Rps2-ps5	Nmrk1	Rpl9-ps4			Gm29093	Gm13847			Atp8a1	Gfra1			Maats1		Slc29a2		Zfp703	Zfp783	Gpr88	Timm44	Rplp1	Med16	Pex12
Krtap3-3	2310079G19Rik	Gm12537		Hmgb1-ps8		Mettl7a1	Adap2os	Rarres1	Ctcflos	Trpc4	Mlycd		Sprr2b	Gm5611	Gm14226	Gm6142			4933423P22Rik	Hbb-bh2			Abca3	Rasa4			Cfap58		Rsad1		Cables1	Palm3	Gas7	Ap2a2	Ap2s1	Dedd	Smyd4
Krtap8-1	Mup15	Gm7985		A530040E14Rik		Napsa	Adap2	Chil1	Kbtbd12	Mro	Nudt6		RP23-109J14.3	Gm15210	Hgf	Anp32-ps			Gm8974	Gm14275			Kit	Tlx2			Daw1		Klhl3		Dact3	Hapln3	Nfix	Pnkp	Emc10	Nit1	Rad51d
2310034C09Rik	Mup2	Gm7507		RP23-146N3.2		1810041H14Rik	Bbox1	1700023L04Rik	Lrrc39	Fam184b	Rmdn1		Amh	Anp32b-ps1	Tulp2	Gm12988			Hspe1-ps2	BC021767			Gm28172	Htr3b			1700028P14Rik		Gm11837		Dab2ip	Gm20472	Gm27999	Clptm1	Ubc	Chp1	Natd1
Krtap13	Serpina3j	Gm29668		Gm5533		Gm20400	Agt	Angptl4	Mylk3	Nkx6-3	Fuom		Skint6	Pcna-ps2	2610027K06Rik	Gm5943			Gm11196	Il1bos			Gm28512	Chrnb4			Ccdc81		Gm12691		Rnf217	Gm4425	Fgf3	Tomm40	Arpc5	Tvp23b	Nars2
Krtap15	Krt84	Gm4575		Gm29243		Chil4	Apoe		Tmod1	Pyy	Gm10222		Lce6a	Gm15501	Artn	Gm4835			Gm20702	Gm12867			Cpeb3	Phox2b			2410004P03Rik		Nfil3		Slc30a4	5730507C01Rik	Gsc2	Rab8a	Rpl10	Rnf166	Mtrf1l
1110025L11Rik	Krt36	Gm9034		A630023P12Rik		Gm11695	Fah		Popdc2	Cst6	Gm29216		Klk14	Gm10163	Cpm	Gm11226			Gm16549	Gm12868			Dpf3	Phox2a			Ccdc87		Spon1		3110057O12Rik	9030624G23Rik	Slc17a8	Fam32a	Ncaph2	Mrps25	Trmt11
Gm5965	Ucn2	Gm10358		Nlrc5		Slc16a5	Gstt1		Pla2g16	Gast	Gm13340		Klk6	Gm11824	Met	Gm2223			Gm16331	Slc2a1			Bex1	Cryba2			Lrrc43		3632451O06Rik		St3gal3	Xxylt1	Onecut2	Stk11	Vdac3	Dguok	Sec63
Gpnmb	Itih5l-ps	Gm8864		5830416P10Rik		Sult1c2			Smim5	Otop3	Gm28437		Pla2g4d	Gm11993	Fgfr4	Gm9855			Gm12229	Gm20541			Masp1	RP23-2K13.1			Lrrc6		Klhl13		Inpp1	Kcnj14	Gm16551	Ppp5c	Dynll1	Tex261	Pex3
Mlana	Itga10	Gm12033		H2-Ob		Tnfsf13b			Lpl	Slc5a5	mt-Co1		Krtap12-1	Gm6767	Tlr6	Gm6984			Gm12089	Rnf17			Prox1os	Shc4			Kif9		Hecw2		Gramd1b	Etv4	Onecut1	Tbc1d8	Srp14	Pdcd2	Zbtb24
Dct	Ibsp	Ldha-ps2		Oas3		Gm5834			Adssl1	Gm2895	mt-Nd3		2300005B03Rik	Gm5045	Inf2	Gm12335			Gm15591	Gm26232			Prox1	Hmx2			Cfap46		Radil		Nts	Nupr1l	Nrn1	Cnot11	Cdk9	Surf2	Gopc
Ahrr	Omd	Ldha-ps		C130026I21Rik		Cfh			Trib3	Camk1d	mt-Nd6		Cldn17	Gm11951	Aknad1	Ap3s1-ps1			Gm7494	Gm24830			Lyrm9	Hmx3			Fank1		Tll1		K230010J24Rik	RP23-407E2.27	Nkx6-2	Irf3	Nxf1	Dnajb9	Qrsl1
Egr3	Ifitm5	Eno1b		Ccdc109b		Cdkl1			Olr1	Mboat4	mt-Nd5		Lce3a	Rps18-ps1	C130050O18Rik	Gm12571			Gm27238	Rnu1b6			Slc6a13	Pla2g2d			Nek11		2410021H03Rik		Gm10044	G730003C15Rik	Nkx6-1	Zfp959	Stx5a	Efr3a	Echdc1
Dio2	Lipi	Gm12141		Havcr2		Esr1			Vwf	2010107G12Rik	Gm28438		Lce3e	Gm11221	Irak3	Gm6341			Gm16139	Gm14686			Paqr9	Tacr1			Spag6		Epb4.1l3		Ttll13	2810410L24Rik	Arid3c	Sh3gl1	Nedd8	Rabl6	Actr6
Lepr	Dynap	Aldoart1		Gm15409		Padi2			Gm11942	Mgat4a	mt-Nd2		Lce3b	Gm13443	Gm13372	Gm13328			Gm26779	Hvcn1			Grina	Slc5a7			1700013F07Rik		BB218582		Gm14756	2900052L18Rik	Plk3	Ccdc94	Mrpl52	Tsr3	Uhrf1bp1l
Cdo1	Gm10024	RP23-34E15.4		Rnf183		2310043M15Rik			Hk1os	Ociad2	mt-Rnr2		Flg2	Gm12844	Ppl	Gm8546			Gm17212	Emb			Cpeb4	Slc18a3			Efcab10		Plcb4		Gm21967	Gm5812	6430503K07Rik	Abcf3	Rbm25	Sirt2	Cep83
Alpl	Krt75	Pgk1-rs7		Tdrd5		Ocm			Gm11626	Ern2	mt-Rnr1		AC158361.6	Eif1-ps1	Zfp185	Gm4943			Gm17214	Inmt			Mkln1os	Gm2990			Cfap54		Mast4		Sema7a	Dcun1d3	Nkx2-2	Eif2b5	Tbrg1	Ubl4	Herc4
Prr16	Bglap	Gm1840		Otos		Tgm5			Rpl31-ps13	Col6a4	mt-Co3		Serpina12	Gm15361	Rab38	Gm5454			RP23-114N1.5	RP23-136M3.5			Emc9	Chat			Iqub		Micall1		Has3	Fam109a	Klhl35	Mrpl4	Bnip2	Clpx	Supv3l1
Gdf10	Mmp13	Gm9755		Mpp4		Tchhl1			Slc37a2	Spdef	mt-Co2		Flg	Gm4596	Fam65c	Gm5422			4930538E20Rik	Nkx2-9			Atp1b2	Ret			Spef2		Palm2		Arg2	Rab11fip3	Nkx1-2	Keap1	Rpl15	Trabd	Tysnd1
Shroom1	Dcstamp	Gm5430		Trav5n-4		Fancd2os			Pstpip2	Vip	Ndufa6		Gm94	Gm8822	Hpse	Gm28883			Noxred1	Foxe3			Atp6v0a1	Prima1			Armc3		4932441J04Rik		Cadps2	D430040D24Rik	Gm28511	Abhd17a	Rps5	Ppil4	Dnajb12
Cxcl5	Cilp	Gm4654		Trav5d-4		Gm7932			Gm5345	Coro2a	Usmg5		Lce3c	Gm6382	Ptgr1	Gm7258			Gm26882	Gm5127			Tarsl2	Prph			Ccdc42b		Pcdh7		F730043M19Rik	Jun	Hes3	Ddx23	Nelfb	Surf1	Tbk1
Pcolce2	Tnmd	Gm4929		Rln3		RP23-226J18.4			Slc7a2	Slc39a11	Ndufa5		Klk7	Gm11605	Tlr2	Gm7099			Gm13408	1700106J16Rik			Fn3k	Sncg			4833427G06Rik		Adcy5		Gm9987	A930004D18Rik	Ferd3l	Prkcsh	Ndufs2	Bola1	Vps54
Serpinf1	Col20a1	Gm8565		Xrra1		Tldc2			Cdkn2c	Tprn	Ndufb4		AC158361.4	Stxbp3b	Atl3	Gm19587			Gm27826	Fignl2			Pkd2l2	Cartpt			1700001C02Rik		Pm20d2		Sh3rf3	Nradd	Wnt1	Nosip	Timm23	Actr8	Tbc1d15
	Gm17308	Gm3809		Tctex1d1		Cml1			Cdc42ep3	Ptprh	Cox6c		AC158361.3	Gm10698	Pros1	Gm9727			Gm23114	Greb1			Adra1b	Gal			Meig1		Rtn4		Gper1	Lrp4	2610027F03Rik	Pih1d1	Elof1	Tox4	Cabin1
	Dmp1	Gm5652		Trav9n-4		4931406C07Rik			Abca8a	Styk1	Mfsd7c		AC158361.2	Gm6263	Tgm1	Gm12929			Gm22204	Foxi2			Hk1	Kcnh6			Tekt4		Kcnj12		Plcl1	Dnaaf3	En2	Rps11	Cacybp	Nbr1	Vps13d
	Clec3a	Gm8100		CH36-500J15.3		4931403E22Rik			Lyve1	Hook2	Qpct		AC158361.5	Gm6169	Aim1	Gm12565			Gm13071	Prl3b1			Klf15	Gm17226			1700003M02Rik		Ryr3		Ephx4	Cdc42ep4	Cnpy1	Supt5	Ndufa2	Exosc10	Pex13
	Runx3	Gm14760		BB031773		Gm15478			Hbb-bs	Ckmt1	Phyhd1		AC158361.1	Gm10320	Aqp3	Gm13077			Gm25184	RP23-461P14.4			Hlf	Isl2			Mdh1b		Prkab2		Ncoa1	Rnf144a	Dmbx1	Paf1	Pam16	Vps53	Mpg
	Rpl39l	Gm12070		Trav3-4		Klhdc7a			Tcp11l2	C330013J21Rik	4430402I18Rik		Lce1j	Rpl17-ps10	Anxa9	Gm13331			Gm15846	Prtg			Igsf1	Gm10863			Ccdc108		Cfl2		Hivep2	D630003M21Rik	Pou4f2	Timm50	Srp19	Dnttip1	Asb3
	A630033H20Rik	Gm8349		A430035B10Rik		Rergl			Il1f9	Gm8615	Aldh6a1		Lce1a1	Gm5786	Ptgir	Gm2199			Gm11646	Hsd11b2			Abca8b	Lgi4			Zbbx		Dtna		9430065F17Rik	A330009N23Rik	Pou4f3	Med29	Slc25a11	Slc35c2	Erlec1
	Traf3ip3	Gm2383		Wdr27		Ren1			Orm1	Esm1	Ccbl1		Lce1a2	Eif5al3-ps	Esyt1	Gm10156			Rps12-ps9	Fgf8			A2m	Gm12688			Dnali1		Hrasls		Dmrtc1a	Adamts4	Celrr	Ncstn	Psmb1	Rhot1	Rufy1
	Tmsb15a	Gm15593		Arntl		Pkhd1			Hcar2	Cyp1b1	Phyh		Lce1i	Rpl21-ps8	Runx1	Gm6223			Gm10136	Wfikkn1			Abca1	Foxd3			Ttc29		Rtn2		Ramp3	Lef1	RP23-397E2.4	Pex19	Tmem208	Pgs1	Ascc2
	Comp	Gm11453		Cnp		Hsd17b14			Kcnk7	5430403G16Rik	Plin5		Lce1d	Rpsa-ps11	Hic1	Gm5801			Gm28529	Epo			Slc25a33	Sox10			Morn5		Nol3		Lag3	C130060C02Rik	Gm19980	Ciao1	Ppp1cb	Pigt	2310033P09Rik
	Gm15640	Gm5863		Axdnd1		9230105E05Rik			Il1rn	Adck5	Adhfe1		Lce1l	Gm5428	Prkcd	Gm9169			Gm25395	Cecr2			Ehd3	Cdh19			1700012B09Rik		Ky		Osbpl10	Gm16152	Pax5	Kpna6	Gorasp2	Mlx	Trim11
	Gm13703	Gm13882		RP23-373D16.3		Gm11232			Tmem154	BC035947	Rilp		Lce1f	Gm10036	Prdm11	Tma7-ps			RP23-67I3.4	Usp44			Pcx	Gfra3			Dynlrb2		Pde4dip		Cd83	Gm16150	Gm28526	Adck4	Edf1	Ppp2r5c	Smg8
	Arhgap36	Gm10313		Fbxw4		G6pc2			Il1r2	Slc2a5	Mpc1-ps		Lce1c	Gm15163	Man2a1	Gm11598			AL669951.1	Lin28b			Asgr1	Mettl7a3			Pifo		Fem1a		Amigo2	RP24-390D21.4	Onecut3	Brd8	Fbxw5	Ift52	Tubd1
	Stac3	Gm2193		Dusp2		Gm14161			Gm15987	1700019G17Rik	Mpc1		Lce1e	Gm21399	Mob3c	Gm7887			Gm17194	Lin28a			Slc6a12	Hoxd1			Wdr63		Asb18		4921504A21Rik	Gm16151	Pou4f1	Farsa	Ube2i	Rrp7a	Ppm1d
	Prr32	Gm13292		Sema4d		Atp6v1g3			Mcpt2	Sdccag8	Acat1		Lce1h	Gm7204	Tcirg1	Gm12418			Rps6-ps1	Sall4			Slc13a3	Asic3			1700009P17Rik		Pfkm		Zc2hc1c	RP24-242N1.2	Lhx4	Calr	Hnrnpl	Med1	Elac2
	Cdh15	Gm13394		Il17f		Slco1a6			Tarm1	Slc16a13	Ndrg2		Lce1k	WI1-1003N17.1	A930001C03Rik	Gm5874			Gm15563	Arid3b			Cyp4f15	Ntrk1			Gas2l2		Prkaca		Mrps6	Gm9990	Pmfbp1	Nob1	Lage3	Stard3	Twistnb
	Ryr1	Gm18859		Clnk		Cldn19			Hdc	Galc	Gm9870		Lce1b	Gm9840	Ap1s3	Gm9078			Gm16585	Gm17052			Vtn	Insrr			Iqca		Fabp3-ps1		Galnt11	Gm15708	C1ql4	Bax	Golga7	Uchl5	Atxn7l1
	Iffo1	Gm9081		E330020D12Rik		Kl			Ms4a2	Prss41	Apol6		Lce1g	Psme2b	Fam150a	Hmgb1-ps7			RP23-11K8.3	Mgarp			Amy1	Ngfr			Gm29538		Ppp1r14c		Cldn11	Ikzf2	2900052N01Rik	Tfam	Mocs2	Tomm34	Nampt
	Uts2r	Gm2606		Insl5		Tmem72			Gm11697	Chka	Gm7117		2310050C09Rik	Gm8566	Ces2b	Gm5446			Gm2986	Nudt12			Rapgef4				Lhb		Fabp3		Plat	CAAA01187608.3	Pax6os1	Rpl8	Hspa8	Derl2	Rock2
	Lrrc38	Gm5559		Gm15200		Gm13262			A530099J19Rik	Dcbld1	9630013D21Rik		Lce1m	Gm5637	A530084C06Rik	Gm26825			1700058P15Rik	1700122E12Rik			Aldh1l1				Armc4		Slc25a4		Trpc3	RP24-429G21.2	9630028B13Rik	Akt2	Pdzd11	Rpain	Snx13
	Agbl1	Gm12419		Ccl25		Gm17416			Mcpt4	Pde9a	Cdnf		Kprp	Gm26951	Foxq1	Gm4353			Gm14654	Gm27244			Cbs				Tsnaxip1		Tmem38a		Cbx6	Gm27206	Gm15423	Dnaja3	Psma2	Appbp2	Smc6
	Ankrd2	Gm11557		C030034L19Rik		Gm10238			Tpsab1	Wwc1	Gm17040		Il1f8	Gm11249	Gm11240	Gm1815			Pgam1-ps2	Gm16755			Etnk2				1700024G13Rik		Ak1		Zbtb8a	Gm15497	Zbtb18	Hmox2	Mrpl32	Cdk5rap3	Rnaseh1
	Gm11523	Gm4217		Map4k2		Sprr2f			Tpsb2	Cmtm4	Hist1h4h		Il1f6	Rps15-ps2	Ptgs2	Gm6457			Uprt	RP23-380A10.6			Lrrc3				1600029I14Rik		Camk2a		Arhgef26	RP24-290D14.2	Gucy1b2	Cwc15	Cers2	Aatf	Ubxn2a
	Ripply1	Gm10359		Nlrc3		Sprr2g			Cma1	Gna11	Aqp7		2010109I03Rik	Rpl36-ps3	Plet1	Gm12115			Gm17228	Gm15541			2810459M11Rik				Rsph14		3222401L13Rik		Bok	RP24-427N13.6	Gm13607	Trmt10a	Capza2	Ndel1	Klf11
	Mstn	Gm12017		Il4i1		Spink8			Cpa3	Prkg2	Gm11581		Defb6	Rpl36a-ps1	Slc52a3	Gm14270			Gm10087	Gm11525			Slc38a3				4932418E24Rik		Ehbp1		Gm2415	Ccng2	Gm29443	Ikbkg	Cnih1	Mrpl45	Ddx52
	Pitx3	Gm3671		Fbxl12		Fxyd2			Gm28875	Gmds	Tmem38b		Defb3	Gm15453	Sptssb	RP23-347F4.3			Gm20537	Rrp12			Gm15201				1700016K19Rik		Fhod3		Pcdhb5	Trp53inp1	Dhtkd1	Phb2	Med28	Med11	Nle1
	F830016B08Rik	Gm10291		Neil1		Nphs2			Syne3	Ahcyl2	C1qtnf9		RP24-65D16.4	Rps25-ps1	Fa2h	Gm6493			Gm12944	Thop1			Zcchc16				Capsl		C030037D09Rik		Ankrd24	RP23-44N5.3	Scarna13	Atp6v1f	Prpsap1	Slc35b4	Tlk2
	Gadl1	Gm15191		Tnfrsf25		Slc22a29			Stim1	Gm21814	Dmpk		Pla2g10os	Gm13611	Pllp	Gm14277			Gm22596	Gm15467			Ache				Ttll6		Usp13		Tle2	RP23-44N5.4	Klhl25	Cul3	Fnta	Hars2	Polg2
	Ovol3	Gm8927		Gm16794		Mettl7a2			Cd200r4	Entpd7	4833427F10Rik		9030616G12Rik	Rps24-ps3	Wfdc13	Gm5633			Gm7541	Snord17			Top1mt				Dnaaf1		Ppp2r3a		Plekhm2	RP23-393I12.3	Prex1	Ddx56	Atp5e	Ppp1r12c	Tsen54
	5730419F03Rik	Gm6316		Hdac7		Slc22a26			Prss34	Grem1	Plin4		Muc5b	Gm4963	Upk2	Gm8752			Gm13572	Gm12870			Spns2				E230008N13Rik		Hdac9		Cdk3-ps	RP23-393I12.1	Chrm4	Tmed4	Nelfcd	Tmem129	1200014J11Rik
	Zp2	Gm4518		Gm26551		Slc5a10			Cd200r3	Slc26a6	Gm6054		Duox2	Gm9625	Gsdmc2	Gm15975			Fth-ps2	Polk			Slc22a23				Morn3		Pcp4l1		Ccdc157	RP23-393I12.4	RP23-193J20.4	Ppp1cc	Slmo2	Xab2	1810032O08Rik
	Acpt	Gm2445		Tcf7		Defb29			Adora3	Hepacam2	4921513D11Rik		Sprr2d	Gm7658	Gsdmc3	Gm1826			Gm13868	Ern1			Pik3cb				Ccdc121		B230110C06Rik		Gnl1	Gm4258	Spag4	Dnajb11	Ube2a	Rab4a	Mink1
	Msc	Gm8055		Aire		Kap			Folr2	Ush1c	Lincpint		Sprr2i	Gm12254	Wfdc15b	Gm5525			RP23-2M16.4	Gm27972			Cfap57				E030010N08Rik		Prune2		Cc2d1a	RP23-393I12.5	Glt1d1	Tbccd1	Gtf3a	Ubxn6	Eral1
	Actn3	Gm8824		5830444B04Rik		Slc6a20b			F13a1	Cyp4f16	Clec12b		Sprr2j-ps	Rpl34-ps1	Slc9a4	Gm2991			Gm20692	Ermp1			Rnasel				Spata18		Hnmt		Adcy3	RP23-398K14.4	Dtnb	Tax1bp1	Eif3d	D17Wsu104e	Adprm
	Hfe2	Gm8330		Gm11131		RP24-388D8.6			Mrc1	Dgat1	Cd101		Bpifa6	Gm15772	Fer1l4	Gm9144			Gm17056	Galnt10			A930015D03Rik				Spag17		Wipf3		Gm20036	RP23-44N5.7	Clcn2	Wwox	Mrps18c	Mrpl24	Tmem101
	Tceal7	Gm3534		Tnfrsf4		Slc13a1			Ms4a6b	Klc4	Lyz1		2210017I01Rik	Gm13456	9530036M11Rik	Gm10169			RP24-432B3.3	Dock5			Gm10244				Ccdc78		Fstl4		1110018N20Rik	A430106G13Rik	Fbxl19	Polr2e	Coa3	Gle1	Dtd2
	Klhl40	Gm8825		Gm13546		Cyp2j13			Ms4a4a	Neurog3	Scgb3a1		Lce3d	Gm12174	Upk1a	Gm4735			Gm28693	Abcc4			1700101I11Rik				Gm28729		Rcan1		Gm14290	Arhgef2	Rab11fip4	Eif2b2	Psmd3	1700021F05Rik	1110008L16Rik
	Best3	Gm11185		A630014C17Rik		Slc5a8			Ms4a7	Gm13344	Scarb2		Defa-ps12	Rps26-ps1	Gm16160	Gm16379			Gm16210	Xylb			Lrrc24				BC051019		Vldlr		Kcnb1	Gm13568	Zfp239	Dlst	Glod4	Ccdc59	Mpp5
	Myom3	Gm4609		Pydc3		D630011A20Rik			Clec10a	1810010K12Rik	Serpinb9b		Serpinb13	Gm13436	Klk8	Gm5576			Gm12735	Cryz			Slc43a2				Zfp474		Zfpm2		Inha	Notch1	Foxred2	Ap1s1	Rpl19	Psen1	4933426M11Rik
	4930512H18Rik	Gm10284		Acoxl		Spaca7			Snord13	Ptf1a	Rabgap1l		RP24-435G16.5	Rps3a3	Kcnj15	Gm7327			Gm15868	Steap2			C2cd2l				Cdhr3		Rgs6		D330023K18Rik	Celsr1	Zglp1	Prcc	Zfp207	Ccdc53	Gm20498
	Gm14635	Gm5507		Gm26517		Avpr2			1700112E06Rik	Cpa2	Gbp4		Gm15325	Rps18-ps3	Vtcn1	Gm3608			Rpl23a-ps2	Gm25822			Ostm1				Lrrc74b		Gpr68		Slc27a1	Gm17111	Gm10509	Rrnad1	Psmd11	Ccar1	Nrde2
	Ostn	Gm10481		Gm12979		4930461G14Rik			Isoc2a	Erich5	Rassf5		Lyg1	Gm13680	Gsta4	RP23-13N24.1			Gm9085	Ldlr			Hspa4l				Sec14l3		Rtn4rl1		5031434O11Rik	Gm24371	Gm10226	Pias4	Crk	Ddx50	Atxn3
	Tigd4	Gm4335		4930556I23Rik		Eddm3b			1810006J02Rik	Slc30a8	Enpp4		Gm5678	Gm11478	AU040972	Eif4a-ps4			Gm2531	Rassf7			Ttr				Ccdc153		Cpeb1		Cbx4	Rps11-ps2	4930422M22Rik	Map2k1	Pitpna	Vps26a	Golga5
	Ptx4	Gm5523		Trac		R3hdml			8430408G22Rik	Gm5091	Kat2b		AI481877	Rps10-ps1	Daf2	Gm7935			Gm22027	Bcar3			Gm2061				Tmem212		BC043934		Phf1	E030024N20Rik	1700102P08Rik	Tmem242	Rab5a	Micu1	Dcaf4
	Tnnt3	Gm11953		Gm14207		Gm24841			Gm15285	Klk1b8	Gm6211		Gsdma2	Gm6274	Cyp2f2	Gm5580			Gm23458	Me2			Slc30a10				Tctex1d4		Pik3ip1		Gm7467	Gm15461	Klf12	Ccdc130	Cyb5r3	Pno1	Yy1
	Myh8	Gm12286		Gm2564		Spag11b			Gm5864	Cabp2	Gm13307		Bdkrb1	Rps15a-ps7	Lrrc26	Gm5931			Gm16315	Sdf2l1			Mbp				3300002A11Rik		Bhlhe41		1110065P20Rik	Gm12504	Runx1t1	Mri1	Vmp1	Usp15	Mrs2
	Tnnc2	Gm2546		Sytl3		Oxgr1			Gm9790	Zp3	Gm15429		Ly6k	Gm4149	Slurp1	Gm10254			Lrrc75aos2	Trim71			Bcas1				Lrrc71		Clip4		Gm4876	Gapdhs	Gm12063	Pex5	Glrx2	2310011J03Rik	Ippk
	Cacna1s	Gm16470		Gp2		RP24-81A22.2			Prkca	Sec24a	6030407O03Rik		Nqo1	Gm10073	Stx19	Gm8806			Gm24056	Mogat2			Capn5				Dnah12		Gm10570		Il17d	Gm12279	Bcl11a	Eif2ak4	Psmb6	Mdm2	Nol8
	Ampd1	Gm4691		Tnfrsf9		Cyp24a1			Tec	1810055G02Rik	E030044B06Rik		Lhfpl1	Gm5835	Adam28	Gm12355			Gm27241	Arid3a			D030028A08Rik				Scgb1c1		A530058N18Rik		Tmem158	Gm26896	Gm25187	Wdr1	Spag7	Ap3d1	Wrnip1
	Klk1b26	Gm3222		Trdv4		BC021785			Zmynd15	Dpyd	Gm10369		Gm13219	Rpl3-ps1	Sh3rf2	Gm4617			Gm10916	Dusp9			Bid				Mslnl		Gjd3		B930041F14Rik	BC025920	Cabyr	Wdr83	Ywhab	Sf3a2	Fars2
	Lrrc30	Gm10293		Gm28874		Slc5a12			Ggt5	Slc39a14	Lrriq3		Cpxm2	Rps27a-ps2	Chad	Gm9800			Gm13827	Phlda2			Chac1				Btg4		Rap1gap2		Crim1	Gm26952	PCDHA4;	Ufd1l	C1qbp	Llph	Riok1
	2310043L19Rik	Gm13464		H2-Ab1		Trpv5			Cxcl12	B230319C09Rik	C030005K06Rik		Wnt10a	Gm5805	Serpinb8	RP23-174P13.4			Gm25535	Cth			Bsn				Gm12695		Rpp25		Tmem117	Gm17191	RP23-193O23.3	Letm1	Elp5	Ncln	Snrnp48
	Cacng1	Gm7251		Arhgap27os3		Foxi1			5031414D18Rik	1110035H17Rik	Fbxw10		Sp6	Gm6136	Slc10a6	Gm13453			Gm22637	Gcat			Ydjc				Sntn		1500035N22Rik		Rab40b	Gm15535	Gm16105	Ubqln1	Gabarap	Hcfc2	Slc35b3
	Myf6	Gm14148		Cxcr6		Defb28			Gm20645	Txn-ps1	Gm20109		Grhl3	Rpl23a-ps3	Clic3	Gm6542			Gm13351	Mob3b			Ccdc116				2610028H24Rik		Lppr5		Lxn	Gm15585	BC037034	Txn2	Rars	Nprl3	Fancc
	Myot	Gm14111		Card11		Gm4450			Rel	Gm13822	Nmb		Krt14	Gm8730	Cbr2	Rbpsuh-rs3			Gm17068	Iqgap2			Slc6a20a				Agr3		Pfkp		Serpine2	Gm12470	Mettl5os	Crbn	Ict1	Tpgs1	Sptlc1
	Atp1b4	Gm8756		5830432E09Rik		Slc22a30			Gm5111	Gm26714	Gm15326		Krt5	Rps19-ps6	Plb1	Actg-ps1			Gm21958	Slc35g1			Faah				Cnga2		6430548M08Rik		Fgf9	Rpl28-ps3	Gm11417	Tbl2	Fis1	Polrmt	Ddx46
	Mybpc1	Gm8318		Ikzf3		Rdh19			Tm6sf1	Gm11496	Lrrc18		Krt15	Gm14586	Lamb3	Gm2423			Gm16001	Kcnk5			Ngef				Gm20518		Cpeb2		Tmtc1	Gm27209	Sstr5	Cic	Mdh2	Mapk9	Fastkd3
	Gm7325	Gm12416		1600002D24Rik		Slc12a3			Colq	Capn9	Styxl1		Sfn	Rpl19-ps11	Ltbp2	Gm12345			Gm20407	Rffl			Angptl6				Car15		Tppp		Camk1	Gm13830	Oprk1	Dnajb1	H13	Med7	2210016F16Rik
	2310015B20Rik	Gm3272		Gm13539		Slc22a12			Snai3	D830044I16Rik	Mospd4		4631405K08Rik	Rps3a2	Gm5526	Gm8494			RP23-395G18.1	Tmem170			Bdh1				Dfnb59		Gm29367		Arhgef28	RP24-78E16.3	Stk32a	Ndufs3	D8Ertd738e	Slu7	Xrcc4
	Atp2a1	Gm2308		Gm15406		Bsnd			Map3k5	2010001A14Rik	Gm20512		Trim29	Rpl9-ps6	Sh3bgrl2	Gm5898			RP23-372I17.5	Clint1			Sema4a				Ugt8a		M5C1000I18Rik		Zfp467	9430025C20Rik	Zdhhc2	Insr	Cops3	Pes1	Rad17
	Mylpf	Gm10327		Trav7d-3		Ugt1a2			Trim12c	D17H6S53E	Gm9001		Trp63	Rpl14-ps1	Tuft1	Gm11838			RP23-444I6.3	Gm21960			B4galnt1				B130024G19Rik		Atp1a2		C030014I23Rik	Gm15445	Dlg2	Ctr9	Fkbp8	Eif4enif1	Gfm2
	Neb	Gm3839		Trav11		Hsd3b4			Gm28053	Gm13131	Crygn		Gjb3	Gm9294	Ezr	4930526A20Rik			RP24-282D16.9	RP23-456B9.24			Sh3yl1				Nr2f2		Gm15440		Triqk	5430400D12Rik	Atp8a2	Pcyt1a	Gipc1	Mtif2	Dimt1
	Musk	Gapdh		Gm12613		Slc22a22			Pvr	Chpt1	Gm15492		Prss22	Gm12989	Lrrc1	Kansl2-ps			RP23-73N8.1	Mcmdc2			Slc25a1				Cfap53		Slc25a12		Lysmd2	A330017A19Rik	1700110I01Rik	Psmd4	Cdc37	Smek2	Cwc27
	Chrna1	Aldoa		Gm17020		Aqp2			Dll4	Zswim7	BC002163		Evpl	Gm3531	Rhbdl2	Gm4202			Gm15989	Cit			Frat1				Mapk15		Gm10118		Timp2	Gm20427	Gm3500	Snx6	Cops6	Pnpt1	Srek1ip1
	Gjd4	Tpi1		Gm13919		Gm12678			RP24-144H23.5	Mamdc4	RP24-253I2.1		Pvrl4	Gm8394	Slc5a9	Gm10819			Gm12987	Ampd2			Frat2				Tcp11		Kcna4		Gpr153	Gm12395	Gm8108	Tomm40l	Ubb	Rps6kb1	Ngly1
	Gm28653	Gm11802		Gpr18		Slc7a13			Slfn10-ps	Aldh18a1	Ccdc73		Aldh3b2	Rpsa-ps10	Lif	Gm13127			Gm11281	Nup210			Hist3h2bb-ps				Ccdc114		Slc24a2		Chpf	Zfp513	Gm11459	Bcas2	Ccdc12	Mfap3	Phf7
	Chrnd	Gm9889		Arl5c		Umod			Nabp1	Gm15823	2410080I02Rik		Sptlc3	Oaz1-ps	Stc2	RP23-245M20.4			RP23-260F15.2	Psat1			Iqcd				Ccdc170		Kcnj3		BC037032	Gm16172	Gm3173	Ctcf	Polr2i	Fam114a2	Oxnad1
	Chrng	Abca4		Gpr171		Slc22a13			Arid5a	Insl6	0610025J13Rik		Tmprss13	Rpl18-ps1	Tpsg1	Gm8464			RP24-325N3.3	9830144P21Rik			Gm1604A				Gm166		Sphkap		E530011L22Rik	Fbxl18	Gm3095	Psmb4	Rwdd1	Znhit3	Glt8d1
	Myog	Agbl2		Cd27		Slc22a28			Itpr2	Lrrc19	1810062O18Rik		Tacstd2	Rpl36-ps2	Bmp8a	Gm4750			Ptar1	Slc20a1			Ipcef1				Ccdc103		Mettl22		Lca5l	Zbtb12	Gm3239	Metap1	Pcmt1	Ggnbp2	Ebpl
	Myod1	Trabd2b		Fam169b		Kcnj1			Gbp9	Mcoln3	Fam213b		Cers3	Sapcd1	Gm15533	Gm6501			Gm9938	Aoc2			Fgd3				Fbxo15		Fry		Zfp651	Gpc2	Zbtb8b	Rsl1d1	Snx3	Srebf1	Sap18
	Myh3	Acss3		Dyrk4		Cyp2j11			Il27ra	Myo5b	Gm15441		Bnipl	Phf19	Htr2b	RP24-252K15.3			Gm28112	Kbtbd8			Gpr56				Gm9917		Cdh13		Gm29054	Zfp65	Klhl23	Uqcc1	Prep	Cox11	Cab39l
	Mybph	Stard8		Pth		Gm10283			Rcsd1	Enpp3	Gm10638		Prom2	Rps15a-ps6	Cldn23	Gm5644			Gm14227	Ttll12			Fcho1				Trpm6		Ppapdc3		Slc2a12	Zfp553	Daam1	Ncoa2	Hbs1l	Amz2	Cdadc1
	Tmem8c	Cyp39a1		Bpifa1		Slc7a12			Abi3	Tgoln1	2410022M11Rik		Upk3bl	Gm9385	Atp10b	Gm7816			Gm16318	C230052I12Rik			D1Ertd622e				Rtkn2		Grip2		Mief2	Mllt1	Gm15202	Pex1	Ndufa12	Trappc12	Mipep
	Mylk4	2610204G07Rik		Umodl1		Slc6a18			Il2rg	Bend7	Dbp		Gm28760	Rps27	Arfgap3	Gm9824			RP23-125I14.3	Dck			8430419L09Rik				Mbip		Gm7276		Sgcb	Zfp125	Gm5602	Kctd20	Nudt4	Bcap29	Zc3h13
	2310002L09Rik	Gm11209		Alox12e		Gm10681			Gimap1	Stx3	Hspb11		Pitx1	Fam221a	2610528A11Rik	Gm12669			RP24-270A10.5	RP23-349N4.5			Coro1a				Gad1os		Krt222		Slc41a1	Trim45	Cox7b2	Ctns	Sar1a	Cdc27	Gpalpp1
	Fgf6	Gm12522		Ccl27b		Cldn16			Gimap1os	Gm933	Crem		D930020B18Rik	Rpl18a-ps1	Fut2	Vcp-rs			RP24-193D9.4	Donson			Pik3cd				Erich2os		Slc9a7		Grrp1	Arl3	Gm9899	Naa60	Anapc16	Mettl2	Nufip1
		BC107364		Trav6d-3		Ugt1a10			Gimap6	Gm17182	Fam174a		Edar	Gm9888	Mall	Gm5555			Gm15859	Hace1			Kcnab2				Caps2		Eef1a2		Oaz2	Zfp358	Slc13a4	Tpr	Rab1	Pafah1b1	Mtrf1
		Plekha7		Trav11d		Ugt2b38			Icam2	Slc34a2	Gnpda2		Bglap2	Rps15a-ps5	Edn2	H3f3a-ps2			Lnpep	Odc1			Taf9				Lrguk		Pla2g4e		Gm15860	Elk1	Sh2d3c	BC003331	Cnot2	Sap30bp	Wbp4
		Samd13		B630019A10Rik		Ugt2b37			Gm13840	9530053A07Rik	Gm9812		Nccrp1	Rnu3a	Cyp2w1	Gm9816			Gm26415	AC118721.1			Kcnk12				Lrrc34		Ablim2		4732491K20Rik	4930579G18Rik	Arhgef15	Kptn	Timm13	Ten1	Ccdc25
		Kcnj2		Gm20496		Acsm2			Gm10193	Nmur1	Smim19		Cwh43	Rpl17-ps5	Tnn	Gm12183			Gm11712	Phgdh			Kif2a				Pih1d2		Ppfia4		Rnls	RP23-228G18.6	Gnptab	Napa	Fzr1	Srp68	Pibf1
		Mccc1		Gpr15		Slc12a1			Gm20503	Cml5	Agpat3		Spink12	Rps12l1	Tdh	Gm6485			Gm20111	Map4k1			Cmpk2						Ptgds		Trpt1	Zfp408	Fam217b	Sra1	Sumo3	Exoc7	Bin3
		Sost		Gm6630		Tmem174			Zadh2	Srxn1	Fam120aos		Crisp1	Rps12-ps3	Mst1r	Gm6180			Gm7645	Wdr12			Cdc42bpa						Reep5		Gm26782	Gm9752	Lrrc3b	Crkl	Hint1	Ube2g1	Fbxl3
		Jph1		Gm12622		Tmem52b			Kcnk6	Rfk	4931440P22Rik		Mt4	Gm8624	Cybrd1	Gm11868			Gm26533	Gm17300			Pid1						Abcc8		Park2	E4f1	Ica1	Cdkal1	Ppp2ca	Med31	Nipbl
		Eda2r		Gm20488		Slc34a1			Klhl21	2410124H12Rik	2900093K20Rik		Gdpd3	Rpl22l1	Enpp1	Gm1848			Gm21963	Snhg4			Reps2						Herc3		Gm8098	Ict1os	Tmem151a	Osgep	Canx	Stx8	6030458C11Rik
		Cpa5		BC028471		Akr1c21			Wipi1	Slc7a8	Gm5914		Bglap3	2410006H16Rik	Card14	Gm16589			Gm15539	Srm			Cntn3						Kcnj11		AA415398	Gm12592	Dok4	Aamp	Clk4	Ubtf	Zscan26
		Sypl2		Gm13305		Cyp27b1			Gm15234	Amn	B330016D10Rik		Ptk6	Gm26619	Sgms2	Rab11b-ps2			Gm12207	Ppan			Tnfrsf21						Mfn2		Ccser2	Zfp446	AA414768	Arpc2	Sar1b	Ccdc43	Slc25a32
		2310022A10Rik		Gm13391		Clcnkb			Pex11g	Bpnt1	2010320M18Rik		Fam3b	Rpl17-ps8	Papln	Gm13991			Rps13-ps4	Gm6741			Dopey2						Prkaa2		Map1lc3a	Gm26792	Gria3	Tmem147	Ube2b	Nmt1	Utp23
		Egf		C920025E04Rik		Slc22a19			Qsox1	Neu1	Zfp560		Hspa1b	Gm8430	Ihh	Gm5564			Igflr1	Rcl1			5330416C01Rik						Cyp2u1		Ppp3cc	Gm15559	Gm27021	Rps9	Cdkn2aipnl	Scfd1	Ebag9
		Lrtm1		Qrfp		Atp6v1b1			Adipor2	Gm12927	1110058L19Rik		Klrg2	Rps27rt	Olfr1372-ps1	Gm14121			Gm16304	Snrnp25			Ubash3b						Mtus2		Slc35e4	Gm26909	Gm10037	Tfpt	Arf5	Strn3	E430025E21Rik
		Gm12319		Nfkbie		Muc20			Slc8b1	Dcst1	2900089D17Rik		Fam46b	Rpl39-ps	1700001L05Rik	Gm11560			Apc-ps1	Mthfd2			Ddah1						Trp53inp2		Ttc9	D930048G16Rik	Gm15247	Med8	Guk1	Ap4s1	Wdyhv1
		Gm12439		Cd247		Fxyd4			Aldh2	Cndp2	Ccdc85b		Ivl	Trim21	Fendrr	Gm4895			Gm15122	Syce2			Slc22a8						Mmd		Lgalsl	Gm16279	Gm16135	Rnf114	Drg1	Nemf	Zhx1
		D830039M14Rik		Ccl19		Clcnka			Ptplb	Gm5475	Txnrd3		Gjb4	C1galt1	Foxf1	1700022I11Rik			Gm8378	Gm20540			Reln						Gm20655		Slco3a1	Gm26848	Gm15525	C330007P06Rik	Dbnl	Polr2h	Xpnpep3
		Gm17281		A430010J10Rik		Gpx6			Pdia5	1700016C15Rik	Gm13713		Mettl21b	Mbd2	Cmtm8	Tubb4b-ps1			Mthfr	Gm14508			Fam20c						Gm14890		Ttc30b	Dynlt1c	Gm8603	Ndor1	Mrps24	Timm9	Mief1
		Mlf1		Ccl8		Gm13816			Socs3	Cbr1	Gm12947		Cpa6	Smco4	Muc4	Gm4875			Gm9378	Gm15832			Spata9						Gm28196		1700088E04Rik	Xlr3b	Smc2os	Tmem110	Xbp1	Gtpbp4	Tab1
		Perm1		Dppa3		D630029K05Rik			Hps6	Arrdc4	Per2		Syt8	Npm3	Noxa1	Gm13880			Gm23094	Pla2g4c			Sertm1						3830432H09Rik		Tmem50b	Gm12925	Lrrc8b	Sfmbt1	Supt4a	Coq6	Josd1
		Murc		AI847159		Gm15217			Eml3	Ppapdc2	Gm13889		Sprr1a	Fbxl14	Trpc6	Gm9791			Rps12-ps26	Akna			Pnpla3						Sorbs2os		Ankrd29	Cyp26b1	BC037034	Gtf2h1	Mrpl22	Cinp	Txndc11
		Gm9903		Gm12305		Atp6v0d2			Tpcn2	Slc22a5	Kitl		Psca	Elk4	Itpka	Gm2541			Gm21887	Fam53b			Necab1						Sorbs2		Gnb4	Gm12158	Plcl2	Qrich1	Cnot8	Zkscan3	1810013L24Rik
		Rragd		Gm29395		Tnfsf15			Pxn	Mfsd11	Prr33		Paqr5	Slk	Gm26569	Gm12791			E130304I02Rik	Sap25			Plcxd2						Pygb		Cacna1d	Ebf1	Cenpv	Usp19	Drg2	Prpf4b	Ercc4
		Phtf2		Gpr174		Tfcp2l1			Csrnp1	Tmem87b	Tph1		Loxl4	Map3k1	Gm15883	Gm20563			Gm19427	Gm20605			St8sia3						Homer2		Arhgap44	Rnf150	Gm3194	Cdc42	Prkar1a	Ssr1	Hgh1
		Homer1		Skint9		Cdh16			Clic1	RP23-81K14.2	4930520O04Rik		S100a14		Gm27820	Gm5867			Gm12322	Gm4737			Mmd2						Cacnb2		Sptbn1	Gm28151	Gm16618	Kif5b	Dld	Auh	Slc52a2
		Hspa1l		Gm15208		Gcm1			Gm28006	Tdrp	Gm15753		Scel		Hhip	Bloc1s2-ps			Gm11722	Ahcy			BC049635						Klhdc8b		Cers4	Gm12264	Gm3715	Tmco6	Rab10	Ptdss1	Zbtb11
		Abtb2		Trav13n-3		Atp12a			Rom1	Acot6	Plgrkt		Clca5		Gm16559	Gm12036			Gm13831	Pfkfb1			RP23-171A13.10						RP24-244I20.2		Oxct1	Gm28582	RP23-407E2.30	Ezh1	Psmc5	Mterf3	Gtpbp8
		Irx4		Gm24057		Elf5			Spsb2	Tnfsf13os	RHBG		Sytl1		Zbtb32	Gm13213			Gm26387	Gm24539			Siah3						Slc8a1		Pomgnt2	6230415J03Rik	Kcnf1	Psmd2	Ddx5	Naa35	Cmss1
		Gm7584		Gm10392		Tmem213			Glmp	Slc17a5	Spp1		Ankrd22		Gm15079	RP23-448A11.17			Gm20519	Gm22579			Nacad						Cacna1c		B3gnt1	Vmn1r90	Gm12993	Abhd16a	Psmd12	Ccdc127	Wdr53
		WI1-1616M8.3		A430093F15Rik		Scnn1b			Rnf144b	Noxo1	Gm11767		Mpzl3		Rbm46	Gm7331			Gm6397	Snora28			Gnaz						Doc2g		Cpne5	Nlrp5-ps	2700033N17Rik	Mrpl49	Nt5c	Ankrd32	Osbpl11
		Txlnb		Cd5		Scnn1g			Nt5e	Fuca1	Baiap2		Gltp		Pde5a	RP23-421C2.2			Gm17195	Gm15829			Spire2						Fam81a		Extl2	5830428H23Rik	G630016G05Rik	Gatad1	Sumo2	Slc30a5	Ece2
		Dusp27		Gm11342					Fam46a	Dhrs1	Gm10617		Map3k6		Itga2	Gm21182			Gm14425	Gm10268			Vopp1						Hey2		Camk2g	Rps19-ps3	Gm14964	Lrrc8a	Mrpl38	Gtf2h2	Dyrk1a
		Usp28		Mir8119					Pxdc1	Gm17200	Car5b		Krtdap		Upk3a	Xist			Hmgb1-ps6	Gm11585			Mpp2						Sbk3		Gnb5	Zfp677	Igsf11	Fance	Txndc17	Mccc2	Scaf4
		Srl		Gm6189					Cebpb	Neu2	Slc9a2		Dmkn		Cldn10	Tsix			Gm18821	Gm17813			Gm15800						S1pr1		P4htm	AU041133	Ccdc160	Arpp19	0610010K14Rik	Ptcd2	Larp4
		Corin		Tbx19					Tmem64	P2ry14	Plekhs1		5430435G22Rik		Gm11541	Gm6238			RP23-79K5.4	Gm13121			Synj1						Fam179a		Slc4a3	Zfp273	Fam222a	Ccdc124	Blmh	Aggf1	Nus1
		4631405J19Rik		RP23-36P10.9					Ybx3	H2-Q2	Lgals12		Ly6d		Mansc4	Gm16181			RP23-16D16.13	Gm12587			Tbc1d24						Slc24a4		Zfand2a	RP24-367P22.1	Lrrc61	Cct4	Timm22	Ap3b1	Rpp14
		Gm9869		Spt1					Sgpp1	H2-Q1	Dapl1		S100a16		Emid1	Gm20681			Pou5f2	Gm21596			Dhrs13						Adrb1		Dip2a	Xylt1	Chst8	0610009B22Rik	Luc7l3	Trappc13	Dtwd1
		Asph		Gm14085					Man1a	Abcb1a	Cbr3		S100a6		Slc25a35	Gm13428			Gm20696	D16Ertd472e			Nipa1						Gipr		Sh3glb2	Gm28498	Pcbp3	Zfp655	Lrrc59	Mrps30	Zfp51
		Pacsin3		Apol7e					Nab1	Gda	Lypd2		S100a4		9130017K11Rik	Gm27505			Gm16132	Mum1			Abcg4						Mtus1		Tom1l2	Astn2	Shisa8	Rhoa	Slc35b1	Ecd	Ubr2
		Rhobtb1		Il23r					Gm26809	Chp2	Bpifb5		Ly6g6e		Usp43	Gm15502			Fsbp	Galnt7			Samd14						Crip2		Gm13688	RP23-201I6.5	Pabpc1l2b-ps	Rplp1	Lsm12	Ap3m1	Taf8
		Eepd1		Il12b					Gm29371	1700023E05Rik	Atp6v1c2		Barx2		Cldn3	Vma21-ps			Gm13380	Lmntd2			Pcyt1b						Myo18a		D330050G23Rik	Gm16209	Gm9925	Ap2s1	Gosr2	Mettl6	Bysl
		Inhba		RP24-490B17.7					Gm20632	Gm26608	Tchh		H60c		Cftr	4831440E17Rik			Gm11745	AA543186			Add2								RP24-324I23.4	Gm14817	A930009A15Rik	Emc10	Sel1l	Capn7	Ccdc167
		Mef2c		Gm29461					RP23-16N14.2	Tpd52-ps	Mal		Grhl1		Arhgef38	Gm16372			Gm15739	Tfap4			Prkar2b								Iqck	RP23-46B12.7	BC089491	Ubc	Zc3h14	Mrpl57	Slc30a6
		Acvr1		Trav4d-4					Frmd8os	Slc12a8	Trpv6		D730001G18Rik		Clic6	Gm15788			1700110C19Rik	RP23-131N18.1			RP24-88F2.3								Klhdc9	Gm11149	Gm16098	Herpud2	Psma6	Micu2	Ttc27
		Zim1		Trav4n-4					Gm10705	Gcnt2	Dusp14		Fam25c		Tjp3	AC055766.1			Gm6058	Gm12953			Gm15892								Gm19412	Sos1	Ftl2	Arpc5	Ahsa1	Sugt1	Cebpz
		Wdr72		Gzmc					Pet100	RP24-150H14.2	Adam5		Krt4		Marveld3	Tes3-ps			Gm13171	Gm26790			Gm11490								Best1	Ralgapa1	1700029I15Rik	Rpl10	Snw1	Med4	Ndufaf7
		Gm14858		Gm568					Smim4	RP23-75G11.4	Gm10941		Krt13		Myo5c	Gm25745			RP24-297J20.5	Raly			Sox6								Gm4724	Adam1a	Gm13421	Ncaph2	Slirp	Ttc33	Ralbp1
		Gm27177		Prf1					Gm26912	Gm2735	Cyp7b1		Sox15		Tinag	Gm15764			Gm11831	Hist1h3h			Mllt3								Spata33	Gm16536	Ptplad1	Hipk1	Tmx1	Ngdn	Wash
		Gm12526		Gm27255					A930012O16Rik	Gm17197	Bmp3		Zfp750		Muc1	C230066G23Rik			Gm26609	Hist1h2ai			Gm16110								Ccpg1os	Dopey1	4930500F10Rik	Acyp1	Papola	Tars	Mlst8
		RP23-322P13.2		Ccl22					Oxld1	Clca6	Fbln7		Gm26550		Cckar	1700084C06Rik			RP23-473M13.2	Hist1h4b			Tdpx-ps1								Ttc12	Rev3l	Gm15706	Vdac3	Eif2s1	Mtdh	Dusp1
		Gm26580		Patl2					Cbr4	Itln1	A830012C17Rik		Lypd3		Pla2g1b	4933428G20Rik			RP24-193D9.3	Hist1h4j			Slc24a5								Gm14418	Kdm1b	Pfkfb4	Dynll1	Srsf5	Rnf19a	Mtpap
		Kcnq5		Gm16086					Mrpl33	Fabp6	Penk		Serpinb5		1810064F22Rik	Gm15774			Gm13622	Mroh2a			Asb1								Gm14322	Ooep	RP24-84B18.2	Zmat5	Psmc1	Dcaf13	Epc1
		RP23-280F6.5		Trav4-4-dv10					Iscu	1700020N01Rik	Slc26a7		Gpr87		Slc26a9	Eef2k			Rps2-ps9	Mss51			Ubxn2b								Gm14325	Dgcr6	Gm11653	Ap1b1	Gdi2	Oxr1	Thumpd2
		RP24-308L17.2		Trav10n					Gm15133	Lipf	Cys1		Duoxa1		Sfta2	Iba57			Gm26720	Plag1			Dyrk3								Zfp931	Gm26582	Gm15573	Ube2g2	Isca2	Rad21	Ccny
		RP24-308L17.5		CH25-367I5.1					2310061J03Rik	Gm11752	Ar		Calml3		Cldn18	Got2-ps1			Gm23887	RP23-145H3.3			Itsn1								Zfp933	Gm11615	Smok4a	Rnmt	Fcf1	Eny2	Esco1
		RP24-458F14.4		Arrdc5					Tmem203	2010106C02Rik	Arhgap24		Dsg3		Aldh1a7	Got2			Gm11510	Gm26765			Spire1								Mob4	5430416N02Rik	RP23-113I7.1	Srp14	Tmed10	Derl1	Ercc3
		Malat1		Morc1					Gm16124	Gm29638	Trpv4		Krt6a		Vsig2	Rapgef3os2			Gm28424	Gm26847			Syt14								Gm6710	2610524H06Rik	Plxna4os2	Cdk9	0610007P14Rik	Fam49b	Rbm27
		Gm15609		Gm29481					Xaf1	Gm14558	Cx3cr1		Pkp1		Gkn3	Eml2			RP23-201C3.5	Gm21975			Cd24a								Gm14305	Tmem237	RP23-288J11.3	Tor2a	Eif5	Trmu	Srfbp1
		RP24-288J3.2		Trav13-4-dv7					Gm13594	Pqlc2	Hr		Gm12766		Pcdh1	St6galnac6			RP23-250G8.14	Fam107b			Prtn3								Gm14410	Wdr31	RP23-288J11.1	Dmap1	Eci2	Twf1	Mbd1
		Disc1		Trav14-3					Gm15972	Abcg8	2900041M22Rik		Col17a1		Myh14	Efhd2			RP24-286D13.2	Stk4			RP23-136I1.2								Tctex1d2	Foxp4	Plxna2	Taz	Prelid1	Nubp1	Atp9b
		Ankrd23		Gm20069					Ddx60	Slc7a15	Egfr		Asprv1		Cdkn2b	Nomo1			Gm26841	Gm13184			Ypel4								Tpd52l1	Fbxo27	Zfp667	Tmem115	Txndc15	Lsg1	C330018D20Rik
		Pdpr		Tnp2					Hint3	Gal3st2	Gpr64		Rdh12		Areg	4930404N11Rik			Gm26860	Hbb-bh0			Prdx2									Fam189b	RP24-484G16.12	Rassf1	Cetn3	Sharpin	Tmx3
		Tmem245		Gm14029					Oas1c	2310010G23Rik	Fam198a		Cyp4f39		Mlph	Mafk			RP24-300L5.1	Hbb-bh1			Fam220a									Nudt17	Sh2d6	Slc3a2	Ccnh	Bop1	Sdhaf2
		Fyco1		Trav8-1					RP23-152O2.3	Gm438	Arsi		Ces2f		Slc6a14	Mfsd12			RP23-346I1.4	Hba-x			Fam214b									Scn2b	Clcn1	Nxf1	Pdcd6	Fbxl6	Zfp91
		2310014F06Rik		Trav6d-7					Dhrs3	Gm13178	Clec11a		Sprr2h		2310007B03Rik	Ocel1			RP23-26I10.5	Hbb-y			Otub2									Impact	Rgs16	Stx5a	Med10	Tsta3	Atg2a
		Rasip1		Trav6n-7					Arhgef3	Prl6a1	Tbc1d10a		Cdsn		Tc2n	Gm26269			RP23-114L12.3	Hsd3b6			Zfp341									C030017K20Rik	D030046N08Rik	2610507B11Rik	Ndufs6	Pycrl	Cdc37l1
		Kank3		Trav6-7-dv9					Tsc22d4	Olfr165	Adora2b		Teddm3		Thbd	Gm17349			RP24-260D21.1	Tmem2			H2-T24									Cry1	Fzd9	Nedd8	Mrpl36	Chkb	Syvn1
		Fgd5		Ccl19-ps1					Egr1	Mmp10	Acpp		Alox12b		Acvrl1	1700041G16Rik			Gm11769	Gm27022			A930006K02Rik									Rap1gds1	Fam69c	Gosr1	Clptm1l	Atg3	Cbwd1
		Nrp1		Klk1b9					Synj2	Gm3054	Aim1l		Crct1		Rerg	Gm26541			Gm26699	Alms1-ps2			Mkrn1									Impdh1	Tll2	Mrpl52	Btf3	Mzt2	Mrpl11
		Gm12097		Trav13-3					Ptger4	Gm16344	Sult2b1		Defb14		Lurap1l	1700019L03Rik			Gm13940	1700092M07Rik			Bcl2l1									Gm12715	Halr1	Kansl3	Psmd6	Pdxdc1	Dnajc4
		Kdr		Gm15558					Ackr4	Nlrp9b	Tmem254a		Klk9		Pamr1	RP23-403H2.3			RP23-183O12.1	Gm11491			Slc7a5									Gm8399	Gdf9	Faf1	Ndufs4	Bfar	Vti1a
		Flt1		Cxcl11					Gatsl3	RP24-388D8.7	Car8		Lce3f		Ptger2	Gm25777			5730405O15Rik	Gm15344			Ccrn4l									Sgsm3	Jam2	Pigyl	Vdac2	Parn	Smndc1
		Nos3		Trav13n-4					Gvin1	Btnl7-ps	Cda		Defb4		Ahr	Tom1			Gm15186	Gm16550			Ube2o									Tspear	2510009E07Rik	Rbm25	2700060E02Rik	Pmm2	Mxi1
		Pald1		Gm12256					Cxcl1	Enpp7	Dact2		Tmprss11f		Mctp2	4933429H19Rik			C730034F03Rik	Shkbp1			Gp1bb									Pvrl1	Hhipl1	Apip	Psmc6	Trmt2a	Trim8
		Gm13269		Trav7n-6					Il6	Slc2a7	BC021891		Wfdc5		Ptger3	Gm15954			Gm8738	Limd2			E130309D14Rik									Sowahc	Anks1	Pdhx	Arf4	Nit2	Casp7
		Gm13311		Gm11998					Gm6969	Gm6034	Mal2		Sdr9c7		Als2cl	Ppp1r18os			Gm17151	Ezh2			Ackr1									Spag1	Rassf2	Vac14	Dph3	Tomm70a	Trub1
		Gm13314		Gm11345					Proser2	Chil6	Tmem254b		Lypd5		Arrdc1	Gm15481			Gm17981	Mtf2			Samd11									Elovl4	Rhbdl3	Tbrg1	Spcs1	Thap7	Mms19
		RP23-446D4.9		Trdv2-2					2900005J15Rik	Akp3	Abhd1		Lipk		Cyp2s1	Gm15190			Gm27754	D930015E06Rik			Tfr2									Efna3	Abat	Brf1	N6amt2	Top3b	Ogfod3
		RP23-446D4.12		Lcn4					A230050P20Rik	Mptx2	Gm26620		Pla2g4f		Gm13470	Gm17092			Gm12739	Cep97			Slc6a9									Camkmt	AC113302.1	Thg1l	Esd	Pak2	R3hcc1l
		RP23-446D4.8		1700026D11Rik					Gm15675	Tmprss15	4930417H01Rik		Cysrt1		Kcns3	Cntf			Gm26944	Gm8203			Snca									Mgat3	Cux2	Sugp1	Bnip3l	Dnm1l	Cwf19l1
		RP23-446D4.7		Gm27230					Cd55	Sycp3	Gm12002		Prss27		Gna14	Gm6254			Gm5459	RP24-396E16.1			Gpr150									Slc35f2	Nol4l	Fuz	Dad1	Yars2	Poll
		Gm13312		RP23-473N3.1					Paqr6	2010010A06Rik	Tmem255b		Duox1		Atp6v0a4	Pgd			RP24-566B6.2	Gm9531			Dmtn									Arhgap32	Map3k13	Evi5	Acin1	Zfp148	Arih1
		Gm13315		Gm5511					Tspan4	C030013C21Rik	Ggh		Ceacam19		Elovl7	Tkt			Gm16326	Gm10052			Tab3									Papss1	Dennd5b	Snapc2	Psmb5	Mrpl39	Polr3a
		Gm10849		Xlr4e-ps					Csf1	Cyp4f14	Yipf1		Tgm3		Krt23	RP23-16D16.12			Gm16091	Gm13199			March8									C77080	Cxadr	Bnip2	Golph3	Dscr3	Rabgef1
		Gm13268		Trav14d-1					Gm16340	Ffar3	Rab42		Gpr115		Car13	Lmnb2			RP23-328J8.2	RP23-7E4.2			Usp32									Kcnk1	Gstm7	Ccnt1	Zfr	Psmg1	Dnajc14
		Gm26565		Trav13d-1					Magix	Ugt1a1	1110046J04Rik		Tprg		Cdc42bpg	Lmnb1			Gm26789	Gcfc2			Tal1									Sipa1l3	Stag3	Med15	Sub1	Ifnar1	Enthd2
		Gm10855		Sbp					Cmbl	Adtrp	Serpinb6a		Ephx3		Gm15137	Gar1			Gm11713	Atm			Fam126a									Lrrc16a	Prokr2	Dhdds	Dcaf11	1110004E09Rik	R3hdm2
		Gm10115		Trav9-4					Cisd3	Aspg	Shisa5		Csta1		Plekhd1os	Mta2			Gm12734	Cdk5rap2			Narf									Apcdd1	Pacs1	Rpl15	Psme1	Mospd1	Ddit3
		Gm11346		Trdv1					Gm15417	RP23-436F15.5	Ldhd		Gsdmc		Ffar4	Fbl			Gm28192	Ift80												9330154J02Rik	Sh3bp1	Tmem167	Cct5	Akirin1	Mbd6
		Gm29237		Dntt					S100a1	Bco2	Fhit		Psapl1		D630039A03Rik	Arhgap11a			RP23-251N15.2	Nt5dc2												Nog	AW822252	Mplkip	Eif3h	Gps2	Xrcc6bp1
		Nebl		Skint11					Glrx	Glod5	Hyi		Krt78		Tspan15	Anp32e			Gm5915	Paics												Sema6a	1700124L16Rik	Tnpo3	Eif3e	Twf2	Bet1l
		Sh3kbp1		Gm2800					Smpdl3a	Asic5	Prlr		Trex2		Ccl20	Gm13381			Gm6478	Xrcc2												Dnah2	Slc14a2	Ttll5	Emc2	Pisd	Chm
		Mef2a		Trav10					Tha1	Dio1	Syt15		Gsdma		Tmem254c	Dhx34			Gm6612	Jade3												Gm26771	Htr5b	Zfp715	Mrpl13	Ccndbp1	Cant1
		Lbh		Trav9n-3					Ly6a	Mettl7b	Hcar1		Rnf222		Stap2	Oaz2-ps			Recql5os1	Ninl												Bdnf	Gpc5	Rps5	Rbx1	Mrps23	Cbx8
		Fbxo32		Trav9d-3					Slfn5	Slc6a19	A4galt		Krt34		AI661453	Gm5763			RP23-323E20.2	Ppp2r1b												Spin2c	Gm26692	Nelfb	St13	Cdc5l	Rptor
		Atg10		Trav9-1					Serpina3g	Gm6083	Kcnj8		S100a7a		Tmem102	Itm2c			Gm25082	Pold3												Srd5a1	Mast3	Tmem175	Slc25a17	Gtpbp2	Tma16
		Smpd5		Trav15d-2-dv6d-2					Casp4	Gm12511	Gm10134		Krt6b		Spint2	Proca1			RP23-296I6.10	Gemin4												Efcab1	Ubxn11	Ndufs2	Tomm22	Rrp36	Copg2
		Cstad		Trav15n-2					Ifi44	Gucy2d	Gbgt1		Klk13		Arhgap27	Tef			Gm12403	Dnmt3b												Wscd2	Hexim2	Sh3bp5l	Samm50	Cnpy3	Ccdc51
		Calcoco1		Gm16084					Gm12216	Zdhhc19	Calml4		Klk10		Tnfrsf11a	Zfp768			Gm15696	2700038G22Rik												Ccdc60	Plk5	Timm23	Smdt1	Brd4	Atrip
		Tbc1d4		Trbv30					C920021L13Rik	Trim15	Naaa		Ly6g6c		Arhgap27os2	Rab13			RP23-346I1.5	Gart												Foxp2	Zfp956	Trnt1	Nudt16l1	Cmtr1	Wdr73
		Ypel2		Trbv4					Ctso	Npl	Gal3st1		Spink5		Cryl1	Tnks1bp1			RP23-380F8.1	Cad												Chst5	Camk4	Elof1	Maf1	Fam21	Wdr24
		Rras2		1600012P17Rik					Cpt1a	Dpp7	Epb4.1l4b		4833423E24Rik		Gsta1	Fam129b			RP23-380F8.3	Mcph1												Tex15	Cdk20	Med16	Gpaa1	Lrpprc	Jade1
		Grk5		A130023I24Rik					Cxcl16	Nr2e3	Aph1c		Klk11		Ggt6	Fam43a			Gm5453	Ndc1												Nkd1	Ndrg3	Rnf170	Zcrb1	Pdpk1	D3Ertd751e
		Slc19a3		Cnga1					Npas2	Mfi2	Tmem8		Cnfn		Gsta2	Sema3g			RP24-93F24.2	Vprbp												Pdpn	Tspyl3	Dedd	Fopnl	Bnip1	Taf3
		Speg		Trav14d-3-dv8					9030617O03Rik	Gm11945	Rab11a		Serpinb12		Plekhg6	Gm10080			RP24-93F24.1	Iars												Flrt3	Matk	Nit1	Ntan1	Taf11	Xiap
		Lclat1		Trav14n-3					Ndufa4l2	Gnpda1	Ano7		Pinlyp		Gm17099	Bdkrb2			Gm17907	Btaf1												Efna5	Gm17399	Rnf168	Mrpl40	Cul2	Uimc1
		Klhl4		Trav14-2					Bhlhe40	Slc28a1	Fnbp1		Pla2g2f		Tmprss4	1700018L02Rik			3110021A11Rik	Ahctf1												Anks6	Il4	Chp1	Cldn25	Slc25a46	Kbtbd3
		Spink2		Trav9d-1					Mill2	Naaladl1	Usp53		Acer1		Fbp2	Prdm9			RP24-282D16.8	Pprc1												Atrnl1	Gm5093	Tvp23b	Tfg	2700062C07Rik	Aasdhppt
		Dhh		Trbv21					Nupr1	Slc5a4b	Lgi2		Pnpla1		Hmcn2	1700028N14Rik			RP23-93D12.1	Urb2												Sema3f	Fscn2	Cacybp	Ppil2	Wac	Cwf19l2
		Selm		Trav16d-dv11					Dynlt3	1700066B19Rik	Lpcat4		Sdr16c5		Egln3	Carhsp1			RP24-429G21.5	Nup160												Clmp	Catsper2	Pigl	Fyttd1	Vps52	Mettl21a
		Fam26e		Gm26822					Ifi27	Igsf23	Rgs11		Krt77		Tpd52	0610009E02Rik			Ube4bos1	Heatr1												Nrp2	Gm27030	Ndufa2	Snx4	Etf1	9430016H08Rik
		Adamts8		Trav6-6					Itm2b	Slc51a	Smad9		Krt35		Pi15	AW011738			Gm14853	Cep192												Nkd2	9430060I03Rik	Pam16	Ap2m1	Bag6	Coq10b
		Edn1		Trav13n-2					Igfbp7	Spink4	Aldh1a2		Serpinb3c		Ccl11	Gm10167			RP23-412L18.5	Nup205												Slc35e3	E130102H24Rik	Ube2z	Eif4a2	Wdr33	Eif5b
		Hspa2		Trav13d-2					Plac9b	Tm4sf5	Gm13446		Dsg1a		Gpx2	Bahd1			Gm19967	Nup155												Kazn	Gm15893	Rnf166	Son	Riok3	Osgepl1
		Tspan2		Trav14d-2					Gm9780	Piwil2	Adrb3		Pou2f3		BC030870	Fkbp5			RP23-364A24.1	Cnot1												Src	Msi2	Ankrd28	Sod1	3110002H16Rik	Tmem131
		Kcnmb1		Trav14n-2					Igfbp6	Slc30a2	Slc22a21		Fam83a		Adamdec1	Manbal			BC046401	Utp20												Kctd15	Gm26660	Ankrd52	Kansl2	Mrps18b	Nhej1
		Dstn		Trav6-3					Ppap2a	2010002M12Rik	Gng12		1700055N04Rik		Tspan1	Slc35a2			Gm10277	Ddx51												Kctd5	Gm26881	Srp19	Cox14	0610009O20Rik	Bcs1l
		Scube2		RP23-265D3.2					Il33	Glb1	Sh3d19		Krt32		Oit1	Snx8			Ube4bos3	Uck2												Tyro3	Gm16049	Mrps25	Tarbp2	Trim26	Ankzf1
		Olfml2b		Trav9-2					Susd2	Hexa	Ptpn3		Krt16		Agr2	C030034I22Rik			Gm29488	Adat1												Rab23	Gm16052	Dguok	Denr	Ankhd1	Mterf4
		Flnc		Trav21-dv12					Ephx1	Hexb	Myo6		Crnn		9130230L23Rik	Ppp1r37			Gm26931	9430015G10Rik												Gm3788	Rasal2	Slc25a11	Bsg	Yipf5	Cln8
		Thbs4		Trav7d-4					Sult1a1	Gm7849	9330162012Rik		Serpinb11		Lmod1	Ormdl3			Gm16523	Cdc7												Kcnq4	Klhl24	Tex261	Ube2j2	Lars	2310035C23Rik
		Pdlim3		Trav6n-6					Aldh3b1	Gm14850	Fgfbp1		Prr9		Mylk	Trappc3			Rps2-ps11	Ppid												Thbs3	Fam214a	Psmb1	March5	Afg3l2	Gin1
		Nipal4		Trav4-3					Adh1	Muc3	Ttc22		Serpinb3b		Actg2	Rnf25			Gm13562	Wdr90												Galnt16	Zbtb20	Pdcd2	Pigx	Ptpn2	Ccdc93
		Casz1		Trbv22					Ctsh	Gm15284	Nipal2		Gm9696		Myh11	Nfkbil1			Gm26824	Dnmt1												Rab15	Gm15672	Tmem208	Mrpl14	Cxxc1	3110009E18Rik
		Inpp5a		Trav4n-3					Cyp4b1	Defa20	Ssh3		Dsc1		D930048N14Rik	Zfp787			RP23-448A11.16	4930427A07Rik												Jag2	AL591003.1	Surf2	Hsp90ab1	Smad2	Ddx59
		Il6st		Trav4d-3					Serping1	Sis	Cpne8		C130079G13Rik		Prrg4	Ring1			RP23-340N22.4	Tcof1												Vwa1	9030407P20Rik	Dnajb9	Mrps18a	Rbfa	Tfb2m
		Pdlim7		Trav6-5					Akr1c14	Prss30	Cds1		Hrnr		Crispld2	Ube2e1			Gm12749	Tube1												Kcnn3	Fam71e1	Ppp1cb	Stk38	Dctn4	Acbd3
		Bves		Trav13-2					Mgst1	Vipr1	Chmp2b		Sprr1b		Lrrc8e	Lmbr1l			Gm12808	Enkd1												Gm27042	Cirbp	Gorasp2	Ppil1	Rbm22	Desi2
		Gys1		Trav14-1					Pyroxd2	Gm15848	Cyp2j6		Calm4		Lpin3	Ddit4			Gm26668	Zfp473												Bcl11b	Cyth1	Efr3a	Glo1	Timm21	Blzf1
		Gm15270		Cd40lg					Tmem86a	Hdhd3	Sema3b		Klk5		Arhgap8	9930104L06Rik			4930404I05Rik	Poc1b												Tox	Gm19744	Acsf3	Dpy30	Mrpl16	Scyl3
		Kcna5		RP23-264F2.2					Naglu	Pafah2	Trpm4		Serpinb7		Gprc5a	Fus			Gm15879	Nmral1												Lig4	Fbxl21	Rabl6	Birc6	Prpf19	Tatdn3
		Dag1		Trav12-2					Lrrc32	Gmppb	Itfg3		Il1f5		Arhgef5	Arl2bp			Gm17709	Nasp												Leprotl1	C1ql1	Edf1	Vapa	Ehd1	Atf6
		Wfs1		Trav12d-3					RP24-422C24.2	Oat	Eps8		Gpr111		Cnksr1	Sema4c			Htt	Suv39h2												Mterf2	Chrna5	Fbxw5	Ndufv2	Sac3d1	Pigc
		Col4a5		Trav12n-3					Guca1a	Syce3	2010300C02Rik		Capns2		Efna1	Prmt1			Gm3235	Smarcc1												Pomc	Plp1	Ube2i	Cript	Zfpl1	Klhl20
		Col4a6		Trav9n-1					Tmem144	Tm6sf2	Jup		Them5		Lama5	Dnajc7			Prox2os	Hnrnpa1												Lipg	Kcnab1	Tsr3	Mrpl28	Vps51	Nsun6
		Fam174b		Trav12n-2					Iars2	Ugt2a3	Tmem252		Bpifc		Myof	Polr3gl			RP24-447G12.2	Fubp1												E330009J07Rik	1700065D16Rik	Sirt2	Cuta	Rpp30	Trdmt1
		Dkk3		Trav12d-2					Pon2	Smcp	Sntg2		Muc15		Il17re	Hdac8			Gm26516	Srsf7												Usp3	Ido2	Hnrnpl	Uqcc2	Rps6kb2	Dnajc1
		Nav2		Trav4-2					Man2b2	Gm10680	Itga3		Dsg1b		Iqgap1	Pex10			Gm17275	Ints2												Nf1	Atoh7	Lage3	Snrpc	Eif1ad	Golga1
		Plekha1		Trav19					Pld1	2010003K11Rik	Aldh1a1		Lipm		Lrrk1	Gtpbp3			Gm26625	Cenpj												Zswim6	Crhbp	Ubl4	Cox7a2l	Aip	Spopl
		Gja4		Trav6d-6					Gusb	Apoa4	Wfdc1		Serpinb3a		Kctd11	Lipe			Gm28277	Fam60a												Fmnl2	Dcdc5	Golga7	Polr2d	Rce1	Pdss1
		Mid2		Trav16n					St3gal4	Cidec	Plac9a		Aadacl2		Myo1e	RP23-81C12.2			RP23-471J16.2	Cdk4												Hnrnpa0	Gm11611	Clpx	Pfdn6	Minpp1	Zbtb43
		Gm12996		Trav12d-1					Ctsz	A630081J09Rik	Olfr78		Abca12		Epha2	Gm26694			RP23-125I14.2	Apitd1												Gm7353	6530402F18Rik	Trabd	Brd2	Mus81	Tor1b
		1700123M08Rik		Trav7-3					Gm10425	Lct	Itih5		Pglyrp3		Myo1h	Metrn			RP23-46L5.1	2610318N02Rik												Gm15542	Ntng2	Ppt2	Pfdn1	Ppp6r3	Fam73b
		Hsdl2		Trav7-2					Slc25a43	Tmc5	Myl6		Sdr16c6		Ifnlr1				RP23-477C13.3	Psmc3ip												Zscan30	Gm10549	Mocs2	Nelfe	Fibp	Mrrf
		Gm17552		Trav5-4					Asah2	Slc15a1	Ccdc107		Casp14		Tbc1d2				Gm26749	Nup93												Col22a1	Gm21093	Nat9	Csnk2b	Rela	Dusp19
		Carns1		Trav12-3					Fuca2	RP23-307B15.3	Lims2		Clec2g		Cldn8				RP23-435E15.3	Parp1												Ankef1	9330161L09Rik	Hspa8	Mrpl27	Scyl1	Phospho2
		Asb5		Gm14718					Tpp1	Als2cr12	Aifm2				Rasef				RP23-16D16.14	4930503L19Rik												Tnfrsf19	RP23-445K23.5	Pdzd11	Rpp21	Bad	Slc12a6
		Phkg1		Trav12-1					Uap1l1	Trim40	Wfdc6a				Bcl2l14				RP23-383N15.1	Suv39h1												Rspo2	RP23-410B24.2	Psma2	Ik	Mark2	Ttc17
		Cidea		Trav7-4					Naga	Tmem150b	A530020G20Rik				Galnt3				RP24-221A23.7	Msh6												Sp5	B230216N24Rik	Mrpl32	Hsd17b4	Smc3	Eif3j1
		Palmd		Trav8n-2					Renbp	Slc6a19os	Agtr1b				Ildr1				RP23-16D16.5	Zbed4												Cep112	Lancl3	Cers2	Psmg2	Shoc2	Harbi1
		P2rx5		Trav7d-5					Ctsa	Gip	Tacr2				Tmem139				RP23-461O23.2	Bend3												Pla2g4b	Efcc1	Capza2	Gm16286	Zdhhc6	Atg13
		Rgs9bp		Trav8-2					Galns	Lrrc66	Gm15866				Mfsd6l				RP23-269E5.10	Thada												Gm28042	Paqr4	Aph1a	Csnk1a1	Fam45a	Adal
		Gm5082		Trav13-1					Slc7a7	1700110K17Rik	Dnmt3l				St6galnac2				Kcnq1ot1	Cand1												A230107N01Rik	Pim2	Tab2	Txnl1	Tm9sf3	Ubr1
		4933417O13Rik		Prss29					2200002J24Rik	2210019I11Rik	Faim3				Mboat1				Gm28085	Ttll4												Pxylp1	Tspan13	Ppil4	Nars	Fundc1	Haus2
		Gm12866		Fabp9					Cish	Gm27033	Ppp1r1b				Bspry				RP23-306B14.3	Pds5a												Smug1	Hid1	Cnih1	Otub1	Nt5c2	Lrrc57
		Adh6b		Sbpl					Pnpla2	Pdx1	Prr15				Itgb6				RP24-167M10.4	Dcp1a												Cers6	Hap1	Surf1	Ak3	3110040N11Rik	Fahd2a
		Emilin2		Trav7-6					Acot2	Ghrl	Gca				Lad1				RP23-220D12.13	Anapc1												Gm15927	Nedd4l	Med28	Mrpl21	Tollip	Zc3h8
		Gm18666		Trav16					Rbp7	Phgr1	Gm14446				Ovol1				Gm26773	Alms1												Gm26911	Nkain4	Prpsap1	Coro1b	Mob2	Gzf1
		Gm7889		Trav15-1-dv6-1					Cd300lg	Capn8	Sun3				Gm13648				Gm12774	Xpo5												Sdk2	Ednrb	Bola1	Banf1	Dus1l	Tbc1d20
		Mmp12		Gm11674					Btnl9	Prss32	6430710C18Rik				Ttll10				Gm27006	Cse1l												Ccdc36	Gm10575	Actr8	Sf3b2	Zdhhc16	Stx16
		Banf2os		Il9					Echdc3	Fcgbp	9330158H04Rik				F2rl1				Gm17022	Alyref												Gm7221	Rapgef5	Fnta	Rab1b	Chuk	Pcmtd2
		Tuba3b		Stra8					Pon3	Lgals4	Chrm2				Ehf				Gm12917	Rcc2												Unc5c	Gab2	Atp5e	Drap1	Mrpl43	Hps3
		Scd4		Trav17					Ninj1	Nlrc4	Tdrd12				Galnt4				RP24-188H2.3	Gm28062												Mpzl1	Mettl21c	Nelfcd	Arl2	Gbf1	Ralgapb
		Nme8		RP23-157N11.10					Ech1	Ms4a8a	Acvr1c				Itpr3				Gm26814	Hnrnpd												Zfp948	Gpr1	Slmo2	Eif3a	Sacm1l	Dhx35
		Gm12167		Trbv12-2					Retsat	Clca4	Arhgap26				Slc26a2				2210017G18Rik	Golm1												Zfp9	Fbxo31	Ube2a	Xpnpep1	Lztfl1	Ttc14
		Ceacam15		RP23-216O10.11					Acaa2	Myo1a	Tmem215				Fxyd3				RP23-116P18.2	C330021F23Rik												Smarca1	Lingo3	Nkap	Sfr1	Ube3a	Ncoa3
		Il23a		RP23-61N4.3					Mcee	Clca3	Lhpp				Pkp3				RP23-125I14.1	Slc12a7												Slc18b1	6430571L13Rik	Gtf3a	Arhgdia	Sbds	Dcun1d1
		Gm16192		Cd96					Acy3	Prap1	Ntsr1				Anxa8				RP24-398O5.2	Trim6												Cdc42bpb	Plcd4	Mtif3	Anapc11	Zfp511	Kpna4
		Tnip3		P2ry10					Gm13910	Alpi	Zbtb7c				Ovol2				RP24-321N12.1	2500002B13Rik												1700029J07Rik	Kcna1	Eif3d	Aspscr1	Tubgcp2	Slc33a1
		RP24-72B22.1		Itk					1810034E14Rik	Btnl4	Neurl1b				Exph5				Gm26563	Clic4												Zfp72	Tas1r1	Tox4	Stra13	Ric8	Dclre1b
		Otud1		Cd6					Acads	Btnl5-ps	Rgs5				Atp2c2				Gm16552	Ldha												RP23-118E21.11	Myl6b	Mrps18c	Gps1	Chid1	Gdap2
		Arhgef6		Gm11290					Decr1	Trim31	Gm11992				Fermt1				Gm4707	Slc16a3												Gm16008	Rxrg	Nbr1	Wdr45b	Usp16	Ints12
		Gm12409		Cd28					Cpt2	Eps8l3	A230065N10Rik				Cldn4				Gm26816	Pdk3												Man2a2	Cpne2	Coa3	Hsd17b10	0610011F06Rik	Ash1l
		Serpine1		Gm15340					Nudt7	Ifi27l2b	Me3				Gm16136				RP23-102B12.2	Zfp568												Ahdc1	Slc7a10	Psmd3	Chmp6	Jmjd8	Gpatch4
		Clca2		Trdv5					Hadh	Cyp2c65	Slc4a4				Esrp1				Gm13586	Hk2												Cyp4f17	Vwc2	Exosc10	Nabp2	Zdhhc3	Gatb
		Sele		Gm29387					Eci1	Dmbt1	Aqp4				Grhl2				Gm26772	Snora68												Zfp112	AW551984	Glod4	Cnpy2	Faf2	Gpr89
		4930481A15Rik		Trav15-2-dv6-2					Hadha	Lypd8	Plekhb2				Kdf1				4930518I15Rik	Gm6158												Zfp108	Neurl1a	Vps53	Dctn2	Rb1cc1	Polr3c
		B930094E09Rik		Cd8a					Hadhb	Gm7030	Adora1				Cdcp1				Gm10615	Gm9761												RP24-78F21.3	Slc18a2	Dnttip1	Hdhd2	Ube2w	Rprd2
		Ecm1		Trbv13-3					Etfa	AY761184	RP24-272N10.3				Epcam				RP23-296I6.7	Stat4												Dact1	Tox2	Acot8	Echs1	Tmem70	Mettl14
		Adm		Gm11579					Etfb	Ang4	Inpp5j				St14				RP23-296I6.8	Gm20324												Pdzrn3	Eml5	Rpl19	Psmd13	Fastkd2	Pip5k1a
		Sec31b		Trbv24					Ppara	Gm8221	Atp1b1				Spint1				RP23-461P14.1	Lrch4												Prickle2	Fam163a	Zfp207	Taldo1	Rpe	Coq3
		Plekha2		5830411N06Rik					Ephx2	Apol7c	Aig1				Ap1m2				Hm629797	Edem1												Cdk14	Insm2	Psmd11	Rplp2	Ppil3	Xpa
		Rasd1		A630091E08Rik					Acsl1	Muc2	Cystm1				Macc1				RP23-395H6.2	Phf11c												Zfp704	Th	Slc35c2	Tm9sf2	Asnsd1	5830415F09Rik
		Acad12		Trbv5					Pdk4	Gm7765	Tdrd7				Rbbp8nl				Gm17388	Xrcc6												Sncaip	Gm11629	Rhot1	Eif4a3	Coa5	Kdm4c
		Akr1b10		Trbv16					Adck3	Gm21885	Dbndd2				Fam83b				9130020K20Rik	Gtf2h4												PCDHGB6	4930507D05Rik	Pgs1	Mkln1	Imp4	Pigo
		Upp1		Trbv29					Acadm	2310016G11Rik	Pde1a				Pof1b				RP23-134L6.5	Gm11832												Plk2	Ovgp1	Pigt	Cct8	Zfand2b	Rgp1
		Slc22a1		Trbv12-1					Etfdh	Defb37	Gucy1a3				Fam83h				Gm17477	Khnyn												Mboat2	Sms	Crk	Uqcrc1	Pde6d	Gne
		Gyk		Trbv23					Acadl	Ms4a10	Gucy1b3				Ccdc64b				Gm13665	Mlec												Zfp354a	Pitpnc1	Pitpna	Sec11a	Mrpl44	Usp24
		Entpd5		Trbv31					Acadvl	Gm27572	Hopx				Rab25				Dnajb7	Gga2												PCDHGC5	Gm18355	Mlx	Exosc7	Ppp1r7	Atg4c
		BC026585		Trbv13-1					Il15ra	Myrfl	Kcnk3				Tmem79				Gm29036	Cfap43												Ppp1r9a	RP24-125L17.1	Rab5a	Rpl14	Thap4	Cc2d1b
		E230013L22Rik		Trbv26					Dhrs7	H2-T3	Ppp1r3c				Rab11fip1				Gm13689	Cpne1												Dmwd	Gm2464	Ppp2r5c	Get4	Ubxn4	Tceanc2
		Rab20		Trbv19					Hfe	Cdx1	Grb14				Pdzk1ip1				RP23-101P2.6	Cchcr1												Hs6st2	RP23-331M15.1	Ift52	Higd2a	Nifk	Trit1
		Manba		Trbv17					Cd36	Gucy2c	Fads3				Slc35a3				Gm21886	Arnt												Srgap2	Gm17615	Rrp7a	Thoc3	Eif2d	Toe1
		1700040L02Rik		Trbv14					Ptk2b	Isx	Tesc				Cdk18				Gdap10	Swap70												Farp1	RP23-21E5.1	Cyb5r3	Cops5	Angel2	Mknk1
		Atp1a1		Trbv3					Clca1	Cdh17	Clu				Ccdc68				Gm13543	Zbtb1												Fgd1	4930517E11Rik	Med13l	Eef1b2	Dusp12	Ptpn12
		Gpx3		Trbv2					Tgm2	Ceacam18	Gab3				2200002D01Rik				Gm17826	Bcl2l12												Casd1	RP23-317L18.1	Med1	Sf3b1	Uap1	Zfp593
		Ankrd63		Trbv20					Ccdc69	2010001E11Rik	Plxnb3				Tmem51				Gm11839	Gprc5c												Zcwpw2	Gm4660	Stard3	Sumo1	Mllt10	Ago3
		Gm26615		Trbv15					Il15	Reg4	Syne1				Chmp4c				Gm13204	Hykk												Zfp174	Speer4b	Vmp1	Ndufb3	Ppp6c	Gpn2
		Gm15651		Trbv1					Spon2	Gm27149	Ramp1				Smim22				RP24-81A5.2	Raet1d												Ccdc159	RP24-225I21.2	Uchl5	Clk1	Fam188a	Gpatch3
		Kcnq1		Cd8b1					Map3k8	Gm8979	Ifitm10				Krt8				Gm26836	Raet1e												RP23-268A12.3	RP23-394E10.1	Glrx2	Ptp4a1	Yme1l1	Slc9a1
		Ggnbp1		A930002I21Rik					Tfeb	9130208D14Rik	Gm2a				Krt18				Gm28791	Tirap												Gm16276	RP24-66C10.4	Zcchc10	Pdcl3	Med27	Mtf1
		Nudt8		Tcrg-V6					Ehd4	Gm12320	9930004E17Rik				Nfkbiz				Gm21781	Grb10												RP23-56B11.8	RP23-445B17.1	Psmb6	Mrpl30	Ptges2	Gmeb1
		Gm4459		Themis					Tnfrsf12a	Cyp4f40	9330160F10Rik				Maff				Gm26890	Col18a1												RP23-239I17.2	Gm14776	Spag7	Unc50	Tor1a	Casp9
		Rasl2-9		Trat1					Fxyd1	Tmem236	Man2c1os				2010016I18Rik				Gm15869	Polr3g												Gm13207	Gm13677	Tomm34	Mff	BC005624	Fbxo42
		Ppargc1b		H2-M2					Sdpr	Defa24	D830025C05Rik				Dennd2d				RP23-27C10.2	Setd8												RP24-227F14.1	RP24-290F15.1	Ywhab	Stk16	March7	Zbtb48
		4930458D05Rik		Rmnd5a					Tcea3	Defa17	Gm12052				Smim6				RP24-378J8.2	Cdyl												RP24-227F14.5	RP24-97D20.2	Zkscan6	Dnpep	Baz2b	Nub1
		Agpat9		Slc22a7					Rorc	Cdx2	Gm11730				Tmc4				Gm26742	Ammecr1												Gm26775	Gm6781	Gid4	Psmd1	Timm10	Dffa
		Gm16537		Cpsf4l					Gm28048	Ms4a18	Zmynd12				Myo1d				RP23-102K8.1	Aven												4933400F21Rik	Gm15758	Derl2	Farsb	Med19	Mtor
		Cox7a1		Skint7					Tmem221	RP23-75P5.3	Wdr45				Anxa4				Spaca6	Hist1h2an												1700109K24Rik	Gm12517	C1qbp	Eif4e2	Sp3	Nmnat1
		Asb11		Skint4					Gm26880	Tubal3	Ccdc17				Elmo3				RP23-379F6.3	Hist1h2ah												RP23-73N8.4	Gm10548	Rpain	Ndufa10	Katnbl1	Rint1
		Gm11716		Skint1					Cep85	Gm7861	Gm15895				Slc44a3				RP24-111C16.1	Gm11457												RP23-73N8.3	2410004I01Rik	Appbp2	Atg4b	Commd9	Dffb
		Crat		Skint10					Ccdc28a	Gm11735	Tnfsf13				AA986860				Gm26603	Gm12856												RP23-73N8.2	B3gnt4	Cwc25	Dtymk	B230118H07Rik	Pacrgl
		Gm10108		Skint2					Rab19	Defa3	Dennd3				Atp8b1				RP23-380F8.2	Fbxo30												RP23-379C24.2	Fam167a	Ctdnep1	Ilkap	Dnajc24	Acox3
		Cycs		Slc46a2					Cstb	Sval1	Traf1				Prr15l				RP24-178N19.2	Kdm7a												Gm26601	Lamc3	Elp5	Actr3	Cstf3	Slc4a1ap
		Gm10053		Serpina3i					Batf	Gpr112	Slc16a9				Tmprss2				RP24-291H9.1	Epb4.1												Gm26786	Cfap44	Gabarap	Dars	Fbxo3	Sepsecs
		Uqcrfs1		Il9r					Hpgd	Themis3	Sept4				9330159N05Rik				RP23-79K5.3	Tfdp2												RP23-156A3.1	Dapk1	Cog1	Tsn	Ext2	Slc35f6
		Ptgr2		Gm12199					Zc3h12a	Gm13053	2210011C24Rik				Espn				RP23-26I10.2	Cep76												RP23-156A3.2	Kcnrg	Cdk5rap3	Srp9	Cops2	Chic2
		Fam195a		Utf1					Plbd1	Tmem253	Sgk1				Eva1a				Gm15342	Mtfr1												RP23-239I17.4	Gm4419	Sp2	Copa	Arfgap2	Tfip11
		Cox7b		Folr4					E030042O20Rik	Gm1123	Ccr10				1810019D21Rik				RP23-416H10.8	Cdc25b												RP23-239I17.7	Cfap69	Aatf	Dcaf8	Mkks	Uso1
		Atp5g3		Itgae					Tor3a	Clec2h	Ilvbl				Esrp2				Gm26804	Hmga1-rs1												RP23-65G17.2	4930444P10Rik	Pex12	Eprs	Zfp106	Sdad1
		Uqcr10		RP23-211F21.4					Toporsos	Gm11127	Ablim1				Epha1				Gm26853	Hmga1												RP24-252G15.3	Spef1	Ndel1	Psmb7	Ndufaf1	Slc15a4
		Acot13		RP23-428M4.4					Cflar	Gm766	Rftn1				Rnf43				Rccd1	Gm21982												RP23-65G17.3	Eno4	Smyd4	Arpc5l	Tmem230	Zcchc8
		Uqcr11		Myl10					H2-Q4	Hyal5	Rapgef3				Marveld2				RP24-562D16.4	Sapcd2												RP24-252G15.5	Mak	Rad51d	Orc4	Usp8	Vps33a
		Atp5g1		Cysltr2					Gm26637	Gm15331	Fam180a				Sowahb				Gm17705	Gm13237												Mir99ahg	Ttll9	Rars	Mmadhc	Trpm7	Sfswap
		Gm14769		RP23-114B13.6					Eif2ak2	Mptx1	Arap2				Arhgef16				Gm11400	Gm13461												RP24-331B5.1	Cdkl4	Ict1	Dpm2	Sppl2a	Mrpl1
		Cuzd1		Ubd					Rnf213	Ceacam20	Stambpl1				Fam187b				RP23-474B13.2	Gm14681												RP24-151O6.1	4931415C17Rik	Mrpl45	Ntmt1	Vps16	Ankle2
		Fam46d		5830418P13Rik					Ppp2r5a	2010106E10Rik	Ccl12				2610528J11Rik				Jarid2	Gm5903												RP23-87D8.4	Ccdc96	Med11	Gapvd1	Csrp2bp	Golga3
		Gm26760		Rag1					Gm7160	Btnl2	Ldlrad4				Eps8l2				B130055M24Rik	Gm5913												Plekhm3	Ccdc40	Natd1	Psmd5	Sec23b	Gatc
		Strn		Rag2					Mettl20	AI747448	A230065H16Rik				Prss8				Tstd2	Gm10282												Gm26935	Fsip1	Nars2	Rab14	Xrn2	Ftsj2
		Myh7b		Sit1					Agtrap	Clec2e	Rasl10a				Grb7				Gm7664	Gm5648												5930422O12Rik	Kif27	Slc35b4	Psmd14	Cstf1	Tmem168
		Cited1		Sh2d2a					Tspo	Gpr128	Tex40				Ano9				Nespas	Gm10184												T	Spag8	Fis1	Pmpca	Rtfdc1	Tmem106b
		Kcnj5		Ptcra					Gngt2	Btnl1	Thy1				Tmem125				RP24-487F9.1	Gm5593												Fgfr3	Ccdc151	Hars2	Sdccag3	Rab22a	Mmab
		Arr3		Ctla4					Mif4gd	Naip1	RP23-314I1.1				Cblc				Zcwpw1	Gm5641												Ptpru	Ccdc39	Mdh2	Anapc2	Impa1	Ptcd1
		Scn5a		Gm28942					Iigp1	Btnl6	Grk4				Mapk13				Invs	Gm10093												Lama1	1110017D15Rik	H13	Ssna1	Ptpn1	Zkscan14
		Mfn1		Khdc1a					Furin	Npc1l1	Nxnl2				Irf6				Gm25445	Gm15428												Plch1	Tcte1	Ppp1r12c	Zc3h15	Armc1	Usp12
		Rd3l		Tcrg-C3					Ginm1	Slc26a3	4930506C21Rik				Ripk4				Lmln	Msh5												Dach2	1700030J22Rik	Tmem129	Mtx2	Aar2	Pot1a
		Gm11899		Psmb11					Fdx1	Abhd11os	Gm15510				Krtcap3				Gm11672	AV099323												Veph1	Dnah7a	D8Ertd738e	Ola1	Rprd1b	Gcc1
		Atp2a2		Il2ra					1110054M08Rik	Ly6f	Ctsf				Tmem54				Gm13786	Hist1h2bp												Rhpn1	Rem2	Cops3	Emc4	Zfp639	Mepce
		Kcng2		Cd3e					Nme2	Malrd1	Rora				Tmem184a				Gm16125	Hist1h2bl												Wnt7b	Cadm1	Fkbp8	Nop10	Acad9	Tmem209
		Ropn1		Tcrg-C4					2310030G06Rik	Cubn	Cyhr1				Cldn7				Gm13886	Hist1h4f												Dach1	Hmgcll1	Gipc1	Eif3m	Exosc9	Gfpt1
		Gm13617		Tcrg-V1					Snx7	Slc10a2	Tmem141				Elf3				Fau-ps2	RP23-47K10.3												Peli2	Iqcg	Xab2	Hsd17b12	Spata5	Pradc1
		Rnf207		Tcrg-V5					Tcn2	Rhpn2	Gm20257				Tnk1				Gm12366	Hist1h2bh												Tle1	Efcab12	Cdc37	Hypk	Cog6	Ino80b
		Strip2		Tcrg-V4					Rnaset2a	Tm4sf20	Pi16				Tmem30b				WI1-1981I9.2	Hist1h2bn												Duxbl3	Lrriq1	Rab4a	Mtch2	Mfsd1	Tmf1
		Mhrt		Cd3d					Rnaset2b	Myo7b	Thrsp				Fam83f				Gm16253	Hist1h2bg												Gal3st4	Dyx1c1	Cops6	Usp50	Eif2a	Rad52
		Gm13054		Trgv2					Lamp2	Slc17a4	Galnt15				Mpzl2				RP23-280F6.6	Hist1h3f												Fzd10	Spag16	Ubb	Stard7	Sike1	Ogg1
		Ryr2		Tcrg-C2					Tbxa2r	Smim24	mmu-mir-191				Cdh1				2310067B10Rik	Hist1h2af												5930412G12Rik	Tekt1	Ubxn6	Mrps5	Prpf38b	Atg7
		Crhr2		Cd163l1					Fbxl8	Myo15b	C330013E15Rik				4930511M06Rik				Gm26102	Hist1h3a												Eya2	Ttc25	D17Wsu104e	Idh3b	Clcc1	D6Wsu163e
		Gm21987		Cd160					RP23-349M18.1	Gm609	Tmem202				1110019D14Rik				Gm16062	Hist1h4c												Lix1	Plcb1	Ccdc12	Snx5	Rnpc3	Asb7
		Tmem71		Xcl1					Mansc1	Anxa13	1700096K18Rik				Coa4				Vmn2r-ps20	Hist1h2ac												Scube1	Lrfn3	Mrpl24	Nsfl1c	Aimp1	Det1
		Bmx		Pdcd1					Il13ra1	Vil1	Crebrf				2010204K13Rik				Gm21994	Hist1h4n												Msx1	Grik4	Gle1	Rbck1	Gba	Cln3
		Cst9		Il7					Tcf21	Hnf4g	Taco1os				Steap1				9830147E19Rik	Gm20628												Tmem132c	4933431E20Rik	Polr2i	Mapre1	Rit1	Lipt2
		Gm1631		Tcrg-C1					Cobll1	B4galnt2	B3galt4				Fbxo36				Gm16617	Hist2h3c2												Crabp1	Slc25a22	Mtrf1l	Rae1	2810403A07Rik	Rnf141
		6030498E09Rik		Prss16					Samd9l	Rnf186	BC029722				Vnn1				Dnmt3a	Hist1h2bb												Crabp2	A330069E16Rik	Rwdd1	Psma7	Rnf115	Tial1
		Slc26a10		Trbc1					Neurl3	Misp	Leng9				Wbp5				Isyna1	Hist1h2bf												Gm26920	RP23-114N13.4	Trmt11	Arfgap1	Pex11b	Rrp8
		Alpk2		Cd3g					Dpp4	Ppp1r14d	Fam98c				Sytl4				Gm14391	Hist1h3g												Rpgrip1l	Gm26734	Pcmt1	Eif6	Tars2	Fam175b
		Cpt1b		Gm16685					Enpep	Slc5a1	Prnp				Soat1				Gm14306	Hist1h3b												Kctd1	Fosl1	1700021F05Rik	Rbm39	Abcd3	Zranb1
		Fbxo40		Slc13a2os					Slco2a1	1700034O15Rik	Atxn1				Mcfd2				Gm10479	Hist1h1b												Tiam1	4632404H12Rik	Sec63	1110008F13Rik	Mrpl9	Oraov1
		Opn4		Ciita					Sh2d4a	Cldn2	Arl6ip5				Scpep1				Gm11517	Hist2h2ac												Gm14680	Gramd4	Snx3	Rpn2	Cisd2	Rbmx2
		Slfn5os		H2-T10					Selenbp1	Slc5a11	Paqr7				Mir8112				Gm12924	Hist1h1e												Zfp7	Socs7	Pex3	Ndufb5	Rpf1	Enox2
		Tbx20		Pdcd1lg2					Ptgs1	Slc7a9	Nudt18				Gm2399				4930562C15Rik	Hist1h1d												Eml4	Nudt3	Zbtb24	Sec62	Bcl10	Ccdc22
		Gyg		Cd4					Lyn	Slc51b	Pink1				RP23-327M13.6				Frs3os	Hist1h3d												Lpar2	Gm15728	Prep	Ufm1	Nbn	2610002M06Rik
		Nkx2-5		Clec2i					Serpinb9	Ugt1a9	Insig2				Pard3bos1				RP23-372I17.4	Hist1h2ae												Wdr78	Sh3bp2	Gopc	Nmd3	Tgs1	Mecp2
		Nlrp10		Txk					Gimap5	Erich4	Cngb1				Gm7180				Gm29491	Hist1h2ab												Cbl	Camkk2	Qrsl1	Ssr3	Nsmaf	Fam3a
		Rxfp1		Ccr9					Tmem176b	Hnf4aos	Ecm2				Gm6517				Gm15996	Hist2h3b												Pds5b	Tecpr1	Echdc1	Ccnl1	Ccnc	Rasa3
		Gm11665		Il12rb1					Tmem176a	Slc3a1	Foxs1				Gm9770				Gm16047	Hist1h4d												Zfp493	Arl4c	Ccdc59	Pdcd10	Ndufaf4	Prosc
		Kcne1		Trbc2					Plaur	Pdzd3	Gas6				Jdp2				Abca9	Hist1h3i												Mycn	4930432K21Rik	Actr6	Sec22b	Ube2j1	Brf2
		Gm12295		Lta					Cebpd	Mep1b	Osmr				Rassf8				AC161246.1	Hist2h2bb												Nr6a1os	Snx11	Uhrf1bp1l	Jtb	Rars2	Vps37a
		Pln		Tnfrsf8					Rarres2	Clrn3	Ahnak2				Sash1				Gm14523	Hist1h1a												Trpc2	B4galt7	Psen1	Tpm3	Slc35a1	Cfap97
		Gm15543		Zap70					H2-T22	Dao	Lrrn4cl				Opn1sw				Eda	1190002F15Rik												Gtf3c1	Pick1	Hbs1l	4933434E20Rik	Smim8	N4bp1
		Bmp10		Dgkeos					Pqlc3	Mep1a	Htra3				Per1				Irs1	Mxd3												Zfat	Slc12a9	Ndufa12	Hax1	Nans	Eif2ak3
		RP23-199M5.3		Crip3					Parp3	Aoc1	Itga7				Fmod				Gm9747	Gm11336												Zfp109	RP23-135F22.6	Cep83	Plrg1	Erp44	Setd6
		Gm29015		Tbata					Ms4a4d	Guca2b	Lynx1				Aebp1				Ism2	Plagl2												Gm21769	Gm28370	Nudt4	Ppa2	Pole3	Txnl4b
		Gtsf1		Skap1					Ccdc122	Cdhr5	Trim7				Pthlh				Rgs22	Heatr5a												4933407K13Rik	Zfyve27	Ccdc53	Scamp3	Aco1	Zdhhc7
		Nppb		H2-Eb2					1810062G17Rik	Guca2a	C1qtnf2				Col8a1				Fgf18	Hist1h2be												Zfp114	Ttll3	Herc4	Lamtor2	Aptx	Klhl36
		RP24-281O20.2		Lck					Avpi1	Ros1	Mrgprf				Spats2l				Ndnf	Gm27845												Rprd1a	Zbtb6	Ccar1	Apoa1bp	Nfx1	Ntpcr
		Gm10435		Xlr4a					Vkorc1	Slc9a3	Il34				Ctsk				Limch1	Gm27010												Ift172	Pik3r2	Ddx50	Adh5	Rad23b	D230025D16Rik
		Lrrc10		Xlr4b					Lgals3	Nat8	C1qtnf5				Mamstr				Tspan11	Dleu2												Fv1	Ccdc166	Vps26a	Eif4e	Dcaf12	Dus2
		Tnni3k		Xlr4c					Cd9	Gm12962	Cygb				Prnd				Tbx1	Gabpb2												Zscan20	Slc39a3	Supv3l1	Zranb2	Ubap1	Terf2
		Mov10l1		Mx1					Deptor	Slc34a3	Entpd2				Lmcd1				Gm29177	Shmt2												Srek1	Camkk1	Tysnd1	Gtf2b	Nudt2	Ankrd49
		Nppa							Steap4	Slc13a2	Gjc2				Cspg4				Gm20554	Mthfd1												Slc2a4rg-ps	Fchsd1	Sar1a	Txn1	Tln1	Med17
		Mybphl							P2ry2	AW112010	Mir22hg				Samd4				Crnde	Mthfd1l												Prdm15	2010107G23Rik	Anapc16	Tmem261	Jak1	Cog2
		Tnni3							Fam129a	Hsh2d	Klf9				Pde7b				Irx3os	E2f4												Mbd3	Rac3	Dnajb12	Smu1	Eps15	Sprtn
		Myh6							Il17rc	AA467197	Prdx5				Olfml2a				Irx5	Gnl3												Gtf3c5	Arf3	Micu1	Bag1	Osbpl9	Rpusd4
		Mybpc3							Adamtsl5	Amica1	Ltc4s				Adamts5				Irx3	Ccne1												Ctc1	Kif3b	Tbk1	Chmp5	Plaa	Pus3
		Gm10097							Tmbim1	Ffar2	Ly6c1				Csgalnact1				Irx1	Gm2788												Nutf2	Rnf41	Pno1	Vcp	Rragc	Tmem218
		2310040G24Rik							Emp3	Slc28a2	Clec3b				Prss35				Irx2	AU020206												Gm11944	Pip5k1c	Usp15	Stoml2	Cap1	Vps11
		Gm21747							Anxa1	Gm11724	Cd163				Pdgfrl				Gm26070	Ppat												Pgbd1	Rfng	Vps54	Clta	Ppt1	Yipf2
		A930016O22Rik							Nr3c1	RP23-175B15.2	Hspa1a				Fndc1				Gm12421	Chd1l												Senp8	Dgkq	Tbc1d15	Tm2d1	Tceb3	Sltm
		Lrrc2							Parp12	Liph	Gm13861				Ltbp3				Lrba	Haus4												Intu	Gm14703	2310011J03Rik	Txndc12	Pithd1	Rnf111
		1700120C14Rik							Gsn	BC016579	Crlf2				Htra1				Hs3st3a1	Mbnl3												Mid1	Oaz3	Rab1	Btf3l4	Eif2b3	Fam219b
		Myadml2							Vwa5a	Ereg	Kifc3				Lgr6				Lgr5	Reep4												Zfp219	Bbc3	Cnot2	0610037L13Rik	Lrrc41	Ube2q2
		Gm22000							B3gnt2	Lpar5	Snx21				Fgf7				Fgf20	Zfp217												Tex9	Gabarapl1	Mdm2	Tmem59	Atpaf1	Csk
		Asb12							Ifitm3	Gpr35	Dok7				Scara5				Ascl4	Atf1												Inip	Sh3bp5	Cabin1	Mrpl37	Zcchc17	Mto1
		Asb14							Gpihbp1	Ascl2	Gaa				Adamtsl3				Slc4a11	Zfp367												Patz1	A230103J11Rik	Ap3d1	Ccdc23	Pef1	Lactb
		Gm15934							Fabp4	Col6a5	Gprin3				Matn4				Fam149a	Vrk2												Ccnj	Rtbdn	Sf3a2	Ndufs5	Syf2	Trip4
		D830032E09Rik							Pparg	Rep15	Hbegf				Phex				Glb1l2	Tuba1c												Cep78	Ywhag	Timm13	Pnrc2	Gnl2	Dpp8
		Yipf7							Cysltr1	Sectm1b	Pld2				Egfl6				Glis3	Cdkn3												Mdm1	Npas1	Vps13d	Akr1a1	Fam76a	Dis3l
		Lrrc14b							Il3ra	Gm3336	Cdc42ep2				Gm26902				Dlec1	Pml												Dock11	Sfmbt2	Llph	Ebna1bp2	Yrdc	Xrn1
		Kcna7							Ddx58	Ces2c	Zbtb4				Ch25h				Glb1l	E2f8												Wdfy2	Grin2a	Fzr1	Capzb	Trnau1ap	Snx14
		Mybpc2							Ly96	Adh6a	Me1				Wnt16				Svopl	Fam111a												Tug1	Coch	Ncln	Ddost	Taf12	Dbr1
		Rpl3l							B3gnt8	Cyp2c66	E130311K13Rik				Lrrc15				Eya1	Diap3												2210018M11Rik	Gdpd2	Hcfc2	Ptp4a2	Utp11l	Scap
		4930429F24Rik							Calhm2	Cyp2c55	Nov				Gxylt2				Hs3st6	Baz1a												Uba6	Gm15743	Sumo3	Tmem234	Mecr	Lrrfip2
		Filip1							Grn	1810065E05Rik	1500015O10Rik				Ptgfr				Cldn9	Wrn												Zbtb26	Sec22c	Hint1	Eif3i	Abcb8	Gorasp1
		Gm15943							Orai3	Lrrc31	Klhdc1				Vgll3				Vwa2	Eaf1												Fam208b	Mfsd2a	Pex13	Srrm1	Pex14	Pccb
		Fgl2							Rnf135	Gm17025	Tcta				Col8a2				Nkx3-1	Gpsm2												Zfp760	Hook1	Mpg	Yars	Lzic	Cep63
		Abcc9							Icam1	Gm10639	Nenf				Col7a1				Fam107a	Cep128												B230354K17Rik	Idh1	Nprl3	Tmem50a	Orc5	Abhd5
		Gpr157							Ctsc	A4gnt	Cst3				Lum				Thsd4	Gm15489												Stxbp4	Camsap3	Asb3	Psmb2	Dnajc2	1110059G10Rik
		Hspb8							Plekhg3	Klk1	Rabac1				Dab2				Slc16a4	RP24-282D16.4												Fam206a	Dab1	Tpgs1	Nudc	Wrap73	Dnajc13
		Bace2							Ghr	Tcf23	4930412C18Rik				Pcsk6				Farp2	Gm10143												Ipo9	Trim2	Erlec1	Tmem222	Pank4	Aste1
		Hsp25-ps1							Smagp	9130409J20Rik	Wnt4				Cytl1				Xpnpep2	Rcc1												Rnf219	Kif21a	Polrmt	Mrps15	Cdk11b	Pik3r4
		Krt80							F11r	Sprr2a1	Tusc5				Erg				Mtmr11	Vars												Cep162	Chn2	Ppp2ca	Srsf4	Stx18	Hemk1
		Angptl7							Ltbr	Sprr2a3	C1qtnf3				Fbln2				Bdh2	Ddx39												Llgl1	Mmp17	Mapk9	Psmc2	Rab28	Flcn
		Mical2							Baiap2l1	Sprr2a2	Plekha4				Nfatc1				Mme	Dctpp1												Phtf1	A330033J07Rik	Canx	Rheb	Eif2b4	Mier3
		Lmo7							Llgl2	Sdcbp2	Olfr558				Gm22				Fam102a	Cenpw												Tcf12	Id4	Rufy1	Abcf2	D5Ertd579e	Fbxw8
		Pam							Tagln2	Gsdmc4	Dusp23				Klf14				Clmn	Dut												Rbpj	Optc	Clk4	Fastk	Grpel1	Ap4b1
		Fhl2							Tinagl1	Mmp7	Gm4980				Adamts14				Kctd12	Gm15452												Cblb	Gm12892	Sar1b	Park7	Commd8	Ogfod1
		Gm3646							Myo1c	S100a5	A730046J19Rik				Chrnb1				Has2os	Aunip												Tgfbr1	Ckb	Ube2b	Tomm7	Slc30a9	Slc7a6os
		Fbxl22							Elovl1	Degs2	Tex14				Col6a6				Tsku	E2f1												Gm14022	4933417D19Rik	Cdkn2aipnl	Pmpcb	Fip1l1	3830406C13Rik
		Slmap							Irak4	Capn13	Fndc5				Postn				Chst3	Gas2l3												Gm10517	Tbc1d12	Med7	Tprgl	Dr1	Fem1c
		Hspb6							Arpc1b	Tmem45b	Mpz				Nnmt				Zfp503	Slfn9												Gm16275	Ttll11	Slu7	Atad3a	Nudt9	Trappc8
		Gm11451							Zfp36	Gcnt3	Gjc3				Extl1				Ntn3	Tcf19												4921534H16Rik	AC147266.1	Ascc2	Ssu72	Coq2	Nudt15
		Ptpla							Tmco4	Gpa33	S100b				Adam33				Tmtc2	Wee1												Robo2	Calr4	Pes1	Rer1	Enoph1	Cacul1
		4833412C05Rik							Irf1	Spaca4	Dusp22				Odf3l1				Bnc2	Xkr5												Gm28119	Gpr62	Arf5	Nadk	Eif2b1	Trmt13
		Lrrfip1							Man2b1	Fam83e	Cdkn1a				Zcchc5				C630043F03Rik	Anln												Gm26711	C1qtnf4	2310033P09Rik	Mrpl20	Rchy1	Fam160b1
		Macrod1							Anxa7	Gm20467	Tmcc3				Itm2a				Wdr60	Iqgap3												RP23-371A16.2	Dclk3	Guk1	Ccnl2	Psmd9	Ppip5k1
		Pygm							Mapkapk3	Nkx2-3	Mcu				Il17b				Fam101a	Fam83d												Gm26724	Adra2c	Eif4enif1	Sdf4	Mapkapk5	Idua
		Cryab							Syngr2	Tsga10ip	Sytl2				Fgf16				Cxcl14	Mtr												Gm15751	Npy	Trim11	Lrpap1	Brap	Dph5
		Trim47							Anxa11	Cpa1	Sync				4833403I15Rik				Drd4	Nedd1												Gm17096	Fbxo2	Drg1	Add1	Gpn3	Fam20b
		Atf3							Nfe2l2	Erp27	Adamtsl2				Fgf2				Sostdc1	Mir17hg												Tulp4	Dync1i1	Mtif2	Rnf4	Anapc7	Pik3c3
		Pdlim5							Vamp8	Car9	Mmp28				Spsb1				Pdlim4	Hist1h3e												Arhgap39	Cpne6	Smek2	Snx17	Rnf34	Cep350
		Ccng1							Cyba	Rbpjl	Entpd1				Ssu2				Gdf7	Hist1h2ag												Zfp389	Rai2	Pnpt1	Ppm1g	Pgam5	Lrrc14
		Hhatl							Tor4a	Rfx6	A430105I19Rik				Col15a1				Gas2	Hist1h2bm												Tmc7	Gm3248	Dbnl	Nrbp1	Prkab1	Fkbpl
		Klhl38							Myd88	Pax4	Sik1				Fam101b				Asb9	Hist1h2bj												Tox3	Unc5a	Mrps24	Ociad1	Triap1	Rpap2
		Asb2							Stat6	Gcg	Fhl1				Fibin				Dkk1	Hist1h3c												Zc3h12c	Gm10605	Xbp1	Anapc4	Psmg3	Cdk10
		Sh3bgr							H6pd	Gm830	Fhad1				Arsj				9130410C08Rik	Hist1h2bk												Itgb8	St8sia5	Supt4a	Lias	Ube3b	Rbm34
		Hspb7							Agpat2	Bhlha15	Fam212b				Agtr2				Foxd2os	Gm14091												A830082K12Rik	Zfp78	Smg8	Ube2k	Wipi2	Zfp944
		Ptges3l							Sdc4	Ppy	Gm15912				Islr				Foxd2	Fam72a												Nr2f1	Catsperg1	Tubd1	Tmed2	Ddx54	Zdhhc5
		Nexn							Gstt3	Zg16	Medag				Stard13				Gm17028	Itgb3bp												Cntfr	Gm10767	Mrpl22	Arl6ip4	Ccz1	Pomt2
		Tpm1							Birc3	Iapp	Synm				Ncmap				Alx1	Nup37												Trp53i11	Kcnip3	Cnot8	Rsrc2	Pan3	Rhbdd3
		Jph2							Nfkb2	Rnase1	Nfe2l3				Sbspon				Gm29418	Rpa3												Sema5b	Rims1	Rps6kb1	Diablo	N4bp2l2	Gas2l1
		Des							Rab29	Cpb1	Klf6				Klf5				Six2	Xrcc3												Celsr2	Psd	Mfap3	Cct6a	Ing3	Plekhm1
		Hspb1							Wasf2	Ins1					Hpse2				Foxd1	Mob1a												Mtcl1	Syndig1	Fam114a2	Vps29	Bcl7b	Dnajc17
		Casq1							Capg	Amy2b					RP24-370G18.1				Crym	Fancb												Meis3	Igsf9b	Ppm1d	Anapc5	Wasl	Mtmr3
		Ugp2							Arap1	Serpini2					2810430I11Rik				E330013P04Rik	B3galnt2												Dusp4	Nptx2	Znhit3	Aimp2	Pop7	Zfp707
		Gm16534							Dap	Amy2-ps1					Emilin3				Emx2os	Siva1												2810039B14Rik	Kcnd3	Ggnbp2	Rpl6	Malsu1	Trmt5
		Tnnt1							Ifitm2	Aqp12					Svep1				Emx2	Cdca7l												Slc4a7	Pcp4	Drg2	Erp29	Luc7l2	Cyb561a3
		Art1							Tnfrsf1a	Reg3d					Ctf1				Sim1	Ptbp1												Duxbl1	Sh3gl2	Srebf1	Arpc1a	Agk	Polr3b
		Rapsn							Traf5	Tmed11					Col27a1				Casr	Fbxo48												Tmem200c	Slc27a4	Cox11	Pdap1	Pcyox1	A230046K03Rik
		Prob1							Tmem63a	Sycn					Clcf1				4930502E18Rik	Eldr												Lrrn1	Vat1	Elac2	Polr1d	Dusp11	Ppp1r18
		Trim72							Lsp1	Try4					Arhgef19				Wnt9b	Wdr62												Megf10	Tmem181a	Twistnb	Pomp	Mrpl19	Mon2
		Sln							Icosl	2210010C04Rik					Galnt5				1520401A03Rik	Gm14276												Mn1	Cx3cl1	Atxn7l1	Cul1	Hmces	Map4k5
		Dhrs7c							Gm10399	Reg1					Osr2				Srd5a2	Mdc1												5930403N24Rik	Syt17	Nampt	Gnb2	Uba3	G6pc3
		Myom2							Tmem51os1	Amy2a2					Ngf				Runx2os1	Gm3550												Bcat1	Tmem14a	Rock2	Gars	Kdm5a	Sos2
		Ckm							Upk1b	Amy2a4					Col24a1				Gpha2	Kifc5b												Mycl	A830073O21Rik	Snx13	Cbx3	Magohb	Cog3
		Ckmt2							Krt7	Amy2a3					Trpm5				Adad1	Racgap1												Rnd3	Pitpnm3	Smc6	Mtpn	Thumpd3	Dhx8
		Acta1							Krt19	Amy2a5					Ssc5d				C130032M10Rik	Dnph1												RP23-98F21.12	Ablim3	Amz2	Ssbp1	Kras	Cog7
		Myl1							Rras	Ctrb1					4930562D21Rik				1700042O10Rik	Umps												1700105P06Rik	Tekt5	Prkar1a	Mrps33	Mtmr14	Secisbp2
		Tnni2							Csrp1	Try5					Col12a1				Rfx8	Aaas												Ccdc173	Timp4	Trappc12	Nfu1	Tamm41	Nubpl
		Myoz1							Parp4	Prss3					Glt8d2				Rhox4a2	Mcm8												Cux1	A330041J22Rik	Rnaseh1	Cct7	Uri1	Ccdc186
		Jsrp1							Krcc1	Gm10334					Angptl1				Rhox4b	Rfc5												AK129341	Hcn1	Ubxn2a	Mrpl53	Nipa2	Hectd1
		Gja3							Crip1	Prss1					Fap				2610016A17Rik	Chaf1b												Hey1	4930506M07Rik	Bcap29	Pole4	Zdhhc13	Zcchc6
		Fam19a3							Vsig10	Try10					Gm2260				Dmrt2	Trip13												Kif6	Dgkb	Klf11	Cnbp	Prmt3	Uvrag
		Rbm20							Gstm2	Cel					Gm15551				AI646519	Spidr												Zbtb10	Far2	Dld	Copg1	Nfkbib	Rmi1
		1500017E21Rik							Sypl	Gm5771					Amhr2				Pax1	2610020H08Rik												Sox12	Zfp92	Rab10	Rpn1	Aen	Pcsk7
		Mlip							Plp2	Prss2					Aox1				Gm15524	Skp2												Dnah7b	Htr4	Ddx52	Sec61a1	Mrps11	Dennd1a
		Atcayos							Rnft1	Cela2a					Stmnd1				Pax9	Zranb3												Fbxo16	Thra	Cdc27	Arl8b	Mrpl46	Cox18
		Rbm24							Btc	Cela3b					Hrct1				3830417A13Rik	Timeless												Pbx1	Ccdc149	Mettl2	Mlf2	Ccdc90b	Dcaf10
		Myo18b							Mmp23	Ins2					5430416O09Rik				Vgll1	Ddx11												Meis2	Tspan7	Nle1	Cops7a	Tmem126b	Trmt10b
		Cap2							Rem1						2310040G07Rik				BC006965	Mbd4												Pcdhgb8	Ncald	Tlk2	Ddx47	Anapc15	Fam179b
		Gm5860							Gm4070						Gm11613				Itga11	Pask												Clasp1	Fam124a	Psmc5	Wbp11	Ino80e	Zcchc7
		B430212C06Rik							Gm9920						1810021B22Rik				Col11a1	Tcf3												Bend4	Ccdc148	Polg2	Strap	Ccdc101	Selo
		Usp2							Isoc2b						Oplah				Otor	Cep55												2810429I04Rik	Slc1a1	Ddx5	Golt1b	Sh2b1	Dym
		Mitf							Il4ra						Plcd3				Cacna1g	Efcab11												Tmem136	Gm20683	Psmd12	Emc3	Spns1	Lysmd3
		Ccdc141							Dcxr						Unc45bos				Wif1	Fam64a												Rps6ka2	Kiss1r	Nt5c	Med21	Kat8	Alg12
		Rrad							Scnn1a						Klf2				Col9a2	Gm20667												Extl3	Enpp5	Sumo2	Sec13	Phkg2	Cog5
		Sspn							Cd14						Plscr2				Col9a3	Nde1												Fam171a1	Stx7	Pafah1b1	Ergic2	Rnf40	Ibtk
		Neurl2							Ifitm1						Tm4sf1				Susd5	E2f7												Slit2	D10Bwg1379e	Sap30bp	Mrpl51	Prr14	Fnip1
		Gbas							H2-DMb1						9530026P05Rik				Matn1	Psrc1												Hip1	Gnaq	Mrpl38	Pdcd5	Ate1	Mettl25
		Lpar3							Tap1						Nr1d2				Acan	Foxm1												Dennd2a	Prkcz	Ten1	Yif1b	Thumpd1	Rab3gap1
		Ppm1j							Rab27a						Tmem116				3110079O15Rik	RP23-355E19.1												Myh10	Fbxw9	Srp68	Psmd8	9030624J02Rik	Noa1
		Gm16012							Jade2						Fgf1				Col11a2	RP24-566B6.4												Phldb1	Trnp1	Tsen54	Psmc4	Eif3f	Ap5m1
		Gm28651							Gm26522						Pdk2				Lect1	2700099C18Rik												Amotl2	Hs3st1	1200014J11Rik	Tmem126a	Gpkow	Qsox2
		Trp53cor1							A430018G15Rik						Gm20659				Epyc	Rmi2												Syne2	Nrbp2	Exoc7	Zfand6	Gripap1	Eea1
		Agl							Wbscr27						Dusp3				Gm17057	Ung												Skida1	Tspan17	Ube2g1	Ndufc2	Otud5	Slc38a7
		Eno3							Dnase2a						Micalcl				Foxi3	Kifc1												Msantd3	Mfsd6	Med31	Coq7	Ftsj1	Ermard
		Asb10							Bcl2a1c						1700108F19Rik				Dkk4	2010110K18Rik												Armcx4	BC029214	Txndc17	Arl6ip1	Brcc3	Upf3b
		Trim63							Ly6e						Gm28524				Tmem26	Haus5												Rnf122	Sfxn3	1810032O08Rik	1110004F10Rik	Igbp1	Rfxap
		Ppp1r3a							Ly6i						Gm28523				Runx2os2	Cenpo												Ddah2	Cd200	Mink1	Cdipt	Cetn2	Clcn7
		Sbk2							Bcl2a1b						Pde3a				Runx2	Traip												BC065397	Slc24a3	0610010K14Rik	Mrpl48	Hccs	Tbc1d9b
		A530016L24Rik							Bcl2a1d						Cxcl13				Wnt10b	Prim2												Sfxn4	Fam177a	Eral1	Eif3c	Syap1	Nop14
		Coro6							Bcl2a1a						Gm4262				Kera	Prim1												Nckap5l	Cdkl2	Blmh	Rps3	Ctps2	Oxsr1
		Ankrd1							Clec2d						1810011O10Rik				Sp7	Vrk1												Vash2	Inafm1	Timm22	Nsmce1	Haus7	Papd5
		Myh7							Tnfsf10						Arhgap18				Ambn	Zbtbd6												Zfp521	Rcan3	Luc7l3	Psma1	Irak1	Anapc10
		Myl3							Dpep2						Sh3tc1				Panx3	4930558J18Rik												Armcx2	Grin2d	Lrrc59	Copb1	Psmd10	Tfb1m
		Myl2							Il18r1						Tmem171				Gm10000	Mcm7												Ift122	Vstm5	Slc35b1	Lamtor1	Agpat5	Mmaa
		Gm15626							Dram1						Clic5				Gsc	Gins1												Angel1	Bean1	Stx8	Dctn5	Vps36	Trmt12
		Tecrl							Gm15135						Rph3al				A730090H04Rik	Trim59												Epha7	Fbxo25	Adprm	Mrpl17	Erlin2	Sik2
		RP23-199M5.5							Ifi205						RP23-285G23.2				Dlx4	Kif18a												Dvl3	Ankmy2	Tmem101	Bccip	Mrps31	Prmt10
		Mb							Mnda						Gm26857				Dlx3	Depdc1b												PCDHGA12	2210016L21Rik	Lsm12	Glrx3	Ikbkb	Thap1
		C130080G10Rik							Lipa						Pik3r6				Wwp2	Ncapd2												Gm26672	5730409E04Rik	Ubtf	Timm17b	Agpat6	Lipt1
		Nrap							Ctsl						2610203C22Rik				Gabrp	Recql4												Mpped2	Gm1976	Ccdc43	Rbm3	Rwdd4a	Hook3
		Cmya5							Gm14005						Cyyr1				Art5	Cep152												Map10	Slc41a2	Nmt1	Vbp1	Mak16	Hgsnat
		Lsmem1							Ctla2a						Clec1a				Ccdc134	Kif24												Pcdhgb4	Rgs17	Gosr2	Naa10	Ufsp2	Kin
		Fsd2							Serpinb6b						Sox17				Scrib	Ncapd3												Sipa1l2	Lin7b	Scfd1	Morf4l2	Heatr3	Larp1
		Adprhl1							Fxyd5						Pear1				Sim2	Brca2												Gm10478	Pnck	Strn3	Cul4a	Brd7	Nudt22
		Klhl30							Gimap8						Sox18				Cep41	Polq												Acrbp	Gm16054	Ap4s1	Lamp1	Zfp330	Trmt6
		3425401B19Rik							Bst2						Ushbp1				Six4	Blm												4933427D14Rik	Gng10	Dtd2	Carkd	Dhodh	Atp11b
		Abra							Slc25a45						Robo4				Eya4	Wdhd1												Rsg1	Ebf4	Sel1l	Dctn6	Ap1g1	Klf10
		Xirp1							Aqp1						Pcdh12				Gm9918	Atad5												Lrrc45	Ccdc106	Nemf	Tm2d2	Amfr	Asxl2
		Lmod2							Ier3						6030408B16Rik				Gm26648	Ccdc18												Brms1l	Gfra4	Zc3h14	Gtf2e2	Cog4	Bcdin3d
		Trdn							H2-D1						Figf				Wdr86	Cdca7												Gm14443	Fam19a1	Polr2h	Frg1	Nudt21	Atg14
		Obscn							Parp10						Ripply3				Has2	Cdca4												Gm15351	Doc2b	1110008L16Rik	Sin3b	Fam192a	Rapgef6
		Nmrk2							Tapbpl						Fhod1				Col9a1	Pbk												Zfp618	Gm10125	Psma6	Lsm6	Usb1	Fbxo34
		Actc1							Psmb10						Per3				Col2a1	Wdr76												Agbl5	Arhgap20	Ahsa1	Vps35	Mthfsd	Wdtc1
		Tnnt2							Insl3						Ccm2l				Msx2	Bard1												Robo1	Cntn4	Snw1	Dnaja2	Babam1	Mynn
		Alpk3							Jak3						Lrrk2				Btn2a2	Hist1h4i												Cdh6	Pcdhb22	Slirp	Ist1	Mphosph6	Fam76b
		Apobec2							C130074G19Rik						Vegfa				Disp1	Mns1												Nhs	Pcdhb14	Tmx1	Ciapin1	Mau2	Fdxacb1
		Myom1							Gpr160						Gm15261				Twist1	Dek												Tpbg	Pcdhb13	Timm9	Polr2c	Atp13a1	Bri3bp
		Ldb3							Aoah						Arhgap6				Tnfaip6	Mtfr2												Scube3	Pcdhb12	Papola	Cfap20	Cog8	Chchd5
		Cox8b							Gm4955						Ggta1				RP24-485J8.3	Lig1												Stra6	Pcdhb15	Mpp5	Pgls	Nip7	Ano10
		Smpx							Oas1b						Tgfbr3				Gm20471	Tipin												Tmem231	Pcdhb10	Eif2s1	Map1lc3b	Mtmr2	Wdr20
		Cav3							Ms4a4c						Ulbp1				Gm26523	Pcna												Dnah1	Pcdhb6	4933426M11Rik	Lsm4	Cep57	Atp6v0a2
		Hspb2							Batf2						Tfpi				Prrx1	Fen1												RP24-116C1.9	Pcdhb8	Srsf5	Nae1	Taf1d	Rnmtl1
		Myl4							Snord118						Eng				Prrx2	Rfc4												Cep131	Pcdhb4	Gm20498	Fam96b	Aars	Trappc11
		Unc45b							Oasl1						Pck2				Gfpt2	Chek2												Gm21811	Pcdhb3	Gtpbp4	Kars	Afg3l1	Fam210a
		Prkag3							Tmem238						Cdc42ep1				Dusp7	Dna2												Gm10557	Pcdhb11	Psmc1	Cfdp1	Acad8	Fbxo8
		Hspb3							Ggact						Sgms1				2810442N19Rik	Orc1												Gm21092	Pcdhb9	Nrde2	Gnpat	Cul5	Cep44
		Trim55							Hsd17b11						Ptplad2				Gm29100	Mybl2												Gm6483	Pcdhb7	Atxn3	Dcun1d5	Dcps	Pdss2
		Smyd1							Ugt1a7c						Myadm				Gm29101	Anp32b												2610005L07Rik	Pcdhb18	Golga5	Srpr	Alg9	Usp38
		Tnnc1							Ang						Stbd1				Twist2	Cdt1												Foxj3	Pcdhb16	Gdi2	Arcn1	Pts	Ovca2
		Cox6a2							Rnase4						Itga1				Glis1	Lbr												2410018L13Rik	Pcdhb17	Dcaf4	Rsl24d1	Zpr1	Smg6
		Csrp3							9130230N09Rik						Nid1				Kremen2	Zfp808												Zc3h12b	Pcdhb20	Coq6	Commd4	Dpagt1	Txlng
		Tnni1							Sat1						Dnah2os				Wnt6	Piga												Sesn3	Pcdhb21	Isca2	Psma4	Pin1	Focad
		Fitm1							Sqrdl						Scn7a				Matn3	Palb2												Ttc30a1	Pcdhb19	Fcf1	Snx1	Rp9	Setd1b
		Itgb1bp2							Lgals8						9430020K01Rik				Vgll2	Terf1												Fam199x	Gm15663	Tmed10	Ppib	Imp3	Poli
		Cacng6							Tmem106a						BC028528				Six1	Rad51b												Zfp442	Nell1	0610007P14Rik	Rpl4	Fbxo22	Cdc40
		Klhl41							P2rx4						Ptprb				Tbx15	Nme4												Zfp937	Brinp1	Yy1	U2surp	Clk3	Dcun1d2
		Trim54							Pold4						Cd93				Gm13781	Ube2t												Gm5141	Abca5	Cinp	Atp1b3	Tmem30a	Ranbp9
		Lmod3							Cyp4f13						Esam				Myf5	Rrm2												Zfp799	Trpc1	Eif5	Stt3b	Spg21	Eftud1
		Klhl31							Fcgrt						Ramp2				Gm20445	Kif18b												Ttc21b	Kcnh1	Zkscan3	Copb2	Snapc5	Pptc7
		Synpo2l							Scimp						Col13a1				Gm12276	Ankle1												Plekha5	Slc23a2	Mrs2	Rpsa	Pias1	Taf5l
		Actn2							Rgs1						Mettl24				AC132393.1	Rad54b												Wdpcp	Efhc2	Ippk	Deb1	Mrps22	Golga4
		Ttn							Ptafr						Calcrl				Slc38a6	Pif1												Mks1	Rsph9	Nol8	Gnai2	Nck1	Ascc3
		Myoz2							Bst1						Clec14a				Gm14308	Troap												Trerf1	1700001L19Rik	Wrnip1	Mrpl3	Nme6	Cnot4
		Pgam2							Xdh						Npr1				Gls	Bub1												Tulp3	1700003E16Rik	Prpf4b	Manf	Nktr	Sde2
		Tmem182							Ccl6						Egfl7				Gm7153	Pidd1												Ulk4	Ccdc65	Eci2	Qars	Srprb	Vars2
		Tcap							Apobec1						Fam178b				E130116L18Rik	Pold1												Fam188b	PCDHA9	Fars2	Usp4	Uba5	Pi4kb
		Hrc							Mndal						Gpr126				Shisa2	Chtf18												Dync2li1	C77370	Ssr1	Gpbp1	Atp2c1	Irs2
		1110002E22Rik							Ifi203						Peak1				Fzd8	Incenp												B9d1	Grid2	Riok1	Cdv3	Atxn2l	Dido1
		Srpk3							Ifi27l2a						Gm7162				Ier5l	Chaf1a												4930516B21Rik	Kctd8	Snrnp48	Nfyc	2810474O19Rik	Cnst
		Sgcg							Gbp3						Airn				Spred1	4930579G24Rik												Acvr2b	Zmat4	Slc35b3	Polr2f	Psmf1	Supt3
		Mypn							Oasl2						Fam198b				Ccnyl1	Cdk2												Igdcc3	Tmem132d	Auh	Eif3l	Cyb5r4	Edc3
		Casq2							Rtp4						Fermt2				Mex3c	Pmf1												Ccdc89	Pcdh17	Fancc	Mzt1	Fam207a	Mtg1
		Sgca							Irf7						Ecscr				Ext1	Gins2												Katnal2	P2rx2	Sptlc1	Tomm6	Gmppa	Tasp1
		Gm5105							Phf11d						Mcam				Ryk	Cks1b												Dcakd	Nsun7	Prelid1	Gtf2a2	Ankrd54	Fam173b
		Cobl							Gbp2						Lamc1				Slc12a2	Brip1												Bahcc1	Sema4f	Txndc15	Tcea1	Triobp	Mtg2
		Mef2d							Tapbp						Pecam1				Smad4	Tyms												Asap2	Thsd7b	Ddx46	Mrpl15	Apmap	Sart1
		1700073E17Rik							Oas1g						Cd34				Pvrl3	Pole2												Zfp629	Gpr37	Ptdss1	Chmp2a	Nol12	Cmc1
		Pla2g5							Oas1a						Tns1				Gkap1	Tk1												Usp54	Ttll7	Mterf3	Parl	Gga1	Polg
		E330017L17Rik							Ifit1						Myzap				Gm6288	Cenpi												Zfp619	Rtn4rl2	Fastkd3	Ndufb7	Abhd10	AW209491
		Lmntd1							Trim30d						Gng11				Ddit4l	Depdc1a												Dock7	Klhl2	Cetn3	Brk1	Cnppd1	Lyplal1
		Nt5c1a							Snx20						Bag3				Dyrk1b	Cdk1												Zfp334	Gck	Ccnh	Cct2	Dnm2	Pomt1
		Abhd4							Zbp1						Smtnl2				Gm6644	Hist1h2ap												Uggt2	Syt12	2210016F16Rik	Srsf2	Map2k4	Ndst2
		Enpp6							2310001H17Rik						Bcam				Ccdc42	Hmgb2												Zfhx3	Rhbdd2	Naa35	Mrps17	Ipo13	Rab3gap2
		Alox8							H2-K1						Emcn				Rgl3	Smc4												Trio	1700008O03Rik	Pdcd6	Golgb1	Fntb	Fut11
		C2cd4b							Irf8						Itga6				Rasl11a	Rbl1												Fat4	Zfp697	Ccdc127	Gtf2h5	Ctdspl2	Picalm
		Fam189a2							Ifih1						Cgnl1				Gm14295	Neil3												Dchs1	RP24-393F8.2	Ankrd32	Gcsh	Larp4b	Alg1
		Acyp2							H2-T23						Afap1l1				Gm14435	Casc5												Dlg5	Erbb4	Med10	Cops8	Acbd6	Morc3
		0610009L18Rik							Tap2						Tek				Gm14419	2810408I11Rik												ZNF383	RP23-363K7.4	Ndufs6	Snx2	Foxn3	Slc9a8
		Art3							Gbp7						Gpr116				Gm4723	Dhfr												Ptpdc1	Ano4	Mrpl36	Atp5h	Gadd45gip1	Znfx1
		5033430I15Rik							Psmb9						Scarf1				Etohi1	Cenpk												Neo1	Esrrg	Clptm1l	Rnps1	Alg3	Zufsp
		Rab11fip5							Psmb8						Tie1				Nphp1	Cenpp												Lphn2	9630033F20Rik	Xrcc4	Mrpl34	Ccdc174	Icmt
		Camk2d							Epsti1						She				Akr1b3	Mad2l1												Zfp827	Prkag2	Slc30a5	Rps29	Tpst1	Alkbh4
		Hcfc1r1							Ifi47						Cdh5				Hddc2	Cenpa												Enah	E530001K10Rik	Rad17	Mrpl54	Lrrc58	Zc3h10
		B230206L02Rik							Usp18						Rasgrp3				Mos	Gmnn												Epha4	Frmd5	Gtf2h2	Eef2	Chchd4	Trub2
		Snta1							Trim30a						Bcl6b				Lrig1	Cenpl												Lrch2	Vps8	Mccc2	Map2k2	Senp6	Zfp800
		Ddo							Sp100						Gm20458				Igdcc4	Cenph												Zcchc14	Sbf2	Ptcd2	Anapc13	Exosc4	Rapgef1
		Iqsec2							Irf9						Gm13749				Tdrd1	Rad51ap1												Ttc28	Gdpd5	Btf3	Becn1	Vwa9	Endov
		Fam134b							Neat1						Gm13056				Gm12352	Dscc1												Setbp1	Unc13b	Gfm2	Lars2	Setd5	Ccdc32
		Nfatc2							Zbtb7a						Tlr3				Arntl2	Smc2												2410089E03Rik	Pik3c2b	Aggf1	Leprot	Exosc1	Ankrd13c
		Acacb							Cd82						Cmklr1				Fam57a	Nusap1												Rabgap1	Fgd4	Ap3b1	Lsm7	Ube2f	Cox15
		Vegfb							Junb						Arhgap27os1				Hebp2	Sgol1												Kat6b	Ankdd1b	Dimt1	Spcs2	Mad2l1bp	Ipo8
		Tmem88b							Mocos						Pdlim2				Plcd1	Clspn												Slc25a36	Mamld1	Trappc13	Oaz1	Tmem5	Stat2
		AC116138.1							Galnt6						Layn				Ccdc155	Lrr1												Lca5	Cdkl5	Cwc27	Cops4	Gns	Baz2a
		Ctnna3							Mgst2						Cpq				Gm13392	Fbxo5												Pcgf2	Khdrbs3	Srek1ip1	Thyn1	Mrps10	Zmym5
		Ppp1r3d							Serpinb1a						Slc35f5				A930002H24Rik	Mki67												Ift88	Gm10010	Mrps30	Eif1	Tmub2	9430038I01Rik
		Popdc3							Lgals3bp						L3hypdh				2700046G09Rik	Parpbp												Gm5577	Gm15577	Psmd6	Ndufa3	Rab24	2310057M21Rik
		Pdzd9							Pycard						Gm16201				Bri3	Ccne2												Bcl9	Pde1c	Ndufs4	Fbxw2	Colgalt1	Suco
		Efcab2							Zbtb7b						Kazald1				Gsto2	Ncapg2												Tenm4	Spats1	Vdac2	Metap2	Nup54	Rbm48
		Cs							Gsdmd						Gm9922				A330048O09Rik	Fignl1												Chd3	Gm13524	Ngly1	Acaa1a	Sidt2	Abhd13
		Apoo							Slamf9						Ubtd1				9430037G07Rik	Cdc6												Nkain1	Pld5	2700060E02Rik	Ndufa13	Rnf44	Fbxl4
		Apoo-ps							Atp6v0e						Laptm4a				Sfrp1	Asf1b												Msi1	Ank3	Ecd	9530068E07Rik	Dapk3	Slc25a28
		Idh3a							4930523C07Rik						C3ar1				Rhou	Oip5												Ubqln2	Thsd7a	Ap3m1	Skp1a	Eif2s3x	Rc3h1
		Aco2							4930562F07Rik						AI427809				Eml1	Ska1												Ephb2	Dst	Psmc6	Serbp1	1110059E24Rik	Iqcc
		Sod2							Fas						Ccl2				Bcar1	Cdca3												Tnrc18	Slc35g2	Arf4	Tmem258	Epn1	Szrd1
		Mdh1							Hsd11b1						Ccl7				6430573F11Rik	Cks2												Prrc2b	Slc25a23	Mettl6	Ppp1r11	Plekhj1	Ino80d
		Got1							Trim5						Gm12963				Etv1	Ccnb2												Wiz	Creld1	Capn7	Phpt1	Oser1	Gfer
		Cox5a							Trim12a						Podn				Gm20544	Birc5												Bbs9	Vsnl1	Phf7	Rbm42	Wdr18	Gm21988
									Trim34a						Slc31a2				Mycbpap	Esco2												Bbs2	Prrt4	Dph3	Psenen	Mrps2	Wwp1
									Stat1						Metrnl				Tsc22d3	Ccna2												Zscan2	Prkce	Oxnad1	Mrpl41	Ythdc1	Rwdd2b
									Igtp						Chrna1os				Mmp15	Hmmr												Zfp708	Kcnd2	Glt8d1	Mrpl55	Rnf126	Zfp598
									Irgm2						Zfp52				Kcnh2	Ube2c												Zfp128	Ntm	Spcs1	Paip2	Parp2	Rpusd1
									Rnf125						Pgm5				Stk39	Kif14												Zfp68	Ankrd34a	Ebpl	Sep15	Sigmar1	Mul1
									Parp14						Nr4a1				Plekho1	Zwilch												Zfp712	Pde4a	N6amt2	Ddx1	Rpp25l	Zfp236
									Nmi						Plec				Tspan18	Prr11												Gm12258	2900055J20Rik	Sap18	Rbm17	Ube2r2	Pcf11
									Slfn2						Gm20748				Vim	Nudt5												Zfp790	Kctd16	Mrpl57	Rsrp1	Srp72	Mettl18
									B2m						Tmem159				Notch4	Mtbp												RP23-349K15.2	Jazf1	Micu2	Actr1b	Abt1	Hibch
									Parp9						Pdgfd				Arhgef10l	Kpna2												RP24-114E18.7	Fgf12	Cab39l	Sf3b6	Tbcc	Dcp1b
									Ptpn18						Phlda3				Hdac5	Zgrf1												2410002F23Rik	Pak6	Cdadc1	Ctbp1	Thap11	D11Wsu47e
									Ifngr1						Timp3				Ntn1	BC055324												Tbc1d22b	Unc13c	Mipep	Mcrs1	Rnf13	Pcca
									Ostf1						Gm15867				Rgs3	Ttf2												Wdr6	Tmem246	Esd	Bclaf1	Commd2	Pyroxd1
									Irgm1						Fosl2				Ddr1	Gins3												Dalrd3	Npy1r	Zc3h13	Mrps26	Alg5	Fcho2
									Lgals9						Gem				Naalad2	Haus6												Tspyl2	Rgs7bp	Gpalpp1	Eef1a1	Man1b1	Cir1
									Pxmp4						2810433D01Rik				Gm16365	Topbp1												6330403K07Rik	Hectd2	Nufip1	Rpl10a	Cnep1r1	Cpsf2
									Mlkl						9130008F23Rik				Pard3b	Dbf4												Zfp319	Tanc2	Mtrf1	2700029M09Rik	Sun1	Ammecr1l
									Mvp						Pwwp2b				Plekhh3	Ckap2												Kdm4b	Sema6d	Wbp4	Fau	Amdhd2	Dcaf17
									Il10rb						Traf3ip2				Akap12	Ckap2l												Zswim8	Kcnn2	Sugt1	Trpc4ap	Topors	Tlk1
									Erap1						Cd63-ps				Heyl	Aspm												Klhl17	Plxna4	Ccdc25	Rbm8a	Lin37	Wdr41
									Ifi35						Gm12854				Angpt2	Cenpm												Zc3h7b	Fam49a	Bnip3l	Mesdc2	2410004B18Rik	Wdr11
									Trim25						4930599N23Rik				Btg1	Cenpf												Fbf1	Ankrd45	Pibf1	Ensa	4921524J17Rik	Cox10
									Gm15241						Gm12840				Diap2	Spc25												Gm13563	Fbxo44	Bin3	Med30	Sh3glb1	Gm9774
									Gm16938						Msln				Reep3	Fanca												Cdh24	Bhlhb9	Med4	Fam103a1	Slc35b2	Armc5
									Gm12602						S100a13				Vmac	Hells												Scai	Gm5113	Fbxl3	Atp5j2	Gm9762	Fbxo38
									Rexo2						Txnip				Mxd4	2810417H13Rik												L3mbtl3	Rhobtb2	Nipbl	Mapkap1	Elf2	Pelo
									Serpinb10						1110007C09Rik				Pmepa1	Bora												Zmiz1	4930402H24Rik	Ttc33	Bud31	Atg101	Setd1a
									Serpinb2						Mustn1				Atp11a	Mastl												Agrn	Tmx4	Dad1	Abcf1	Aagab	Hps4
									Tmem40						Tnfrsf23				Slc6a8	Kif15												1700049G17Rik	Fam161b	Acin1	Ost4	Stag1	Rbm45
									Gna15						Dpt				Npnt	Exo1												Zfp608	Tmem163	Psmb5	Trmt112	Lsm1	Tsen2
									Zfp296						Tnxb				Rassf10	Eme1												Cttnbp2nl	Lrrc9	6030458C11Rik	Phb	Ttc13	Fbrs
									Gm16675						Mfap5				Rassf9	Chek1												Stk36	Trak1	Golph3	Mrps34	Fam53a	Mios
									B230208H11Rik						Casp12				Cd164l2	Cdc25c												A230072C01Rik	Mt3	Zfr	Ube2l3	Thoc2	Tbc1d10b
									Padi4						Gpr133				Ppp1r36	Melk												Zfp74	Yjefn3	Ngdn	Timm8b	Pank2	Asxl1
									Stk17b						Aoc3				F3	Bub1b												Zfp11	Zfp3	Sub1	Adrm1	Mrpl47	Stk40
									Dtx3l						Gm10687				6330403L08Rik	Cdca2												Hmg20a	Schip1	Dcaf11	Psmd7	1110057K04Rik	Pla2g6
									Lcp1						Pbxip1				Pdgfa	Ttk												Usp11	Ppp1r1a	Psme1	Atp6v1g1	Tmem33	Flad1
									P2rx1						Adamtsl4				Tmem100	Kif2c												Zfp251	Mrgpre	Zscan26	Cdc123	Gnpnat1	Alkbh5
									Gm20707						Col14a1				Spry2	Ska3												Tdrd3	Klhl18	Cct5	Srrm2	Apopt1	Smg7
									Gm13166						Matn2				Adam15	Ect2												Klhl11	Garnl3	Tars	Stub1	Jmjd1c	Mcts2
									Gm13736						Dcn				Galnt18	Dtl												Dzip3	Agbl4	Mtdh	Gm7488	Ccdc55	Trp53rk
									Zbtb8os						Adamts2				Pdzd2	Ncaph												Zfp451	Cd99l2	Rnf19a	Mrpl12	Zc3h7a	Nhlrc3
									Mnd1						Rps6ka4				Lhfp	Ercc6l												Ice1	Tmem63b	Slc25a32	Polr2j	Acd	Tmem18
									Rps27l						Emp2				Slc9a3r2	Atad2												Epm2aip1	Hspa12a	Dcaf13	Orc3	Opa1	Tmem186
									Rpl22						Fos				Aplnr	Mms22l												Zbtb41	Wdr13	Oxr1	Prrc2c	Sbno1	Pyurf
									Prdx1						Nlrx1				Egflam	C330027C09Rik												Dync1h1	Nat14	Eif3h	Mars	Atg5	Zmpste24
									Spata24						C1qtnf1				Rasl12	Kif4												Zfp566	Ttll1	Utp23	Ppp1ca	Nop2	Upf2
									Adk						Ccl21a				Apln	Tpx2												Gpr45	Ncam1	Rad21	Arglu1	Wdr36	Pigv
									Slc16a1						Gm21541				4930578C19Rik	Mis18bp1												Zfp423	Kif1b	Eif3e	Nup88	Sesn1	Pars2
									Herc6						Itpripl2				Fam124b	Cenpe												Myo5a	Pkia	Emc2	Eif4h	Pigu	Pde12
									Dhrs4						Il1rl2				Nos2	Tacc3												2610203C20Rik	Prepl	Eny2	Rnf167	Mpp6	Ptpn11
									Ak2						Gm26532				Kctd12b	Kif22												Auts2	Pja2	Ebag9	Snrpd2	Upf3a	Ccdc84
									Galk1						Tgfbr2				Ptges	Cdca5												Plxna3	Map1a	E430025E21Rik	Tiprl	Scaf1	Klhl15
									Plscr1						Anxa2				Plxdc2	Ccnb1												Rnft2	Cyp46a1	Wdyhv1	Ghitm	Higd1a	1810030O07Rik
									Dera						S100a11				Trim16	Nuf2												Zkscan2	Dusp26	Zhx1	Ostc	Polr2l	Dnajc21
									Pnp						Ahnak				Fzd6	Ncapg												D630045J12Rik	Adcyap1r1	Derl1	Smc1a	Rpf2	Ubr3
									Pctp						Gadd45b				Rin2	Top2a												Asxl3	Gnao1	Mrpl13	2310036O22Rik	Tbc1d17	Alkbh2
									Shmt1						Nod1				Thap3	Kif11												Simc1	Atp6v0e2	Fam49b	Rpl21	Polr3k	N6amt1
									Slc25a13						Cd97				Rabep2	Sgol2												Zfp248	Uchl1	Trmu	Gltscr2	Arfrp1	Fam160a2
									Hspe1						Sh3d21				N4bp3	Kif20b												Zfp202	Map4	Rbx1	Cox6a1	Pak1ip1	2510039O18Rik
									Gm9797						Cd63				Gm5069	Kif23												Dlg4	Cpe	Xpnpep3	Rnf10	Fam63a	Zfp758
									Gnat2						Smoc2				Bfsp1	Ndc80												B3gnt5	Lrrn2	St13	Poldip3	Wdr26	Gskip
									Card6						Axl				Lrrc75a	Shcbp1												Sox11	Dpysl3	Slc25a17	Ndufa7	Tmem214	Trmt10c
									E130018N17Rik						S100a10				Nox4	Knstrn												Zfp518b	Dnajb5	Mief1	Mat2b	Kat7	Sft2d3
									Nqo2						Itgb4				Pcsk5	Spdl1												Zfp532	Pea15a	Tab1	Tbca	Rabggtb	1110034G24Rik
									Slc35d2						Klf4				Zfp947	Kif20a												Pogk	Cdh20	Josd1	Ppig	Bloc1s5	Rnf216
									Cd59a						Loxl1				9330179D12Rik	Prc1												Fscn1	Slitrk5	Tomm22	Tmem183a	Pigk	Slc25a26
									Pi4k2b						Prkcdbp				C230035I16Rik	Cdca8												Pcbp4	Ank2	Samm50	Pbrm1	Foxred1	Saysd1
									Samhd1						Sparc				Zfp945	Gtse1												Hdx	Slitrk4	Twf1	Rbm7	Zc3hc1	Dpy19l4
									Prdx6						Bgn				Mical1	Spag5												Mthfd2l	Fgf13	Smdt1	Atf4	Ube2h	Vcpip1
									G430095P16Rik						Pmp22				BC034090	Arhgef39												Dcun1d4	Akap6	Txndc11	Shfm1	Nubp2	1110012L19Rik
									Polh						Kcne4				Tmem198b	Nsl1												Zfp37	Aldh1l2	Nubp1	Immp1l	Ciz1	Med26
									Helb						Emp1				Nt5c3b	Spc24												Faxc	Gm3264	1810013L24Rik	Selk	Ppp1r10	Zfp688
									Dennd2c						B3gnt9				Smpd2	Gsg2												Ptbp2	D830030K20Rik	Nudt16l1	Dpm3	Tbcd	Ddx28
									Cox6b2						Col16a1				Parm1	Nek2												Akt3	Gm3005	Lsg1	Krtcap2	Tbce	St7l
									Cd59b						Creb3l1				Osbpl3	Plk1												Pik3r3	Gm3002	Ercc4	Pgp	Azi2	Esf1
									Fam132a						Thbs2				2610034B18Rik	Aurkb												Trove2	Gm10409	Sharpin	Gm6863	BC017643	Cradd
									Slfn3						Abi3bp				Laptm4b	Cdc20												Zfp462	Gm3020	Maf1	Taf10	Sec24c	Ing1
									Gm10101						Aspn				Gm11627	Uhrf1												Fzd3	Gm3591	Hgh1	Thrap3	Prpf18	Tmem104
									F2rl3						Ogn				Csrp2	Rfwd3												Fam168b	Gm8281	Bop1	Sptssa	Asb6	Zfp830
									Gcnt1						Lox				Fblim1	Ddias												Mapk11	Gm2897	Fbxl6	Smim7	Stau1	Patl1
									Aff1						Col6a3				Palm2Akap2	Rad54l												Sall2	Gm3739	Slc52a2	Gemin7	Zmynd8	Scaf8
									Pter						Col6a2				Akap2	Espl1												Rpgr	Gm3411	Gpaa1	Preb	Nploc4	Cmtr2
									Mavs						Col6a1				Wls	Fanci												Vangl2	Gm3558	Tsta3	Hnrnph2	Prkrip1	Golph3l
									Lactb2						Cracr2b				Gm13597	Kntc1												Marcksl1	Gpr22	Pycrl	Lyrm2	Fbxl5	4930430F08Rik
									Mppe1						Fmo2				Tax1bp3	Stil												Smarcd1	Rcan2	Zbtb11	Mrps12	Dnttip2	Tmem251
									Uba7						Tmem204				Ift43	Brca1												Exd2	Gsg1l	Chkb	Eif4g1	Dnajc11	C87436
									Tmc6						C1qtnf7				Kctd10	Ticrr												Rfx3	Actr3b	Zcrb1	Rpl27a	Zfand1	Tefm
									Sgk3						Tnfsf12				Stard9	Pole												Zfp60	Ndrg4	Atg3	Mtfr1l	Pcif1	Adck2
									Hscb						Tnfsf12Tnfsf13				Eogt	Pola1												Rbm4b	Snap91	Gtpbp8	Mrps7	Alg14	Tapt1
									Tnfaip2						Plscr4				Sned1	Gen1												Zfp41	Panx2	Mzt2	Cltc	Mrps35	Rnf31
									Plcg2						Vstm4				Adamts10	Rrm1												Zik1	Sv2a	Fopnl	Rpl9	Alkbh3	Rexo1
									Art4						Srpx2				RP23-298I7.2	Ccnf												Zscan21	Rimkla	Pdxdc1	Emc6	Scamp2	Cd3eap
									Syk						Ltbp4				Lix1l	Arhgap19												Rbmx	3110043O21Rik	Ntan1	Ppp1r2	Tm7sf3	Yipf6
									Arhgdib						Procr				Sema3c	Fancd2												Zfp606	Phactr3	Bfar	Bola2	Trappc5	Ubiad1
									Tgfb1						Mr1				Pkd1	Cenpn												Zmym2	Mapre2	Parn	Usp14	Skiv2l	Akap10
									Sh3tc2						Tslp				Adamtsl1	Plk4												Snapc3	Rasl10b	Mrpl40	Arf1	Ufl1	Ino80c
									Fes						Nfic				Leprel2	Rad51												Hdac2	Kcnh7	Pmm2	Rpl29	Pex2	Kmt2d
									Rin3						Fbln5				Sema5a	Mcm10												Zmym4	Hcn4	Trmt2a	Trappc1	Aqr	Rnf149
									Gm29294						Fstl3				Rftn2	Mcm6												Lrch3	Cacna2d2	Cldn25	2410015M20Rik	Dxo	Nupl2
									Fam167b						Mgp				Dsel	Mcm4												Zfp329	A930011G23Rik	Cmss1	Mrps16	Tsfm	Fitm2
									Gimap9						Eln				Sertad4	Mcm5												Zmym6	Aff2	Nit2	Pitpnb	Abhd11	Nrip1
									Elf1						Ptrf				Bmper	BC030867												Tia1	Cacna1a	Tomm70a	Tor1aip2	Otud6b	Tyw5
									Nfkb1						D830026I12Rik				Zdhhc1	Dlgap5												Zfp157	Efnb3	Tfg	Ftl1	Hnrnpul1	Ccdc6
									Nat2						Cav1				Osbpl5	Aurka												Zfp658	Ankfn1	Thap7	Commd3	Cept1	Vps37c
									Helz2						Cav2				Prrg3	Mcm2												2610008E11Rik	4932411E22Rik	Ppil2	Bzw1	1700123O20Rik	Slc39a9
									Exoc3l4						Zakit				Sorcs2	Mcm3												Lrig2	Plekhg4	Top3b	Rnf7	Dpcd	Fkrp
									Rhog						Gm15491				Arhgef17	Cdc45												Wsb1	RP24-426M1.4	Pak2	Commd1	Lonp1	Tigd2
									Nt5dc1						Bag2				Ptprm													Atxn7l2	B9d1os	Wdr53	Hspa14	Ublcp1	Mblac1
									Smim3						Gm13431				Maged2													Zfp61	A730081D07Rik	Dnm1l	Tceal8	Ttc1	Tmem241
									1700017B05Rik						Gm8113				Lurap1													Zfp286	Zfp422-rs1	Yars2	Immt	Thoc6	Bdp1
									Myh9						Arap3				Maml2													Zfp354c	Zfp82	Fyttd1	2610001J05Rik	D19Bwg1357e	Sertad2
									Casp8						Flt4				B4galt4													Dync2h1	Serac1	Osbpl11	Tmco1	Rrp9	Suox
									Ctdsp1						Hif3a				Socs5													Tmem67	Nhsl1	Snx4	Asna1	Fam104a	Vcpkmt
									Ripk3						RP24-299H18.2				Stc1													Zfp12	Tacc2	Zfp148	Rap1b	Ddx24	Gm7984
									Ptbp3						Gm16156				Prickle1													Usp42	Zmat3	Ap2m1	Traf7	Ubr7	Ccdc137
									Ripk1						Mas1				Gm17396													Msantd2	Osbpl6	Ece2	Sec61b	Coq5	Idnk
									Rab32						2310068J16Rik				Rbms3													Mex3b	Krba1	Eif4a2	Gas5	Tpp2	Rspry1
									Ccdc125						Gm12359				Adamts17													Mex3a	Sestd1	Mrpl39	Thoc7	Ubac2	1600012H06Rik
									Apobec3						Gjb5				Pgf													Phc1	Gm9844	Dyrk1a	Eif3k	Git2	Slc25a44
									Sertad3						Plekhf1				Prkg1													Zfp647	Tmsb10	Dscr3	Chchd3	Metap1d	Snip1
									Trim56						Dpep1				2310022B05Rik													Zfp184	Bend5	Psmg1	Mat2a	Pigs	Rictor
									Akip1						Igf2os				Ptgfrn													RP24-114A9.1	Smad1	Son	Cpsf3	Ccdc115	Zscan29
									Klf3						Kcne3				Creb5													Slc39a10	Ralgds	Ifnar1	Mrps21	Papd4	Gpatch11
									Fam109b						Cdc14b				Plce1													Gas8	Rgmb	1110004E09Rik	Dnajc8	Rabif	Prkaa1
									Ldlrap1						Gdf6				Tgfb2													Rabl2	Epb4.1l4a	Sod1	Atpif1	Smim12	AI314180
									Map2k3						5033428I22Rik				Phka1													Tctn2	Git1	Scaf4	Mrfap1	Zfp410	Tatdn1
									Dok1						Gm28063				Igfbp5													Wdr19	Limk2	Kansl2	Srsf11	Leo1	Rpusd3
									Plekho2						AV026068				Tln2													Ptprg	Bcr	Cox14	Cope	Ubap2l	Taf7
									Slc1a5						Hand2				Sgcd													Wdr35	Henmt1	Larp4	Ubl7	Gtpbp1	Spryd4
									Dapk2						Hand1				Rilpl1													9230110C19Rik	Zfyve28	Tarbp2	Tceb2	Adprhl2	Zbtb22
									Pir						Bnc1				Mum1l1													Rcn2	Rnf157	Nus1	Mia3	Dhrs7b	Mafg
									Josd2						Bmp2				Obsl1													Ttc8	Znrf1	Mospd1	Cfl1	Commd10	Tbc1d22a
									Stx2						Papss2				Rhoq													Phf21a	Sept6	Akirin1	Gm12396	Atpaf2	B3glct
									Gpr97						Tlr5				Ckap4													Zfp454	Kcnmb4os2	Denr	Fkbp2	Naa25	Erich1
									Fam117a						Ece1				Kif13a													H2afy2	Kcnmb4	Rpp14	Setd3	Wdr74	Zfp622
									Slc43a1						Stard5				Slit3													Tfcp2	Glrb	Gps2	Tsnax	Tmem11	Ltn1
									Crlf3						Gramd1c				Col23a1													Nphp4	3110083C13Rik	Bsg	Txnl4a	Usp48	Zfp961
									Phf10						Dsp				Grasp													Mpnd	Gm15688	Twf2	Rbbp4	Hilpda	Tnrc6a
									Ifrd2						Dsg2				Junos													Gdf11	Bbs5	Ube2j2	Rpl38	Mgat2	Zfp212
									Gypc						Dsc2				Appl2													Efna2	Slc27a3	March5	Mrpl18	Mrpl50	Ubxn8
									Slc43a3						Perp				Sgce													Whrn	Mypop	Dtwd1	Fam136a	Ascc1	Mrpl35
									Scrn3						Nrtn				Wnt9a													E130317F20Rik	Flywch2	Pisd	Spop	Akr1e1	Tmem248
									Vangl1						Gramd3				Gm13187													Zfp664	Zfp365	Ccndbp1	Eif1a	Tmem60	Styx
									Ell2						Mcc				Gm11827													Slc7a6	Chst2	Mrps23	Sdhc	Cox19	Ddx10
									Alox12						Fam89a				Gm27202													AI846148	Rab36	Pigx	Mrps14	Sys1	Dis3l2
									C430042M11Rik						Rbms1				Gm13111													Zfp326	Gm16835	Zfp51	Txndc9	Mfsd5	Zfp943
									3300005D01Rik						Igf1				Prdm16													Map4k4	Slc9a5	Cdc5l	Rpl23a	Slc25a51	Zfp472
									Ankrd9						Erbb3				Gm10130													Kdm6b	1500002C15Rik	Mrpl14	Fbxo18	Snx12	Fpgt
									5730460C07Rik						Plxnd1				Gm4468													2610307P16Rik	Hdac4	Hsp90ab1	Rpl30	Lyrm4	Utp18
									Slc16a10						Itpr1				Cd1d2													Rbak	4933439C10Rik	Gtpbp2	Rpl28-ps1	Cdc42se1	Slc25a40
									Stab2						Prps2				Mypopos													Chd6	Znf512b	Mrps18a	Eif4b	Ngrn	Fra10ac1
									RP23-117H14.1						RP23-61D6.3				Cdk6													Pard6g	Zkscan16	Rrp36	2810428I15Rik	Tmem41b	Prr14l
									Hhex						Gm15530				Cracr2a													Kdm5b	Syt9	Cnpy3	Rpl18	A430005L14Rik	Slc30a7
									2810030D12Rik						Gm27741				RP24-88B13.7													Stx6	Chrna7	Ubr2	Naa38	Wbp1l	A930005H10Rik
									Ncoa4						Dusp16				RP24-88B13.3													Plcg1	Sox8	Taf8	Rpl11	Lonp2	Vapb
									Slc16a6						Ptpn21				Prkd2													Map2k6	Pcdh19	Bysl	Tonsl	Gigyf2	Zfp869
									Gclm						Gm9581				Ets1													Zfp266	Flrt1	Brd4	Wdr83os	Arid4a	Atp5s
									Gdf15						Crybg3				Arhgef1													Zfp422	Cacng7	Stk38	Znhit1	Mcmbp	Ep300
									Dhrs11						Plagl1				Frmd8													Armc10	Mab21l1	Ppil1	Ndufs8	Asb8	Cgrrf1
									Sord						4933431K23Rik				RP24-74O18.2													2810408A11Rik	RP23-370F14.3	Ccdc167	Eif4a1	Mfap1b	Ankrd17
									I830077J02Rik						Arhgap31				RP24-74O18.4													Zfp113	2610316D01Rik	Cmtr1	Rpl3	Coa7	Kcmf1
									Pnpla7						Angpt1				RP24-74O18.3													Rcor2	Pcdh10	Glo1	Psma3	1810026J23Rik	Sec23ip
									Cox17						Vegfc				Itpkb													Morc2a	E130114P18Rik	Dpy30	Tpt1	Mcat	Snupn
									Bola3						Smad6				Ets2													Cbfa2t2	Tmem200a	Slc30a6	Gm10076	Phf3	Stam2
									Nmnat3						Bambi				Gm26867													Ehmt1	2810032G03Rik	Birc6	Pop5	Tada3	Zzef1
									Dapp1						Gab1				Gm26525													Hnrnph3	Klhl29	Ttc27	Wtap	Ccdc71	Ppp4r1l-ps
									Susd1						Npr3				Rdm1													Zswim4	5031439G07Rik	Cebpz	H3f3a	Ogfr	Tmem69
									Irf5						Gm16574				A930007I19Rik													Fam193b	Mb21d2	Ndufaf7	Ube2s	Fam58b	Zfp277
									Tmc8						Gm23833				Eif4e3													Mapk7	Spock3	Vapa	Arl1	Zfp644	Aasdh
									Rbks						Gm26632				Bmf													Zfp599	Sh3gl3	Ralbp1	Rpl26	Zfp672	Pgm3
									Htatip2						Gm4473				Atp10a													Ssbp2	Dnm1	Ndufv2	Copz1	Bag5	Cars2
									Ucp2						Antxr2				Ano6													Zc3h3	Kcnab3	Wash	Rrp1	Pgrmc2	Lrif1
									Zc3hav1						Idh2				Gk5													Tmem39b	Rnf208	Fam21	Gm10094	Lsm10	Tyw1
									Hebp1						Nnt				Dmc1													Zbtb33	Ppfia3	Lrpprc	Prpf40a	Ndufaf6	Zbtb25
									Smim1						Gja5				9930012K11Rik													Midn	Gm26596	Pdpk1	Rpl15-ps3	Ubald2	Elmod3
									Creg1						Mmrn2				Slc44a2													Kat6a	Gm6297	Mlst8	Slc38a10	Pddc1	Dph6
									Stom						Adcy6				Klc3													Gm20716	Sepw1	Cript	Naca	Tmem199	Gsk3a
									Ttc39a						Syde2				Fam115c													Huwe1	Mras	Mrpl28	Phf5a	Gm6563	Mettl15
									Frrs1						Hipk3				Etv3													Rnf38	Klhl5	Dusp1	Wdr61	Jagn1	Uxs1
									Plek2						Fam122b				Gm19426													Prdm4	Ptms	Bnip1	Rps17	Rps19bp1	Zfp53
									Tom1l1						Igf2r				Gm17501													Trim24	Gpr27	Cuta	Rpl34	Pusl1	Pkn1
									Irak2						Zak				H1f0													Rbm15b	Clstn1	Uqcc2	Morf4l1	Coa6	Zfp119a
									Itgb3						RP23-169H13.6				Tmppe													Kdm1a	Ppp3ca	Snrpc	Zfp706	Mettl5	Fam204a
									Pf4						Gm16144				Abcd4													Top2b	Spock2	Taf11	Rpl7a	Bre	Usf2
									Hmox1						Ppp1r3b				Uaca													RP24-245M20.4	Phactr1	Cul2	Atp5g2	Opa3	Map2k5
									Plcb2						2900026A02Rik				Hs1bp3													Ccnb2-ps	Ccdc64	Mtpap	Cebpzos	Tmem106c	Wdr91
									Rbm43						Tbc1d8b				Zfp429													Gm9974	Chst1	Epc1	l7Rn6	Rexo4	Fam133b
									Slc29a1						Etl4				Mpp7													Neurl4	Cxx1a	Thumpd2	Gm10123	BC004004	Zfp110
									Stat5b						Frem1				Fut4													Cdc42se2	Cxx1b	Cox7a2l	Ufc1	Chmp3	0610030E20Rik
									Stat5a						Fras1				Galnt12													Tmem206	Cxx1c	Polr2d	Mrpl42	Rab4b	Zfp958
									Il1rl1						Frem2				Mab21l3													Ago1	Fam154b	Slc25a46	Rpl35	Mapk14	Cds2
									Ces2g						Flna				Gpr20													Avl9	Pacrg	2700062C07Rik	Ccni	Nrd1	Cecr5
									Slc17a9						Smpdl3b				Prdm1													Tle4	Ccdc85a	Wac	Rps4l	Tprkb	Mtfmt
									Lefty1						BC027582				Plcb3													Ccp110	Mapk1ip1	Ccny	Rpl27	Eapp	Zc3h4
									Capn1						Ctdspl				Creb3l4													Frmd4a	Hsbp1	Esco1	Mapk1	Cggbp1	Bcas3
									Il1r1						E030013I19Rik				Ugdh													A830005F24Rik	Stoml1	Pfdn6	Rps15	Adam10	Kbtbd2
									Dnase1l1						Itga8				Lima1													Fbxo21	Ccdc28b	Vps52	Nhp2l1	Whsc1l1	Taf1b
									Lmna						Gm13966				Gm26568													Hdac6	Gpr137	Brd2	Klhdc3	Commd5	AU019823
									Cd44						Fmn1				Inadl													E130308A19Rik	C630016N16Rik	Pfdn1	Chchd1	Kxd1	Ube4a
									Neu3						Ssfa2				Ptprf													Pcyox1l	Eid2b	Etf1	Prpf38a	Mta3	Zfp930
									Dock8						Pkdcc				5730559C18Rik													Cep120	Micu3	Nelfe	Hspbp1	Fez2	4930453N24Rik
									Ikbke						Gm13285				Fgfr2													Gm9833	Cfap36	Ercc3	Dpp3	Cnot10	Rp2h
									Psd4						Gm10602				Cnnm4													Ap2b1	Rhob	Csnk2b	Mtx1	R3hdm1	Tmem219
									Glipr1						Gpc4				Tes													Fem1b	Cacna2d1	Bag6	Aurkaip1	Gm6851	Marf1
									Atp2a3						Cyr61				RP24-70J8.1													Whsc1	Tceal1	Wdr33	Gm12918	Pcbp2	Bloc1s4
									Mbnl1						Slc44a1				Ptch1													Psip1	Sccpdh	Riok3	Gm10175	Commd7	Stk19
									Blvra						4930577N17Rik				Foxp1													Sp4	Shisa4	3110002H16Rik	Bub3	Jmjd6	Stx17
									RP23-415L22.2						Itga9				Nek6													Prdm10	Ctnnbip1	Mrpl27	Eif1ax	Birc2	Bod1l
									Scarb1						Marveld1				Vipr2													Fasn	Gatsl2	Mrps18b	Romo1	Fam173a	Mospd2
									Gm21807						Itgav				Gm7909													Acaca	Irf2bpl	0610009O20Rik	Rpl31-ps8	Las1l	Ccdc62
									Agtr1a						Smad7				4930518C09Rik													Zfp850	Ift57	Rpp21	Tcp1	Dtnbp1	Wbscr16
									Tlr4						Hmcn1				RP24-571N3.1													Hsph1	Hmgn3	Trim26	Gm11808	Arl16	Scfd2
									Ctla2b						Gm4524				Gm16016													Rps6ka6	Tmem17	Ik	Aup1	Ddx49	2010012O05Rik
									Pygl						Leprel1				Gm27212													Ikbkap	Tspan3	Ankhd1	Sars	Cryzl1	Mysm1
									G0s2						Mtap7d3				Gm16638													Drosha	Ift81	Yipf5	Psma5	Rpl5	Ganc
									Npb						Sorbs3				Gm17529													Kdm2b	BC022687	Rbm27	Csde1	Memo1	Hdac10
									Slc47a1						Acsf2				RP24-150H14.4													Bcl7a	Aktip	Lars	Ssb	Abi1	Zfp35
									Gpr182						Zfp36l1				Gm11739													Elp6	Tmem8b	Hsd17b4	Dap3	Fxn	Tmed5
									Colec11						Cdh3				Adamts15													Zfp940	Fam13c	Afg3l2	Psmb3	Nsmce2	B9d2
									Lbp						Kank1				Nphp3													Exog	Afap1	Srfbp1	Rps13-ps2	Suv420h2	Utp14a
									Sardh						Tle6				Gm15666													Tubb5	Cuedc1	Psmg2	Eif3g	Dhps	Gpatch1
									Gm29358						Add3				Kcp													Zfp445	R74862	Ptpn2	Gm10288	Prmt7	Ppcdc
									Ptp4a3						Slc12a4				Gpc6													Trp53bp1	Eri3	Cxxc1	Capza1	Ap2a1	Tank
									Ehbp1l1						Gm28730				Ptch2													Zfp317	Bmyc	Mbd1	Tmem256	Bckdha	Fkbp15
									Afmid						Wnt11				Pappa													Tdg	Zfp938	Smad2	Chchd2	Nr1h2	Rdh11
									Clec4g						Meox1				Tgfbr3l													Smarca4	Fam229b	Atp9b	Trmt112-ps2	Mrps9	4931406P16Rik
									Ftcd						RP24-475O6.1				Gm16984													Phf6	3110053B16Rik	Rbfa	Rraga	Nsa2	Zfp932
									C5ar2						Lama2				Gm16861													Mtmr4	Tcea2	Gm16286	Ndufb6	Dnajc30	BC003965
									Vamp5						RP24-559D1.1				Bcl2													Ncoa5	Fam110b	Csnk1a1	Ptges3	Ppm1b	Arfgef1
									Gpr146						Fam160a1				Rasa2													Ccar2	Zfp580	Txnl1	Yipf3	Med9	Zfp120
									Ccrl2						Glt28d2				Map3k14													Ilf3	Haghl	Nars	Rpl23	Gspt1	Ap5s1
									Serinc3						Gm684				Gm13483													Ilf2	Rufy2	C330018D20Rik	Psmg4	Gak	Mfap1a
									Mrap						2010007H06Rik				BC039771													Dnase1	Smarca2	Dctn4	Pcnp	Itgb1bp1	Urm1
									Prdx3						Lamc2				Phxr4													Igsf9	Ccdc112	Rbm22	Eef1g	Gm12751	Cdk7
									Steap3						Epn3				Tead1													Tert	Atn1	Tmx3	Ubxn1	Nol7	Zfp825
									Gmpr						Tmem109				Nfat5													Dlg3	Rnf215	Timm21	Polr2g	Ptpmt1	Tmem19
									A730061H03Rik						Cox4i2				Trim61													Zhx2	Ube2e2	Sdhaf2	Ppia	1110038F14Rik	Sco1
									Gm28530						RP24-64D24.3				Rarb													Gpc1	Gnai1	Mrpl16	Rpl37rt	1190007I07Rik	Ell
									4833417C18Rik						Gabre				Ntf3													2610035D17Rik	App	Zfp91	2700089E24Rik	Krr1	Prss36
									Snhg3						Ppp1r13l				Moxd1													Tcf4	Nrep	Prpf19	Srp54a	Chd4	Rnf121
									Gm14388						Rasl11b				Bmp7													Kif26a	Apbb2	Otub1	Myeov2	Pepd	Ndnl2
									Gm24616						Palld				Mest													1700001O22Rik	Trim3	Ehd1	Rab18	Wibg	Gm6505
									Gm3448						Kremen1				Hapln1													Ybx2	Epn2	Atg2a	Rpl27-ps3	Arih2	Sars2
									Gm12977						Angptl2				Gm1564													Sema3a	Ndp	Cdc37l1	Rpl31	Ubr4	Rabepk
									4930581F22Rik						Efemp1				Cdkn1c													Pycr1	Gm10544	Ak3	Tufm	Lsm14a	Slc25a16
									Gadd45a						Tead4				Clcn5													Gpr63	Zfp867	Sac3d1	Eif2s2	Vkorc1l1	Zfp213
									Parp16						Mfap4				Asb4													Gm15676	Zfp30	Zfpl1	Csnk2a1	Ecsit	Zfp942
									Vmo1						Rhoj				Amot													Bmpr1b	Nuak1	Vps51	Ube2n	Suds3	2610044O15Rik8
									1810059H22Rik						Mxra8				Peg3													Adamts20	Dpy19l3	Rpp30	Itpa	Polr1c	Setdb2
									Fam26f						Olfml3				Gm14387													Tmem47	Zbed5	Syvn1	Serf2	Tmem128	Tut1
									Chdh						Gpx7				L1td1													Gprc5b	Lime1	Mrpl21	Mrpl23-ps1	Prkag1	Gm14698
									Slc2a9						Wwtr1				Gm9143													Efnb1	Zfp398	Rps6kb2	Commd6	Htatsf1	Phf20l1
									Gm12107						Col4a2				Gm2862													Ptx3	Kantr	Coro1b	Vimp	Gtf2f2	Ptrh2
									Grifin						Col4a1				Taf4b													Serinc2	RP23-330G24.3	Eif1ad	Gm22133	Tm9sf4	Armcx5
									Rab37						Rhbdf1				Gm26719													Zfp964	Dzip1	Banf1	Gm2000	Ndufaf2	5031425E22Rik
									Stk10						Leprel4				Gm14582													Firre	Tbc1d14	Aip	Sarnp	Ddrgk1	Eme2
									Arhgap4						Lama4				A630012P03Rik													Spata1	Rhebl1	Sf3b2	Dohh	Zfyve19	Rsph3a
									Pip4k2a						Lamb1				Atf7ip2													Igf1r	4930500J02Rik	Rab1b	Ube2d3	Tmem167b	D2hgdh
									Myb						Ctgf				Dusp6													Flrt2	9030612E09Rik	Cbwd1	Vps25	Msto1	Znhit6
									Gm5960						Ptgis				Gng8													Kif26b	Sobp	Rce1	U2af1l4	Dazap1	Sdhaf1
									BC065403						Rhoc				Fzd1													Gm26507	Zfp612	Minpp1	1810022K09Rik	Ndufaf3	Ccdc61
									1700016L21Rik						Fzd4				Gm15443													Vcan	Dixdc1	Mrpl11	Eif5a	Utp3	Mocs3
									Pglyrp2						Adamts9				Gm10311													Fat1	Klhl34	Mus81	Ube2v1	Smim15	Pdzd8
									Gm13994						Fndc3b				Gm10033													Sulf2	Magel2	Ppp6r3	Ak6	Ganab	Kiz
									Il18bp						Tenc1				Gm15724													Tril	Zdbf2	Fibp	Srp54b	Ints5	Lcmt2
									Fut7						Adamts1				Gm12122													Trps1	Gm9801	Drap1	Psme2	Uqcc3	Yae1d1
									Cd207						Dysf				Gm12123													Pcdh18	Gm29245	Rela	Arpc4	Bscl2	Dolk
									Klrb1a						Kif16b				Gm26574													Il17rd	H2-M5	Scyl1	Rab7	Ttc9c	Dnlz
									RP23-77A8.2						Elk3				Gm13684													Fgfr1	Map3k10	Arl2	Sssca1	Vma21	Selt
									Tcrg-V7						Phactr2				Gm6276													Gm2670	Msl3l2	Bad	Maea	BC023829	AU022252
									Gbp8						Dlc1				4921523L03Rik													Wnt5a	Mark4	Dnajc4	Tceb1	H2-Ke6	Chd2
									Gm17764						Hspg2				Gm20661													Gm16070	Cables2	Mark2	Rpl38-ps2	2610002J02Rik	Dph1
									Prss57						C430049B03Rik				Cdhr4													Crispld1	Tesk1	Smc3	Gm14303	Lmbrd1	Leng1
									Il17rb						Lats2				Ccdc158													Col26a1	Smurf1	Shoc2	Rps6-ps4	1500012F01Rik	Wdr92
									Gm13012						Ppfibp1				Prex2													Adamts7	Mtch1	Zdhhc6	Gm11518	Fam122a	Ccdc82
									Ccr7						Creb3l2				Ctnnd1													Fam135a	Fbrsl1	Vti1a	H3f3c	Nrbf2	A130010J15Rik
									Lax1						Ltbp1				Shroom3													Pard3	Zfp316	Eif3a	Gm14284	Znhit2	Rab10os
									H2-Oa						Snhg18				Tmem98													Gm13523	Sema6c	Fam45a	Gm14494	Aarsd1	Mphosph8
									B230359F08Rik						Ston1				Tjp2													Ankrd50	Ano8	Tm9sf3	Tpt1-ps3	Sf3b5	Nat6
									1700021A07Rik						Lrrc17				Pvrl2													Fbxl7	Map7d1	Smndc1	Rpl10a-ps1	Scamp4	Med12
									Trbv13-2						Srpx				Ptprk													Atp8b2	Tcp11l1	Mxi1	Ubl5	Ccdc47	Zfx
									Lat						Tmem45a				Gm15910													Sh3pxd2b	Bod1	Xpnpep1	2810008D09Rik	Tm2d3	Ankrd39
									Sla2						Col5a1				Adamts19													Cd276	Ptov1	Trim8	Gm13835	Pdf	B230307C23Rik
									Acap1						Col5a2				Rin1													Notch3	Cdr2l	Fundc1	Lamtor5	Sec61g	Itpa-ps1
									Klhl6						Col3a1				Nav1													Boc	Plxna1	Nt5c2	Timm10b	2310009B15Rik	2210015D19Rik
									Sept1						Col1a2				Adam19													Gtf2ird1	Tmeff1	Sfr1	Ier3ip1	Rab9	Ino80dos
									Gm28417						Col1a1				Tjp1													Zfp260	Sox4	Casp7	Gm10177	Mthfsl	Bbip1
									Cyth4						Sec24d				Ednra													Ubtd2	Csnk1e	Trub1	Uba52	Pin4	Trmt61b
									Il17ra						Ccdc80				Adcy4													Efs	Usp35	3110040N11Rik	Bloc1s1	Fdx1l	2610507I01Rik
									Il21r						Mbnl2				Sox7													Ctbp2	2700081O15Rik	Arhgdia	Churc1	1700020I14Rik	Mtcp1
									Def6						Anxa5				Dock6													Gjc1	Mex3d	Anapc11	Snrpe	Gt	Gpank1
									Gm26510						Copz2				Thsd1													Jam3	Marcks	Tollip	Rps13	5530601H04Rik	AA465934
									9030619P08Rik						Anxa6				Arhgap29													Nedd4	Fbxo11	Aspscr1	Gm20390	Galnt2	Zfp131
									Gimap3						Ehd2				Nid2													Mpdz	Eid1	Stra13	Lamtor3	Hiat1	1700113A16Rik
									Ighm						Kdelr3				Wwc2													Rhobtb3	6030419C18Rik	Mob2	Tma7	Uckl1	1700086O06Rik
									Klrk1						Wisp1				Unc5b													Spats2	Fam171a2	Dus1l	Cox16	Rnf8	2900076A07Rik
									Cd2						Bicc1				Lamb2													Sept11	Lrfn4	Gps1	Ube2d2a	Tmem189	1300002E11Rik
									Gm19585						Fbn1				Tmem184b													Zfp105	Ttyh3	Zdhhc16	Rpl41	Mpv17	Zfp87
									Gimap7						Kdelc2				Gm7809													Ttc26	Purg	Mms19	Ppp2r3d	Mettl23	Rnf113a2
									Klra5						Fkbp9				Gm7862													Ccdc66	Tnks	Ogfod3	Gm6472	Synj2bp	1500015A07Rik
									Blk						Ppic				Gm26669													Crocc	Trim44	Wdr45b	Dynlt1f	Med20	Jmjd7
									Irf4						Lepre1				Gm13717													Ptk2	C230034O21Rik	R3hcc1l	0610012G03Rik	Scnm1	Tmem185b
									Klrb1c						Crtap				Bbx													Ctnnb1	Zfp318	Chuk	Snhg6	Tomm20	RP24-439O10.3
									Ncr1						C1qtnf6				RP24-120B18.2													Ldlrad3	Agap1	Cwf19l1	Rpl24	5031420N21Rik	UBC
									Slamf7						Ikbip				Mecomos													Myo1b	Erc1	Mrpl43	RP23-411B11.2	9130401M01Rik	Riok2
									Klrc1						Fkbp7				RP23-435E7.3													Sox9	Grik5	Poll	Zc3h11a	Dcun1d1	TTC14
									Mzb1						Timp1				RP24-120B18.6													Hs2st1	Slc5a3	Gbf1
									Slamf6						Sema3d				RP23-95I4.3													Epha3	Wdfy3	Arih1
									Spib						Fkbp14				Mecom													Efnb2	Bach2	Sacm1l
									Cxcr3						P4ha2				Gm20482													Gm19569	Fam227a	Lztfl1
									Slamf8						Vasn				Gm3912													Ift74	Dock4	Hsd17b10
									Ccr6						Efemp2				Slitrk6													Myo10	A230056P14Rik	Polr3a
									Zc3h12d						Mmp2				Edn3													Tle3	Klhl7	Ube3a
									Itgax						Gpr124				Chrdl1													Axin2	Gm14827	Sbds
									Gzmb						Fstl1				Gm12577														Zfhx2	Rabgef1
									H2-M3						Rcn3				Dkk2														Fat3	Dnajc14
									Ccl5						Fkbp10				Pdgfc														Gpr156	Chmp6
									Klrd1						Tgfb3				Lpar1														RP23-239I17.5	Nabp2
									Klrb1b						Mmp14				Ddr2														Gm21816	Enthd2
									Cd7						Cpz				Gli1														Slco5a1	Cnpy2
									H2-Eb1						Pla2r1				Mkx														3110007F17Rik	R3hdm2
									H2-Aa						Prss23				Lrig3														Pbx3	Ddit3
									Cd74						Cald1				Ackr3														Fam117b	Mbd6
									Il2rb						Synpo2				Prkd1														Camsap1	Dctn2
									Ltb						Mir143hg				Gas1														Syngap1	Hdhd2
									Tgtp1						Myocd				Bmpr1a														Shank3	Xrcc6bp1
									Tgtp2						Myl9				Cthrc1														Gm26564	Echs1
									Gzma						Acta2				Sfrp2														D130040H23Rik	Zfp511
									Gm26740						Tgfb1i1				Nxn														Gucy1a2	Tubgcp2
									4833407H14Rik						Tagln				Sulf1														Tmed8	Bet1l
									Ms4a4b						Cnn1				Prkci														Fbxl12os	Ric8
									Slfn1						Gm11946				Raver2														Tsga10	Psmd13
									Pyhin1						Tpm2				Tnfrsf22														A530083I20Rik	Taldo1
									Tmem156						Smtn				Plekhg1														C030039L03Rik	Rplp2
									Fgr						Tubb6				Ptpn13														4930451G09Rik	Chid1
									Cd244						Msrb3				Jag1														Armc2	Chm
									Gm9835						Filip1l				Glis2														Gm18190	Tm9sf2
									Slc15a3						Lpp				Zbed3														Pcdh11x	Cant1
									Tnf						Itgb1				Dzip1l														Pcdhga1	Cbx8
									BC147527						Svil				Sh3bp4														Gabra4	Eif4a3
									A430072P03Rik						Rassf3				Cc2d2a														Slc6a17	Rptor
									RP23-145F9.3						Vcl				Zfp449														Zfp551	Tma16
									Gm2245						Itga5				Pxdn														Rgs9	Copg2
									RP23-361M12.2						Lpar6				Kirrel														Mgat5	Mkln1
									A430078G23Rik						E030030I06Rik				Pias3														Abr	Cct8
									Sp140						Ier2				Ephb3														D230017M19Rik	Usp16
									Gm8995						Casp6				Nynrin														Pisd-ps1	Ccdc51
									Tnfrsf26						Hes1				Arhgef40														Peli3	Atrip
									Cd79b						Tbc1d1				Wtip														Pcdhgc4	Uqcrc1
									Gpsm3						Tep1				Tulp1														Wdr34	Wdr73
									Cmah						Gm13032				Gpx8														Mzf1	Sec11a
									Cxcl10						Prodh				Pls3														2310003H01Rik	0610011F06Rik
									Slfn8						Gpr183				Spin4														6330419J24Rik	Jmjd8
									Lpxn						Nfatc3				Gulp1														Zmym3	Wdr24
									Arhgap25						Smarcd2				Fzd2														Crtc1	Jade1
									Nrros						Wipf1				Pkd2														Mib2	D3Ertd751e
									Pik3cg						Zfp36l2				Cdh11														Nsmf	Taf3
									Icos						Tnfaip8				Mfap2														Ttc19	Exosc7
									1700097N02Rik						Stk26				Mmp11														Cul9	Zdhhc3
									Rgs14						Foxo4				Tcf15														Ppp1r3f	Rpl14
									Gm10384						Fam212a				Rara														Zfr2	Get4
									Gfi1						Fli1				Megf6														Lrsam1	Xiap
									Il7r						0610038B21Rik				Prrg1														Slc22a17	Higd2a
									Itgb7						Impa2				Fbxo17														Car11	Thoc3
									C920009B18Rik						Slc2a4				Lpar4														Trim13	Faf2
									Cd69						Msn				Frmd6														Tmcc1	Uimc1
									Rasal3						Mcur1				Amotl1														Macrod2	Kbtbd3
									Tespa1						Msrb2				S1pr3														Akap9	Aasdhppt
									Rhoh						Gimap4				Trp53i13														Nr4a2	Cwf19l2
									Gpr132						Myct1				Smad3														Paip2b	Rb1cc1
									Lrmp						Cd38				Cbfb														Thtpa	Cops5
									Ccdc88b						Tmem88				Wnt5b														Gm3512	Ube2w
									Il10ra						Plvap				Spata6														Gm3468	Tmem70
									Pstpip1						Rbpms				Id3														Gm2237	Mettl21a
									Hcls1						Bik				Xylt2														Ncs1	Fastkd2
									Ly9						Gm13212				Vgll4														Ccdc136	Eef1b2
									Cytip						Malt1				Pdgfrb														Gm3636	9430016H08Rik
									Gpr65						Prorsd1				Fmnl3														Smarcd3	Coq10b
									Il16						Akap13				Ptk7														Nav1	Sf3b1
									Itgal						Kctd9				Mrc2														Phlpp1	Rpe
									Arhgap9						Prelid2				Pdgfra														Sptan1	Sumo1
									Ptpn6						Mgmt				Cpxm1														Dip2c	Ndufb3
									Gmfg						Pdlim1				Lhfpl2														Large	Clk1
									Cd52						Ccnd3				Pth1r														Rab31	Ppil3
									AI467606						Cmtm7				Rcn1														Pknox2	Ptp4a1
									Abcg3						Rhbdf2				Hspa12b														Rbfox2	Pdcl3
									5430427O19Rik						Pacsin2				Serpinh1														Dnal1	Eif5b
									Ptpn22						Piezo1				Snx33														Armcx1	Mrpl30
									Sp110						Eif4ebp1				Tanc1														Pcdhga10	Asnsd1
									Tbc1d10c						Cast				Tns3														Pcdhga2	Osgepl1
									Ptprc						B4galt1				Hhat														Pcdhga5	Unc50
									Tnfrsf13b						Aaed1				Heph														Pcdhga7	Coa5
									Stap1						Sertad1				Sntb2														Pcdhgb2	Tmem131
									Sell						Bcat2				Trim68														Pcdhga6	Imp4
									Parvg						Pdk1				Ptpn14														Pcdhgb1	Mff
									Ptprcap						Suclg2				Utrn														PCDHGB6	Nhej1
									Nkg7						Ticam1				Dnmbp														PCDHGB6	Bcs1l
									Fyb						Trmt2b				Erbb2														Pcdhga4	Zfand2b
									Selplg						Fam162a				Parva														PCDHGB6	Ankzf1
									Laptm5						Vill				Bmp4														PCDHGA9	Stk16
									Dock2						Batf3				Snai1														Tmem44	Dnpep
									Sash3						Gm16045				Atoh8														Sec61a2	Psmd1
									Vav1						Ccdc8				Plod2														Fto	Pde6d
									Rac2						Capn6				Arhgef10														Zscan18	Farsb
									Nckap1l						Plac1				Prdm5														Tro	Mrpl44
									Lcp2						Nrk				Pabpc4l														Pcdhgb5	Eif4e2
									Arhgap30						Cyb5r1				Dock1														Pcdhgb7	Ndufa10
									Myo1g						Tmem123				Fbn2														Pcdhgb6	Mterf4
									Cd37						Snap23				BC067074														Megf8	Ppp1r7
									Itgb2						Limd1				Epb4.1l2														Gpr173	Thap4
									Gm19705						Apool				Ccdc102a														Zfp28	Atg4b
									Flt3l						Arhgap10				Ror1														Maged1	Dtymk
									Adcy7						Myl12a				Rbms2														Dbn1	Ilkap
									Tuba8						Pkn3				Syde1														Zfp13	Cln8
									Gm12000						Ctnna1				Six5														Tmem132a	2310035C23Rik
									4930403D09Rik						Trip10				Tpm4														B930095G15Rik	Gin1
									Il12a						Phldb2				S1pr2														Ppp1r26	Ccdc93
									Pim1						Erf				Trip6														Prpf40b	Actr3
									E2f2						Lrp5				Tead3														Tmtc4	Ubxn4
									Gm13842						Tram2				Lzts2														Ric8b	Dars
									Grap2						Mdfic				Inppl1														Adam11	Tsn
									Cd226						Slc25a24				Ror2														Dusp18	Nifk
									Slamf1						Dse				Fbln1														Zfp46	3110009E18Rik
									Stx11						Chst14				Luzp1														Tbc1d19	Ddx59
									Adrb2						Ephb4				Dnm3os														Dync1li2	Eif2d
									Cd200r1						Snai2				Synpo														Trim35	Tfb2m
									Gm16194						Ctdsp2				Tmem119														Chn1	Acbd3
									Rab44						Rest				Rarg														Vash1	Desi2
									Cst7						Tnfrsf10b				Il11ra1														Ube2d1	Srp9
									Gcsam						Ntf5				Pcolce														Zfp579	Copa
									Atp8b4						Actn1				Scarf2														Prkx	Dcaf8
									Il18rap						Cnn2				Olfml1														E130307A14Rik	Blzf1
									A630001G21Rik						Ppfibp2				Sult5a1														Snn	Scyl3
									Hmha1						Tlcd2				Adamts12														Zfp14	Eprs
									Ptpn7						Rrbp1				Sh3pxd2a														Txndc16	Tatdn3
									Dok2						Net1				Ski														Srpk2	Angel2
									BC035044						Rxra				Piezo2														Tet1	Dusp12
									Kcnn4						Gpc3				Antxr1														Trib2	Atf6
									Bex6						Oaf				Daam2														Cby1	Uap1
									Treml2						Igfbp4				Bmp1														Gpsm1	Pigc
									Ubash3a						Mertk				Plekhh2														Dnajc18	Klhl20
									Ikzf1						Lgals1				Reck														Tbc1d16	Nsun6
									Wdfy4						Npepl1				Kank4														Camk1g	Trdmt1
									Cnr2						Fhl3				Rab34														Fndc4	Dnajc1
									Rinl						Kank2				Igsf10														Mmp16	Mllt10
									Inpp5d						Loxl2				Scara3														Lphn3	Psmb7
									Apbb1ip						Fam114a1				Cd109														Ttl	Ppp6c
									Evi2b						Shc1				Slc2a10														Slc36a4	Golga1
									Was						Emilin1				Cd248														Lphn1	Arpc5l
									Spn						Prickle3				Osr1														Mapkbp1	Orc4
									Fermt3						Nab2				Arhgef25														Exoc6b	Mmadhc
									Samsn1						Eva1b				Loxl3														Ocrl	Fam188a
									Mir142hg						Tgfbi				Gm21986														Gpr137b-ps	Spopl
									Tnfsf14						Rhod				Utp14b														Fam181b	Yme1l1
									Csf2rb2						Litaf				Gm10182														9530082P21Rik	Pdss1
									Csf2rb						Cdc42ep5				Gm11335														Flywch1	Zbtb43
									Acp5						Frk				Mybl1														Cep19	Med27
									Bin2						Cnksr3				Apol7d														1500009L16Rik	Dpm2
									Unc13d						Hlx				Gm9027														1810043G02Rik	Ptges2
									Itga4						Tmem173				3010003L21Rik														Mok	Tor1b
									Ncf4						Lacc1				Cdc14a														Ankrd42	Tor1a
									Btk						Gm12454				Rai14														Oscp1	BC005624
									Rgs18						Zfp395				Ccnd1														Ift22	Ntmt1
									Tspan32						Rreb1				Fndc3c1														Bbs1	Fam73b
									BE692007						Elf4				Hmga2														2210408I21Rik	Gapvd1
									Mpeg1						Cln6				Igf2bp2														Tspan6	Psmd5
									Tlr7						Fam86				Igf2bp3														Irak1bp1	Rab14
									Cd180						Zfyve21				3110045C21Rik														Arl6	Mrrf
									Sphk1						Cd2ap				Hn1l														Prkra	Psmd14
									Pik3ap1						Pla2g4a				Igf2bp1														9330104G04Rik	Pmpca
									Ccr5						Plin3				Dennd4c														Panx1	Sdccag3
									Gm16174						Snx9				Gm14421														Fjx1	Anapc2
									Tmem140						Mov10				Zfp518a														Vps37d	Ssna1
									Gm9949						Cyp27a1				Zbed6														Ankrd13b	March7
									Msrb1						Stab1				Pik3c2a														Lrfn1	Baz2b
									Selp						Sntb1				RP23-23C9.1														Basp1	Dusp19
									Nlrp3						Plod1				RP23-335C3.9														Asphd2	Timm10
									Gm11707						Morc4				Gm15402														Trim62	Med19
									Ear2						Fn1				Gm16907														Shc2	Phospho2
									S1pr4						Slc38a4				Gm2366														Praf2	Zc3h15
									Abtb1						Igf2				Usp40														B4galt2	Mtx2
									Rgcc						H19				Fzd7														Clip3	Ola1
									Saa3										Notch2														Kcna6	Sp3
									Tagap										Tcf7l1														Cers1	Slc12a6
									5730508B09Rik										Yap1														Ndn	Emc4
									Foxo3										Spg20														Dclk1	Katnbl1
									Lrrc29										Tgif1														Enox1	Nop10
									Clec7a										Ttc23														Pcdh9	Commd9
									1810011H11Rik										Gm14230														Nlgn3	B230118H07Rik
									Milr1										Prkd3														Cpt1c	Dnajc24
									Themis2										Ajuba														Fxyd6	Eif3m
									Ncf2										P4ha1														Kctd17	Cstf3
									Slc11a1										Flnb														Tmod2	Fbxo3
									Tlr8										Tmem39a														Pfn2	Ttc17
									Mcpt8										Yy2														Mageh1	Hsd17b12
									Ccr2										Zfp934														Lrrc49	Ext2
									Gm1966										6720489N17Rik														Tram1l1	Cops2
									Cybb										St6galnac3														Fam115a	Eif3j1
									Tlr1										Zfp111														Pja1	Harbi1
									9930111J21Rik1										Zscan22														Serf1	Atg13
									9930111J21Rik2										Tmtc3														Ctxn1	Hypk
									Oas2										Gxylt1														Cacnb3	Arfgap2
									Evi2a										Zdhhc15														Rgma	Adal
									Hck										Mdfi														Lrp3	Ubr1
									Gp49a										Shroom4														B4galnt4	Mkks
									Lilrb4										Gm26751														Lppr3	Mtch2
									C5ar1										Arhgap28														Zfp85os	Haus2
									Tlr13										Hunk														Tmem59l	Lrrc57
									P2ry6										Sipa1l1														Zfp94	Zfp106
									Ms4a6c										Gm16185														Prr3	Ndufaf1
									Ccr1										Gm8898														Clip2	Tmem230
									Ms4a6d										Proser3														Ip6k2	Usp8
									AI607873										Zc3hav1l														Rnf182	Usp50
									Phf11b										Yeats2														Rnf24	Trpm7
									Ifi204										Zfp275														5730522E02Rik	Sppl2a
									Cd86										Tmem194b														Gm28455	Stard7
									Emr1										Qser1														Cnksr2	Fahd2a
									Fcgr2b										Smad5														Gng7	Mrps5
									Ctss										Gm13033														Camkv	Zc3h8
									C1qb										Mutyh														Tmem151b	Idh3b
									C1qc										Rcbtb2														Chst10	Vps16
									C1qa										Tgif2														Slc25a14	Snx5
									Aif1										Tead2														Zfp605	Csrp2bp
									Siglec1										Cbx2														2810029C07Rik	Sec23b
									Fcgr4										Peg12														Rnf180	Xrn2
									Wfdc17										Gli3														Cdkl3	Gzf1
									Msr1										Kif7														Rala	Nsfl1c
									Ccl9										Sufu														Tbcb	Tbc1d20
									Unc93b1										Dvl2														Gm14634	Rbck1
									Il6ra										Zkscan17														Amn1	Mapre1
									4632428N05Rik										Homer3														Blcap	Cstf1
									Arl11										Efna4														Arf2	Rtfdc1
									Hcst										Ss18														Gdpd1	Rae1
									Cd53										Obfc1														Dlgap4	Rab22a
									Cd84										Fut10														Gsk3b	Stx16
									Srgn										Mdk														Gnb1	Impa1
									Clec4n										Zfp516														Dpysl2	Ptpn1
									Cd48										Plekhg2														Gfod2	Psma7
									Pld4										Abl1														Usf1	Arfgap1
									Tnfaip8l2										Gli2														Cyth2	Pcmtd2
									Clec4a1										Nfatc4														Wdr54	Armc1
									Clec4a3										Evc2														Nudt11	Eif6
									AF251705										Evc														B230217C12Rik	Hps3
									Lst1										Smo														Abi2	Rbm39
									Fcgr3										Gm6556														Wrb	Aar2
									Fcer1g										Gm26645														Tspyl5	1110008F13Rik
									Tyrobp										Gm26831														Apbb1	Rpn2
									Cd68										Spr-ps1														Klc2	Rprd1b
									Clec4a2										Cdon														Gal3st3	Ralgapb
									Fcgr1										Ccnd2														Efr3b	Dhx35
									Lrrc25										Gm26674														D130017N08Rik	Zfp639
									Spi1										Prx														4930563E22Rik	Ndufb5
									Osm										Rtkn														Terf2ip	Ttc14
									Cd300ld										Notum														Dennd6b	Ncoa3
									Clec4d										Meox2														Zfp428	Sec62
									Pilrb1										Scx														Gm1673	Dcun1d1
									Pilrb2										Spry4														Palm	Acad9
									Lyz2										Ism1														Ldoc1l	Exosc9
									Cd300lb										Slc27a6														Map3k12	Spata5
									Pilra										Fgf10														Trim32	Cog6
									Tnfrsf1b										Etv5														1110051M20Rik	Ufm1
									Tifab										Crlf1														Ppp2r1a	Mfsd1
									Ltb4r1										4930556M19Rik														2410131K14Rik	Kpna4
									Cd177										RP23-191P7.1														Fam69b	Nmd3
									Ltf										C330013F16Rik														Pafah1b3	Eif2a
									Olfm4										Gm11476														Zfp583	Slc33a1
									Rnase6										Ell3														Gprasp2	Ssr3
									Gm15922										Syne4														Gprasp1	Ccnl1
									Apobr										Prr5l														Ttc3	Pdcd10
									Clec4e										Spry1														Kifap3	Dclre1b
									Csf3r										Cped1														Magee2	Sike1
									Itgam										Sdc1														Kif3a	Gdap2
									Cd33										Gyltl1b														Slc1a3	Sec22b
									Trem1										Cldn6														Phf20	Prpf38b
									A530064D06Rik										Wfdc2														Gm21989	Clcc1
									Cxcr2										Gstk1														Stox2	Jtb
									Gm5416										Echdc2														Hdgfrp3	Tpm3
									2010005H15Rik										Sdc2														Arhgap35	4933434E20Rik
									Retnlg										Gm15222														Spata7	Hax1
									Stfa1										Id1														Dtx3	Rnpc3
									BC100530										Tbx3os1														Ccdc88a	Plrg1
									Stfa3										Tbx3														3300002I08Rik	Ppa2
									Gm5483										Tbx2														Tmem184c	Ints12
									S100a9										RP23-264G9.1														Rab2b	Aimp1
									S100a8										Gm12607														Gpr161	Gba
									Camp										Gm26624														Fnbp1l	Scamp3
									Ngp										Gm13152														Zfp57	Ash1l
									Lcn2										Nhsl2														Zfp711	Rit1
									Stfa2l1										Hlcs														Tvp23a	2810403A07Rik
									Stfa2										Eno1														Zc4h2	Lamtor2
									Hp										Mtap														Slc39a6	Gpatch4
									Ifitm6										Dctd														Tpgs2	Apoa1bp
									Siglece										Mif														St8sia2	Gatb
									Alox5ap										Pfkl														Ptprs	Gpr89
									Wfdc21										Pgam1														Pygo1	Rnf115
									Pirb										Homez														D3Ertd254e	Polr3c
									Isg20										Gm16010														Spin1	Pex11b
									Ly6c2										Spsb4														3010001F23Rik	Rprd2
									Cd300lf										Sox13														Csrnp2	Tars2
									Fpr2										Plekhh1														Ypel1	Mettl14
									Fpr1										4933415A04Rik														Zfp90	Pip5k1a
									Pira2										Ccnjl														Zfp287	Abcd3
									Mcemp1										Napepld														Zfp763	Adh5
									Gm14548										Zfp691														Zfp81	Mrpl9
									Lilra6										Mapk12														Gm16386	Eif4e
									I830127L07Rik										Foxc1														Mapk8	Cisd2
									Mmp8										Foxc2														Zfp563	Zranb2
									Gpr141										Gja1														Zfp788	Rpf1
									Clec12a										Tbx18														Zfp846	Bcl10
									Gapt										Spaca1														Bbs4	Nbn
									B430306N03Rik										Frzb														Zfp40	Tgs1
									Trem3										Gm15418														Ankrd6	Nsmaf
									F630028O10Rik										4930452B06Rik														3110052M02Rik	Coq3
									Igsf6										Gm26788														Zfp882	Ccnc
									Clec5a										Dcbld2														Zfp773	Ndufaf4
									Hk3										Setd7														Zfp786	Gtf2b
									Nfam1										Adamts6														Parp11	Ube2j1
									Myo1f										Hif1a														Stmn1	Rars2
									Ncf1										Fkbp3														Ranbp6	Slc35a1
									Cd300a										Pkm														Hfm1	Smim8
									Cfp										Cand2														Zfp2	Xpa
									Rab43										Aif1l														Wnk3	5830415F09Rik
									Tbxas1										Gm4349														Rimklb	Nans
									Treml4										Gm27029														Neto2	Erp44
									Fcrl1										Scml2														Matr3	Txn1
									Timd4																								Myef2	Pole3
									Emr4																								Irgq	Kdm4c
									AI662270																								Ttbk2	Tmem261
									Gm11427																								Zyg11b	Aco1
									Spic																								Sbk1	Smu1
									Kmo																								Lrp12	Aptx
									Haao																								Dhx57	Bag1
									Gad1-ps																								Pisd-ps2	Chmp5
									Gm16556																								Zdhhc17	Nfx1
									Gm15448																								Cep170	Rad23b
									Clec4b1																								Smarcc2	Dcaf12
									Il1b																								Zfp420	Ubap1
									Sirpb1a																								Brwd1	Nudt2
									Sh2d1b1																								Zfp821	Vcp
									Sirpb1b																								Kif3c	Pigo
									Gm9733																								4931428F04Rik	Stoml2
									Sirpb1c																								Zfp558	Tln1
									Klra2																								Atat1	Rgp1
									Cyp4f18																								Usp22	Clta
									1600010M07Rik																								Strip1	Gne
									Gm5150																								Zfp512	Usp24
									Trim30b																								Gramd1a	Jak1
									Slfn4																								Susd4	Atg4c
									Dok3																								Ccdc92	Eps15
									Pram1																								Ccdc120	Osbpl9
									1700047M11Rik																								Rnf32	Tm2d1
									BC117090																								Zfp300	Txndc12
									Gm15845																								Limk1	Btf3l4
									4930438A08Rik																								Tspan5	Plaa
									Gm8369																								B3galnt1	Cc2d1b
									Cd22																								Porcn	0610037L13Rik
									Ceacam10																								9330182L06Rik	Tmem59
									Nlrp12																								Paqr8	Tceanc2
									Fcrla																								St6galnac5	Mrpl37
									Ighv14-2																								Clstn2	Ccdc23
									Pou2af1																								Lrrn3	Rragc
									Vpreb2																								Frrs1l	Ndufs5
									Igll1																								Unc5d	Trit1
									Chil3																								Grin2b	Cap1
									Cd19																								Ntng1	Ppt1
									Vnn3																								Epb4.1l1	Tceb3
									Ly6g																								Kcnb2	Pithd1
									Cd79a																								Ppp2r2b	Pnrc2
									Vpreb3																								Fam189a1	Eif2b3
									Mefv																								Bai2	Toe1
									Klra17																								Srsf12	Akr1a1
									Mrgpra2a																								Kirrel3	Lrrc41
									Mrgpra2b																								Lrrtm4	Mknk1
									9830107B12Rik																								Cdh10	Atpaf1
									Itgb2l																								Begain	Ebna1bp2
									Gm15658																								Fyn	Capzb
									Gpr114																								Gm10406	Ddost
									Atl2																								Prr7	Ptpn12
									Zpbp2																								D430019H16Rik	Zcchc17
									1810046K07Rik																								Nlgn2	Pef1
									Gm15890																								March9	Ptp4a2
									Kctd14																								Pdzd4	Tmem234
									Fhdc1																								Pdzrn4	Eif3i
									Pik3c2g																								Gm15612	Srrm1
									Gm28959																								Magi2	Yars
									Pcsk9																								Nav3	Syf2
									1700019D03Rik																								Pou6f1	Tmem50a
									Gm5406																								Dmxl2	Psmb2
									Gm26542																								Dgki	Zfp593
									Blnk																								Ctif	Ago3
									Ap5b1																								B3galt1	Gpn2
									Map7																								Gpr137c	Gpatch3
									Pls1																								Lrrc4b	Nudc
									Slc35c1																								Evl	Slc9a1
									Slc9a3r1																								Nbea	Tmem222
									Stxbp2																								Apc	Mrps15
									Hkdc1																								Ulk2	Gnl2
									Crb3																								Lrrtm2	Fam76a
									Ocln																								Gpr21	Yrdc
									Ppap2c																								Enc1	Mtf1
									Cgn																								Fam196a	Trnau1ap
									Lsr																								Arl10	Taf12
									Marcksl1-ps4																								Gm16596	Gmeb1
									Akr1c19																								4930570G19Rik	Utp11l
									Gipc2																								Negr1	Mecr
									Unc5cl																								Cask	Srsf4
									Tmed6																								Cplx2	Casp9
									Kif12																								Tmem181b-ps	Fbxo42
									1700011H14Rik																								Btbd10	Psmc2
									Hnf1aos1																								Prkacb	Rheb
									Sult1d1																								Tmem74b	Zbtb48
									Sult1b1																								Nhlrc1	Abcf2
									S100g																								Klhl32	Nub1
									Rbm47																								Podxl2	Fastk
									Slc44a4																								Mark1	Park7
									Rassf6																								Slc25a27	Abcb8
									0610040J01Rik																								B630019K06Rik	Dffa
									Hnf1b																								Gabbr1	Pex14
									Igsf5																								Ikzf4	Lzic
									Ethe1																								Klhl8	Mtor
									Gm13010																								Nicn1	Nmnat1
									Acsm3																								Map9	Tomm7
									Cela1																								Stau2	Rint1
									Alox15																								Zc2hc1a	Orc5
									Slpi																								Prmt2	Dnajc2
									Abcc3																								Adam22	Pmpcb
									Ctse																								Arhgef9	Dffb
									Immp2l																								Fam168a	Wrap73
									Cebpa																								Vps9d1	Tprgl
									Urah																								Zfp133-ps	Atad3a
									Dnase1l3																								Zfp946	Ssu72
									Hal																								Acvr2a	Rer1
									Tnfrsf11b																								Edil3	Pank4
									Ttc7																								Aph1b	Cdk11b
									Casp1																								Fsd1l	Nadk
									Shpk																								Magi1	Mrpl20
									Bank1																								Zfp536	Ccnl2
									Tifa																								Chic1	Sdf4
									Slc40a1																								Pgap1	Pacrgl
									H2-K2																								Lcorl	Acox3
									Trim14																								Tcte2	Lrpap1
									Spns3																								Samd10	Add1
									Mcoln2																								Bicd1	Rnf4
									Ccl24																								Acvr1b	Stx18
									St3gal1																								A730020E08Rik	Rab28
									Tmem97																								Ccser1	Slc4a1ap
									Stard4																								Coro2b	Eif2b4
									Rps6ka1																								Sh3rf1	Snx17
									Fzd5																								Tmem178	Ppm1g
									Fam132b																								Fam184a	Nrbp1
									Fam83g																								Ago4	Ociad1
									Ap1g2																								Zfp354b	Sepsecs
									Aprt																								A330076H08Rik	Slc35f6
									Gcnt4																								Zkscan4	Anapc4
									Anpep																								Ophn1	D5Ertd579e
									Depdc7																								Zfp939	Grpel1
									Rab17																								C030027H14Rik	Lias
									Gss																								Srgap1	Ube2k
									Aldh9a1																								Ptprd	Commd8
									Slc25a15																								Gm15594	Slc30a9
									Dqx1																								Cttnbp2	Fip1l1
									Sec16b																								Gm2885	Chic2
									P4hb																								Nanos3	Dr1
									Galm																								Rab11fip2	Nudt9
									Pecr																								Lsm14b	Coq2
									Fkbp11																								Pip4k2b	Enoph1
									Maob																								Gm20878	Tfip11
									Reep6																								Gprin2	Eif2b1
									Lrat																								Usp27x	Tmed2
									Fmo4																								Ntrk2	Rchy1
									Gm11545																								Trpm3	Arl6ip4
									Glp2r																								Rgag4	Uso1
									Naip6																								Atxn7l3b	Sdad1
									Naip5																								Cadm4	Slc15a4
									Mgam																								Nsg1	Rsrc2
									Naip2																								Mapk8ip1	Zcchc8
									Tfec																								Rprm	Diablo
									Gm15657																								Scn8a	Vps33a
									Muc13																								Slc4a8	Sfswap
									Pigr																								RP23-411B11.3	Psmd9
									Il22ra1																								Kcnk2	Cct6a
									Rbp2																								Slc25a29	Mapkapk5
									Cps1																								Btbd11	Brap
									Nlrp6																								Syt13	Vps29
									Tff3																								Tmem169	Gpn3
									Mttp																								Pacsin1	Anapc7
									Apoc3																								Ankrd13d	Anapc5
									Fabp2																								Nim1k	Rnf34
									Acnat1																								Ephb6	Mrpl1
									Slc10a5																								Tmem121	Pgam5
									Xkr9																								Abhd8	Ankle2
									Ces2e																								Kbtbd11	Golga3
									Cyp3a13																								Dtx1	Prkab1
									Apol7a																								Cdh4	Triap1
									Rap1gapos																								Slc2a13	Gatc
									Pnliprp2																								Fgf11	Psmg3
									Pnliprp1																								Fam120c	Ftsj2
									Clps																								Armcx6	Tmem168
									Foxa3																								Parp8	Tmem106b
									Kcnk16																								Zfp382	Mmab
									Akr1c13																								Igsf3	Ube3b
									Akr1c12																								Tepp	Wipi2
									Colec10																								Abcc5	Ddx54
									Ugt2b35																								Aak1	Aimp2
									Nr1i2																								Dgke	Rpl6
									Lgals2																								Gm29595	Erp29
									Gstm3																								Nr4a3	Ccz1
									Sephs2																								Foxo6	Arpc1a
									Gm11586																								Bhlhe22	Pdap1
									Urad																								Drd1a	Ptcd1
									Cyp2c67																								1700003M07Rik	Zkscan14
									Ces1c																								D430036J16Rik	Usp12
									Hsd17b13																								RP24-390G17.2	Polr1d
									Abcc6																								Cfap46	Pan3
									Klb																								Gm8237	Pomp
									Ocstamp																								C230014O12Rik	N4bp2l2
									Smlr1																								Dppa5a	Ing3
									Leap2																								Gpr3	Pot1a
									Creb3l3																								Ttc34	Bcl7b
									Proz																								Nmbr	Wasl
									Agmat																								Gm13997	Cul1
									Fabp1																								RP23-74F20.2	Gcc1
									Apoa1																								RP23-416H10.5	Gnb2
									Tm4sf4																								1700080N15Rik	Pop7
									Ugt2b36																								Uchl1os	Mepce
									Lect2																								Gm16630	Gars
									Otc																								Gm11375	Tmem209
									Cyp2c68																								1700030C14Rik	Malsu1
									Apob																								Gpr6	Luc7l2
									Soat2																								Klrg1	Cbx3
									Pla2g12b																								Gm19932	Mtpn
									Nags																								Gm12027	Ssbp1
									BC021614																								Ubap1l	Agk
									F10																								Gm26937	Mrps33
									H2-Q10																								Gm14799	Gfpt1
									Apoc2																								Syt10	Nfu1
									Tmem37																								Serpinb1b	Pcyox1
									Cutal																								Hapln4	Dusp11
									Dnajc22																								Gm20938	Cct7
									C4bp																								Gm7535	Pradc1
									Cyp2d26																								Gm26716	Ino80b
									BC025446																								Sdc3	Mrpl53
									Entpd8																								4833422C13Rik	Pole4
									Golt1a																								Gm15624	Mrpl19
									Gm28040																								9330171B17Rik	Cnbp
									Mia2																								Gm27151	Copg1
									Mkrn2os																								Gm16083	Tmf1
									Spink3																								Hs6st3	Hmces
									Ugt2b34																								Zfp804b	Uba3
									Hnf1a																								Otof	Rpn1
									Hnf4a																								Rasgrf1	Sec61a1
									Gjb1																								Shisa9	Arl8b
									Slc39a5																								Atp13a5	Mlf2
									Afm																								Trhr	Cops7a
									Ugt2b5																								2900072N19Rik	Rad52
									Aldob																								Gm9866	Kdm5a
									Aadac																								Drd5	Magohb
									Cdhr2																								Ankrd34c	Ddx47
									Anks4b																								Npbwr1	Wbp11
									Gm5549																								Kcnk4	Strap
									A1cf																								Cpne9	Golt1b
									Abcc2																								Gm10419	Thumpd3
									Acot4																								Psg16	Kras
									Cideb																								Slc6a7	Mtmr14
									Pdzk1																								Chrm5	Ogg1
									0610005C13Rik																								Mrap2	Emc3
									RP24-468O23.2																								Tmem91	Med21
									Slc2a2																								AB041806	Sec13
									Sgk2																								L3mbtl1	Ergic2
									Gm6484																								Ntsr2	Atg7
									Cfi																								Gm26723	Tamm41
									Cpn1																								Rbm11	Mrpl51
									Habp2																								Omg	D6Wsu163e
									Stard10																								Vgf	Pdcd5
									Hpn																								Hcn2	Uri1
									Tmem220																								Rwdd2a	Nipa2
									4632428C04Rik																								Fam163b	Zdhhc13
									Fahd1																								Gm27031	Prmt3
									Tmem82																								Sv2c	Asb7
									Pm20d1																								Galr1	Yif1b
									Grhpr																								Clec2l	Psmd8
									Acad11																								Fkbp1b	Nfkbib
									Hmgcl																								RP23-198G19.1	Psmc4
									Ehhadh																								Gm13629	Aen
									Crot																								Spata32	Det1
									Slc23a3																								Nefh	Mrps11
									Nr1h4																								Ghsr	Mrpl46
									Krt20																								A330050F15Rik	Ccdc90b
									G630090E17Rik																								Gm20387	Tmem126b
									Rnf128																								Npy5r	Tmem126a
									Fmo5																								AF529169	Zfand6
									Igfals																								Kcnk9	Ndufc2
									Gstt2																								Slc25a18	Anapc15
									Sigirr																								Gm20499	Coq7
									Bcl3																								C530025M09Rik	Arl6ip1
									Cib1																								Gm14164	1110004F10Rik
									Ifi30																								1810041L15Rik	Cdipt
									Plac8																								Enho	Ino80e
									Slc39a4																								Adam23	Mrpl48
									Mpp1																								Lhcgr	Ccdc101
									Acsl5																								Gm3756	Cln3
									Nostrin																								Gm14150	Lipt2
									Fam110c																								Gm17383	Sh2b1
									Tspan8																								Gm5620	Eif3c
									Gpr39																								Kcnmb2	Spns1
									Mrvi1																								Adra2a	Rps3
									Gstp2																								Syt2	Nsmce1
									Ceacam1																								Tmem132e	Psma1
									B3gnt3																								Odf4	Copb1
									Cldn15																								Lincenc1	Rnf141
									Mt1																								4930555F03Rik	Kat8
									Mt2																								Gm13791	Phkg2
									Tuba4a																								Calcr	Rnf40
									Tlcd1																								RP24-317P2.2	Prr14
									Cd302																								C1ql2	Lamtor1
									Cyp2d22																								Tph2	Tial1
									C1ra																								Fndc9	Ate1
									C1s1																								Kctd4	Dctn5
									Apoc1																								Gm11738	Mrpl17
									Osgin1																								Mvb12b	Rrp8
									C1rl																								1500011B03Rik	Thumpd1
									Hsd3b7																								Slc2a6	Fam175b
									Tfpi2																								Gm16894	Zranb1
									Marc2																								Prkcb	9030624J02Rik
									Khk																								Baiap3	Bccip
									C2																								Lingo4	Eif3f
									Acbd4																								Jakmip1	Glrx3
									Naprt																								Tmem229b	Oraov1
									Ctsb																								Orai2	Rbmx2
									Hist1h1c																								Gmip	Enox2
									Hist1h2bc																								Rltpr	Ccdc22
									Dgat2																								Rps6kl1	Gpkow
									Sectm1a																								Gm12709	Gripap1
									Nipal1																								Prrt1	Otud5
									Abhd14b																								Gm15852	Timm17b
									Ttc38																								Dynlt1a	Rbm3
									Ass1																								Calm3	Ftsj1
									Gm5424																								Serinc4	Vbp1
									Hsd17b2																								BC007180	Brcc3
									Iyd																								Dnah9	Igbp1
									Gsta3																								Opcml	2610002M06Rik
									Slc22a18																								Elmo1	Cetn2
									Gale																								Gm17455	Hccs
									Pcyt2																								St8sia4	Syap1
									Gla																								Prdm8	Ctps2
									Pcsk4																								Tmem150c	Haus7
									Scarna2																								Abca2	Naa10
									Gm12744																								Sfxn5	Irak1
									Adh4																								Cckbr	Mecp2
									Gm14097																								Ppapdc1a	Fam3a
									Slc26a1																								Fam159b	Morf4l2
									Aspdh																								4921507P07Rik	Psmd10
									Slc27a2																								Tacr3	Cul4a
									Glyctk																								Ripply2	Lamp1
									Pipox																								Kcnc2	Rasa3
									4933422H20Rik																								Dleu7	Agpat5
									Stra6l																								4933407L21Rik	Vps36
									Dak																								Fut9	Erlin2
									Asl																								Ptpro	Prosc
									Hsd3b2																								Gm17750	Brf2
									Nr1i3																								B3gat2	Carkd
									Hsd3b3																								Kcnj10	Dctn6
									Slc37a4																								Dusp15	Mrps31
									4732463B04Rik																								Ajap1	Ikbkb
									Acot3																								Megf11	Agpat6
									Abhd3																								Asic2	Tm2d2
									Gm28514																								Galnt14	Rwdd4a
									2600006K01Rik																								Stac2	Mak16
									Cercam																								Doc2a	Gtf2e2
									RP23-18J18.1																								Mcf2	Frg1
									Atp2b4																								Ldoc1	Vps37a
									Gm12168																								Rab3b	Sin3b
									AK157302																								BC051142	Cfap97
									Gm1866																								Adra1a	Ufsp2
									Gm10116																								Asic4	N4bp1
									Gm6652																								Acsbg1	Heatr3
									Gm6977																								Gm973	Brd7
									Gm6768																								Gpr123	Eif2ak3
									Epx																								Vit	Setd6
									Tac2																								Hist3h2a	Lsm6
									1700001C19Rik																								Hist3h2ba	Vps35
									Adam32																								Lppr1	Dnaja2
									Tmem150a																								Ppm1e	Zfp330
									Slc16a7																								Tmem35	Txnl4b
									Pcbd1																								Gm16044	Ist1
									Slc16a12																								Sv2b	Dhodh
									Xlr																								Fbxw7	Ap1g1
									1700020L24Rik																								Scn3b	Amfr
									A930018P22Rik																								Pdp1	Cog4
									Gm12750																								Pgbd5	Nudt21
									Fads6																								Rgs4	Fam192a
									Mgst3																								Lrrtm3	Ciapin1
									Gm16793																								Tnik	Polr2c
									4930455G09Rik																								Slc8a3	Usb1
									Car7																								Tceal6	Cfap20
									Exoc6																								Dok5	Pgls
									Slc48a1																								Amigo1	Map1lc3b
									Rasgrp2																								Fam131a	Mthfsd
									March2																								Rusc2	Babam1
									Slc41a3																								Mapre3	Zdhhc7
									Psen2																								Atp9a	Klhl36
									Ampd3																								Numbl	Mphosph6
									Optn																								Tceal3	Lsm4
									Chchd10																								Wbscr17	Ntpcr
									Larp1b																								Pnmal2	Mau2
									Mpc2																								Cacnb1	Atp13a1
									Hagh																								Gm22388	Nae1
									Slc25a42																								RP23-160G19.9	Fam96b
									Gm14863																								Gm15246	D230025D16Rik
									Rnf212																								BC022960	Dus2
									Gm13710																								Gm29170	Cog8
									Pnp2																								Sugp2	Nip7
									Slc46a3																								Mapk8ip3	Mtmr2
									Il1a																								Gm15379	Terf2
									Car5a																								Prr19	Cep57
									Bcl2l15																								Pip5kl1	Ankrd49
									Muc6																								Rragb	Med17
									Prr13																								Arxes1	Taf1d
									Rmdn3																								Arxes2	Kars
									Micall2																								Map6d1	Cfdp1
									Cdr2																								Fam216a	Aars
									1700034P13Rik																								Moap1	Afg3l1
									Tmem86b																								Chchd6	Acad8
									Wdr81																								Gnl3l	Cog2
									Slc11a2																								Dnajc27	Gnpat
									Xpo7																								Lsm11	Sprtn
									Abca7																								Fam169a	Dcun1d5
									Fryl																								Zwint	Cul5
									Mxd1																								Gm3383	Dcps
									Gm15564																								Gm3696	Srpr
									Mmel1																								Gm3667	Rpusd4
									Slc35d3																								Gm5796	Alg9
									RP23-413K6.4																								Gm3252	Pts
									Gm12999																								Gm3752	Zpr1
									Slc14a1																								Gm3164	Arcn1
									Asns																								Gm3488	Pus3
									Abcb6																								Gm2974	Tmem218
									Gm9945																								2610042L04Rik	Dpagt1
									Sowaha																								Klf8	Vps11
									Tmem56																								D030068K23Rik	Pin1
									Flt3																								Calb2	Yipf2
									Gfap																								Mtag2	Sltm
									March3																								Smpd3	Rsl24d1
									Pqlc1																								A730056A06Rik	Rnf111
									Chac2																								Tac1	Rp9
									Hbq1a																								Fam84a	Imp3
									Dedd2																								Sst	Commd4
									Yod1																								Gm29374	Psma4
									Fn3krp																								Ecel1	Fam219b
									Smox																								Elfn1	Ube2q2
									Tmem120b																								Cabp1	Fbxo22
									Relt																								Pth2r	Csk
									Gm17344																								Cabp7	Clk3
									Tspan32os																								Zcchc9-ps	Tmem30a
									Slc39a8																								Pabpc5	Mto1
									Gja6																								Ndst4	Lactb
									Gm16278																								Pcdhb2	Snx1
									Rfx2																								Lin7a	Ppib
									Nhlrc4																								Ptprt	Trip4
									Frmpd1os																								Rtn4r	Spg21
									1700012L04Rik																								Fam196b	Dpp8
									Xk																								Gm13112	Dis3l
									Bpgm																								Zar1	Snapc5
									Fam210b																								Hdac11	Rpl4
									Gm867																								Cbln4	Pias1
									Snx22																								Galntl6	U2surp
									Tmcc2																								BC030500	Xrn1
									Arrb1																								Stk32b	Atp1b3
									Gm15815																								Galnt13	Snx14
									Fscn3																								Gm15723	Stt3b
									Mageb16																								Trhde	Copb2
									Rnf123																								Ptchd4	Mrps22
									Ubac1																								Il1rapl2	Dbr1
									Uros																								Dnm3	Nck1
									Dennd4a																								Rxfp3	Nme6
									Specc1																								Vstm2b	Scap
									Ptdss2																								Cacna2d3	Lrrfip2
									Slc25a38																								RP23-184I13.8	Gorasp1
									Ppox																								Gm29214	Rpsa
									Ift140																								Gm13463	Nktr
									St3gal5																								Gm9017	Deb1
									Lmo2																								Gm15881	Pccb
									Sptb																								RP24-442E5.1	Cep63
									Samd15																								Gm26859	Abhd5
									Rfesd																								RP23-370E6.3	1110059G10Rik
									Meiob																								Gm26647	Srprb
									Txnrd2																								Gm12120	Uba5
									Itga2b																								RP24-329M13.1	Dnajc13
									Slc22a4																								Alk	Gnai2
									Prss50																								RP23-469N16.1	Mrpl3
									Tspan33																								RP23-109J14.5	Aste1
									Gm17059																								RP23-6P18.3	Atp2c1
									Gm15290																								RP23-115I1.5	Pik3r4
									Gm14467																								Iqcj	Manf
									Gm29438																								Gm28320	Hemk1
									Cyp4b1-ps2																								RP24-66E21.8	Qars
									Gm10603																								RP23-21P2.4	Usp4
									Msmb																								RP23-184I13.5	Flcn
									RP23-302C16.4																								RP23-21P2.7	Atxn2l
									Pkd1l3																								RP23-317L18.4	2810474O19Rik
									Foxh1																								RP23-115I1.6	Mier3
									Gm15754																								RP23-317L18.3	Gpbp1
									Gm13846																								RP23-122M2.3	Cdv3
									Gm11956																								RP23-21P2.8	Fbxw8
									Asb17																								RP23-21P2.5	Psmf1
									Gdf3																								RP23-478K4.3	Cyb5r4
									Adra2b																								RP23-184I13.7	Nfyc
									Qprt																								RP23-184I13.2	Ap4b1
									Hesx1																								RP23-184I13.4	Fam207a
									Slc25a21																								RP23-184I13.6	Ogfod1
									Acmsd																								RP23-478K4.2	Polr2f
									1110028F11Rik																								RP23-109J14.2	Gmppa
									Gm15915																								RP23-416H10.6	Eif3l
									Siglecf																								RP23-6P18.4	Ankrd54
									Bmp2k																								Nrg3os	Triobp
									Ssx2ip																								RP23-115I1.3	Apmap
									Tfrc																								Gm20642	Nol12
									Zfpm1																								RP23-133P12.2	Slc7a6os
									Nadk2																								Mog	3830406C13Rik
									RP24-175I14.3																								RP23-6P18.1	Gga1
									RP24-175I14.8																								4930480K15Rik	Abhd10
									Gm14490																								Gm10545	Cnppd1
									Gm14862																								Pcdha8	Mzt1
									Gm27222																								Csmd1	Fem1c
									Olfr420																								RP24-152K14.1	Dnm2
									Ranbp10																								5530401A14Rik	Map2k4
									A730036I17Rik																								Gm26721	Ipo13
									RP24-175I14.10																								Acr	Fntb
									RP24-175I14.2																								Msantd1	Trappc8
									Bloodlinc																								Rln1	Nudt15
									Gm11505																								Slc1a4	Ctdspl2
									Gm20603																								A430108G06Rik	Cacul1
									Apol8																								Acap3	Trmt13
									Trim58																								Atp13a2	Tomm6
									RP24-299B14.3																								Armc6	Fam160b1
									Abcb10																								Caln1	Larp4b
									Ankrd36																								Ankrd55	Ppip5k1
									Gm16538																								2900079G21Rik	Idua
									Gm14198																								Htr7	Gtf2a2
									Gm3287																								B3galt2	Dph5
									Gm13881																								Sema6b	Fam20b
									Apol11b																								A330023F24Rik	Pik3c3
									F930017D23Rik																								Pcnxl2	Cep350
									Ppp1r15a																								Gpr176	Acbd6
									Abcb4																								Ptchd1	Foxn3
									Car1																								Il1rapl1	Lrrc14
									Cebpe																								Pcdh15	Fkbpl
									Ms4a3																								Cdh18	Gadd45gip1
									Btnl10																								Vwa5b2	Rpap2
									Ctsg																								AI118078	Alg3
									Fcnb																								Gabra1	Tcea1
									Elane																								Hs3st2	Mrpl15
									Gm28857																								Cdh9	Cdk10
									Mst1																								Grm7	Chmp2a
									F5																								Grid1	Parl
									Brpf3																								Sgcz	Rbm34
									Apeh																								Trpc5	Ndufb7
									Abcg2																								Grin3a	Brk1
									M1ap																								Adcy1	Zfp944
									Slc25a37																								Gabrg3	Cct2
									Ube2l6																								Hexdc	Zdhhc5
									Fech																								Fam131c	Ccdc174
									Lyl1																								Pdzd7	Tpst1
									Oit3																								RP23-138L21.3	Srsf2
									Tnfrsf14																								Sstr1	Pomt2
									Nxpe2																								Frmpd4	Lrrc58
									Gpx1																								Pgr	Rhbdd3
									Cpox																								Chadl	Gas2l1
									Blvrb																								Cib2	Chchd4
									Tmem14c																								Zfp575	Mrps17
									Alad																								Dagla	Golgb1
									Pnpo																								Prrt2	Plekhm1
									Rab3il1																								Larp6	Senp6
									Hmbs																								Pianp	Exosc4
									Urod																								Fxyd7	Vwa9
									Epor																								Kcnip4	Setd5
									Car2																								Gng4	Dnajc17
									Clec1b																								Kcnu1	Exosc1
									F2rl2																								Aatk	Ube2f
									Plek																								Lgi1	Gtf2h5
									Gp1ba																								Lrfn2	Mtmr3
									1700063H04Rik																								Dlgap1	Gcsh
									Pkhd1l1																								RP23-14P23.3	Zfp707
									1300017J02Rik																								Zfp804a	Cops8
									G6b																								Kcnq3	Trmt5
									Ppbp																								Gm16702	Cyb561a3
									Gp9																								Hpcal4	Polr3b
									Treml1																								Gm13716	Snx2
									Tubb1																								Lrrc55	Mad2l1bp
									Gp6																								A830039N20Rik	A230046K03Rik
									Ly6g6f																								Mgat4c	Atp5h
									Gp5																								RP23-275B16.1	Ppp1r18
									Mpl																								Galntl6	Mon2
									Hbq1b																								Kcnv1	Tmem5
									Mfsd2b																								Oprm1	Rnps1
									Slfn14																								Vwa5b1	Gns
									Redrum																								Scamp5	Mrps10
									Asb17os																								Rims4	Tmub2
									6030468B19Rik																								Fibcd1	Map4k5
									Mpo																								D130043K22Rik	Rab24
									Trim10																								Gm17102	G6pc3
									Gypa																								9430021M05Rik	Sos2
									Spta1																								Ankrd34b	Colgalt1
									Kel																								Gm2155	Nup54
									Epb4.2																								AI854703	Mrpl34
									Slc4a1																								L3mbtl4	Rps29
									Nfe2																								Sergef	Cog3
									Hemgn																								Nsf	Sidt2
									Gata1																								Slc1a6	Rnf44
									Gfi1b																								RP24-150H14.3	Dhx8
									Cldn13																								Eml6	Mrpl54
									Rhd																								SCHIP1;	Cog7
									Ermap																								AW121686	Dapk3
									Klf1																								Gm3883	Eef2
									Rhag																								Gm960	Map2k2
									Icam4																								Gm3510	Anapc13
									Hbb-bt																								Gm28756	Becn1
									Fam46c																								Gm18775	Secisbp2
									Hba-a1																								Gm10610	Nubpl
									Hba-a2																								B230208B08Rik	Eif2s3x
									Alas2																								RP23-171A13.12	1110059E24Rik
									Tspo2																								Gm3693	Ccdc186
									Trak2																								Neurod2	Lars2
									Rec114																								Neurod6	Epn1
									Btn1a1																								Rlbp1	Leprot
									Rhbg																								Dscaml1	Lsm7
									Chst13																								Cnih3	Spcs2
									Cldn1																								Tmeff2	Oaz1
									Slc25a48																								Cbln2	Hectd1
									Vwce																								Ncam2	Zcchc6
									Sfxn2																								Scn9a	Plekhj1
									Fpgs																								Spock1	Cops4
									Them7																								Hs3st5	Uvrag
									Ccbl2																								9530059O14Rik	Rmi1
									Amacr																								Cacna1b	Pcsk7
									Mlxipl																								Galnt9	Dennd1a
									Aldh4a1																								Epha8	Oser1
									Pxmp2																								Gpr149	Thyn1
									Gcdh																								Cpne4	Cox18
									Ttpa																								AI593442	Eif1
									Gls2																								Lypd1	Dcaf10
									Sec14l2																								Grm8	Trmt10b
									C330022C24Rik																								Nkain2	Fam179b
									P2ry4																								Lrrc4c	Zcchc7
									Gm9992																								RP23-333L19.1	Ndufa3
									Fetub																								Ralyl	Wdr18
									Cyp2d37-ps																								Cdh12	Selo
									Gpld1																								Slitrk3	Dym
									Arg1																								Chl1	Mrps2
									2310034O05Rik																								Klhl1	Lysmd3
									Gm5970																								Brinp3	Alg12
									Gm11844																								Lrrc7	Ythdc1
									Atf5																								Csmd3	Rnf126
									Pon1																								Cntnap4	Cog5
									3930402G23Rik																								Tenm1	Ibtk
									Apon																								Lrp1b	Fbxw2
									Slc25a47																								Cacna1e	Fnip1
									Fgl1																								Gm26918	Mettl25
									Cyp2e1																								Ksr2	Parp2
									Cyp2d41-ps																								Shank2	Sigmar1
									Mug1																								Tcerg1l	Rab3gap1
									Cyp1a2																								Snhg11	Metap2
									Sult2a4																								Rbfox3	Rpp25l
									Sult2a5																								Nwd2	Acaa1a
									Sult2a6																								Adcy8	Ndufa13
									Cyp2c54																								Olig1	Ube2r2
									Cyp3a59																								Prrt3	9530068E07Rik
									Cyp3a41b																								Hcrtr2	Noa1
									Gm10319																								Cntn6	Ap5m1
									Cyp2c50																								Kcnc3	Skp1a
									Mug2																								Prr18	Srp72
									Cyp4a32																								Kndc1	Qsox2
									Serpina3m																								Scd3	Serbp1
									Serpina3k																								1700084C01Rik	Tmem258
									Cyp4a14																								Agap2	Abt1
									Cyp2c37																								Agtpbp1	Ppp1r11
									Apoa5																								Sh2d5	Tbcc
									Ces3a																								Crhr1	Thap11
									Cyp2c69																								Hrk	Eea1
									Cyp3a41a																								Stk32c	Rnf13
									Cyp3a44																								Rnf138rt1	Phpt1
									Cyp3a25																								Elmod1	Commd2
									Tat																								Slc7a14	Slc38a7
									Sds																								A530058N18Rik	Ermard
									Gm16573																								Gjd2	Upf3b
									Gm29571																								Lhfpl5	Rfxap
									Baat																								RP23-40E2.2	Alg5
									Cldn14																								Tnr	Clcn7
									5830473C10Rik																								Tubb2a	Tbc1d9b
									Acot12																								Sprn	Man1b1
									C8g																								Tmem63c	Nop14
									Cyp2d40																								Rnf112	Rbm42
									Gm10030																								Gm996	Oxsr1
									Vsig4																								Rit2	Papd5
									Gm12354																								Chd5	Cnep1r1
									Bhmt-ps1																								Cacng3	Sun1
									Sult2a3																								Cacng5	Amdhd2
									Slc17a2																								Hpca	Topors
									Gm16548																								Faim2	Psenen
									Hamp																								Gm16099	Lin37
									RP24-180K20.1																								Creg2	Mrpl41
									Gm15611																								Pdyn	Mrpl55
									Mbl2																								Pcdha4	2410004B18Rik
									Gm4788																								Unc80	4921524J17Rik
									Cyp2b13																								Kcnt1	Anapc10
[truncated: 1,074 more rows]
