# Supplementary material for: The changing mouse embryo transcriptome at whole tissue and single-cell resolution
Source: Nature. 2020 Jul 29;583(7818):760–7. doi: 10.1038/s41586-020-2536-x (PMC7410830; doi:10.1038/s41586-020-2536-x)
Supplement: Supplementary file 6 — Cell-type markers and cluster-specific TFs. [file 41586_2020_2536_MOESM6_ESM.xlsx]

## Sheet: summary statistics
Statistical tests for differentially expressed genes:										Input numbers for FuncAssociate GO search at min.diff.pct =0.2
Wilcoxon Rank Sum test was used for each group of cells against the rest.										10x cluster	# genes		C1 cluster	# genes
Bonferroni correction was used to derive adjusted p-values.										0	177		Mesenchymal	90
										1	116		Perichondrial	369
sample sizes										2	16		Chondrocyte	279
n	cell type									3	30		Muscle 3	365
404	mus4									4	100		Muscle 1	117
1764	mus3									5	158		Neural Crest	165
3625	mus2									6	173		EMP	393
1875	mus1									7	153		Endothelial	314
22925	mesprox									8	679		Muscle 2	236
17205	mesdist									9	561		Macrophage	632
114	mesX									10	50		Epithelial	169
10536	chon									11	170
494	chon/Ihh									12	516
86	ost									13	149
238	EMP									14	305
1123	mac									15	2
29	meg									16	450
1011	endo									17	263
20254	pchon									18	380
912	pchon/Fox									19	323
2719	ecto									20	520
629	sup/epi									21	833
577	neur									22	60
188	eryth2									23	38
425	eryth1									24	205
762	teno
210	smm
2204	fibro
328	int/mus(22)

## Sheet: 10X positive markers
Cluster0	p	FC	pct.1	pct.2	p-value	Cluster1						Cluster2						Cluster3						Cluster4						Cluster5						Cluster6						Cluster7						Cluster8
Lix1	0	1.1792	0.866	0.188	0	Dlk1	0	1.72034	0.818	0.377	0	Msx1	0	1.22912	0.577	0.232	0	Sox9	0	1.59655	0.863	0.308	0	Msc	0	1.85012	0.903	0.025	0	Cxcl14	0	2.30292	0.929	0.345	0	Crabp1	0	1.86866	0.951	0.53	0	Pax3	0	1.30876	0.87	0.01	0	Apoe	0
Asb4	0	1.16847	0.806	0.283	0	Meg3	0	1.53479	0.986	0.726	0	Hoxd13	0	1.00423	0.712	0.196	0	Col2a1	0	1.52751	0.759	0.156	0	Kcne1l	0	1.31503	0.837	0.063	0	Pdgfa	0	1.76829	0.964	0.132	0	Crip1	0	1.73253	0.821	0.272	0	Lbx1	0	1.19317	0.831	0.036	0	Fcer1g	0
Igdcc3	0	1.06239	0.685	0.038	0	Col3a1	0	1.44388	0.924	0.514	0	Id1	0	0.682957	0.811	0.634	0	Wwp2	0	1.29304	0.614	0.131	0	Itm2a	0	1.28592	0.988	0.464	0	Wnt6	0	1.70159	0.91	0.013	0	Twist2	0	1.7002	0.978	0.348	0	Tcf15	0	1.10478	0.785	0.122	0	Tyrobp	0
Hmga2	0	0.941245	0.978	0.633	0	Igf1	0	1.30295	0.554	0.145	0	Prrx2	0	0.682083	0.852	0.582	0	Col9a1	0	1.23682	0.668	0.176	0	Pdgfa	0	1.26524	0.945	0.124	0	Krt14	0	1.65288	0.815	0.011	0	Lum	0	1.45207	0.769	0.164	0	Ppp1r14b	0	0.805255	0.983	0.761	0	C1qb	0
Ran	0	0.831234	0.991	0.906	0	Col1a1	0	1.27772	0.859	0.315	0	Hoxa11os	0	0.677514	0.783	0.351	0	Gdf5	0	1.21077	0.422	0.08	0	Vgll2	0	1.22313	0.807	0.041	0	Gjb2	0	1.5651	0.72	0.008	0	Rspo1	0	1.41238	0.681	0.047	0	Slc25a5	0	0.720834	0.975	0.773	0	C1qc	0
Hsp90aa1	0	0.803164	0.936	0.752	0	Col1a2	0	1.19543	0.952	0.582	0	Hoxd12	0	0.67258	0.559	0.173	0	Col9a3	0	1.07642	0.51	0.048	0	Tnnt1	0	1.17975	0.884	0.1	0	Krt5	0	1.43513	0.795	0.012	0	Nrp1	0	1.39502	0.892	0.257	0	Eya1	0	0.697474	0.657	0.04	0	Pf4	0
Rrm2	0	0.774968	0.801	0.355	0	Dcn	0	1.10781	0.468	0.087	0	Id3	0	0.602672	0.863	0.753	0	Mia	0	1.01955	0.402	0.033	0	Cdkn1c	0	1.00119	0.993	0.858	0	Mt1	0	1.37689	0.73	0.065	0	Nrgn	0	1.36451	0.599	0.037	0	Atp2b1	0	0.6941	0.852	0.482	0	Tmsb4x	0
Pkm	0	0.769145	0.906	0.723	0	Dkk2	0	1.03441	0.575	0.139	0	Zfhx3	0	0.592325	0.75	0.589	0	Tsc22d1	0	0.966718	0.968	0.851	0	Acta2	0	0.977058	0.678	0.066	0	Tfap2b	0	1.35523	0.826	0.088	0	Irx1	0	1.35487	0.79	0.081	0	Hspd1	0	0.678044	0.956	0.696	0	Lyz2	0
2810417H13Rik	0	0.76077	0.972	0.589	0	Plagl1	0	1.02452	0.657	0.31	0	Sox11	0	0.59172	0.983	0.868	0	Cthrc1	0	0.902309	0.532	0.202	0	Nrk	0	0.924631	0.903	0.237	0	Perp	0	1.29175	0.842	0.02	0	Lgals1	0	1.2865	1	0.951	0	Tubb2b	0	0.654732	0.834	0.378	0	Sepp1	0
Slc25a5	0	0.757994	0.928	0.727	0	Agtr2	0	1.01542	0.498	0.089	0	Wnt5a	0	0.58063	0.66	0.364	0	Foxc1	0	0.890582	0.493	0.069	0	Fitm1	0	0.90177	0.787	0.042	0	Mt2	0	1.27209	0.561	0.038	0	Pth1r	0	1.21289	0.911	0.368	0	Hmga2	0	0.636673	0.992	0.715	0	C1qa	0
Hspd1	0	0.733683	0.879	0.641	0	Cxcl12	0	1.01159	0.589	0.175	0	Stmn1	0	0.540851	0.969	0.925	0	Col9a2	0	0.872348	0.451	0.058	0	Ppp1r14b	0	0.886793	0.99	0.756	0	Krt15	0	1.26467	0.568	0.008	0	Dcn	0	1.17914	0.729	0.158	0	Six1	0	0.634519	0.754	0.185	0	Ctsb	0
Mif	0	0.729628	0.995	0.956	0	Rian	0	0.995308	0.842	0.392	0	Msx2	0	0.533759	0.322	0.094	0	Sfrp2	0	0.871198	0.531	0.345	0	Vgll3	0	0.875627	0.684	0.061	0	Trp63	0	1.15299	0.776	0.008	0	Nkd1	0	1.09304	0.796	0.289	0	Pcbp4	0	0.604451	0.922	0.611	0	Cd52	0
Eif5a	0	0.72624	0.989	0.956	0	Lum	0	0.896524	0.48	0.092	0	Lhx9	0	0.522173	0.485	0.255	0	H19	0	0.866822	0.981	0.942	0	2310015B20Rik	0	0.837258	0.741	0.037	0	4631405K08Rik	0	1.12255	0.744	0.008	0	Col1a1	0	1.09271	0.946	0.424	0	Atp5b	0	0.60347	0.971	0.828	0	Lst1	0
Ranbp1	0	0.703739	0.992	0.92	0	Hic1	0	0.876262	0.619	0.115	0	Lnp	0	0.512578	0.575	0.328	0	Jun	0	0.852909	0.62	0.338	0	Ccne1	0	0.827866	0.761	0.299	0	Bcl11b	0	1.10793	0.793	0.177	0	Bcl11b	0	1.00232	0.767	0.182	0	Met	0	0.601045	0.588	0.03	0	B2m	0
Nnat	0	0.698412	0.972	0.779	0	Nfib	0	0.851834	0.899	0.572	0	H1f0	0	0.47813	0.92	0.844	0	Vcan	0	0.836865	0.709	0.446	0	Cep41	0	0.789703	0.796	0.182	0	S100a11	0	1.09598	0.971	0.676	0	S100a10	0	0.930856	0.922	0.435	0	Pkm	0	0.58945	0.956	0.766	0	Ctsd	0
Dut	0	0.691611	0.901	0.634	0	Ogn	0	0.84832	0.513	0.107	0	Tfap2b	0	0.462105	0.268	0.073	0	Malat1	0	0.830122	1	0.993	0	2010204K13Rik	0	0.741936	0.69	0.191	0	Gjb6	0	1.09455	0.64	0.005	0	Col3a1	0	0.930511	0.909	0.598	0	Cycs	0	0.576936	0.978	0.857	0	Itm2b	0
H2afz	0	0.678143	1	0.98	0	Tshz2	0	0.842994	0.759	0.403	0	Ccnd2	0	0.459308	0.897	0.78	0	Matn4	0	0.825693	0.378	0.036	0	S100a10	0	0.735863	0.863	0.43	0	Wnt4	0	1.0769	0.747	0.062	0	Irx5	0	0.906052	0.704	0.136	0	Dusp9	0	0.576539	0.683	0.234	0	Ptpn18	0
Nme1	0	0.667462	0.964	0.836	0	Sparc	0	0.83071	0.82	0.407	0	Lhx2	0	0.457452	0.499	0.231	0	Fibin	0	0.815382	0.553	0.256	0	Myf5	0	0.730857	0.589	0.012	0	Ifitm3	0	1.05334	0.711	0.273	0	Col6a1	0	0.905665	0.732	0.169	0	Pitx2	0	0.574457	0.537	0.075	0	Mt1	0
Dctpp1	0	0.654841	0.905	0.652	0	Kctd12	0	0.809393	0.648	0.214	0	Mecom	0	0.452015	0.713	0.458	0	Sox5	0	0.806412	0.469	0.101	0	Myod1	0	0.71442	0.56	0.034	0	Sostdc1	0	1.04836	0.67	0.132	0	Sparc	0	0.903757	0.943	0.488	0	C1qbp	0	0.564007	0.922	0.659	0	Cst3	0
Cpa2	0	0.654822	0.458	0.068	0	Igfbp5	0	0.800865	0.575	0.27	0	Id2	0	0.446141	0.802	0.659	0	Cdc42ep3	0	0.80237	0.48	0.193	0	Plagl1	0	0.708368	0.948	0.364	0	Bcam	0	1.01537	0.704	0.033	0	Celf2	0	0.87275	0.809	0.302	0	Mrpl12	0	0.552951	0.914	0.662	0	Arpc1b	0
Crabp2	0	0.650806	0.911	0.675	0	Lgals1	0	0.789897	0.996	0.939	0	Bambi	0	0.430005	0.386	0.229	0	Ebf1	0	0.784646	0.516	0.361	0	Igfbp3	0	0.699699	0.846	0.175	0	Igfbp5	0	1.0011	0.887	0.321	0	Penk	0	0.87057	0.411	0.055	0	Dctpp1	0	0.53806	0.959	0.711	0	Rac2	0
Npm1	0	0.649279	1	0.996	0	Fos	0	0.772552	0.456	0.223	0	H1fx	0	0.422408	0.858	0.77	0	Mgp	0	0.776344	0.414	0.134	0	Ccnd3	0	0.698222	0.974	0.735	0	Wnt7b	0	0.998988	0.674	0.006	0	Col6a2	0	0.867241	0.727	0.173	0	Mif	0	0.532082	0.998	0.965	0	Cyba	0
Mest	0	0.645686	0.994	0.885	0	Osr1	0	0.744694	0.589	0.191	0	Twist1	0	0.415552	0.659	0.442	0	Trps1	0	0.767344	0.659	0.419	0	Celf2	0	0.689239	0.906	0.289	0	Lgals7	0	0.96544	0.623	0.057	0	Emp1	0	0.859334	0.767	0.237	0	Nhp2	0	0.527317	0.937	0.71	0	Arhgdib	0
Ldha	0	0.637841	0.895	0.76	0	Postn	0	0.739037	0.35	0.076	0	Mettl9	0	0.415063	0.881	0.818	0	Btg1	0	0.765623	0.868	0.709	0	Pitx2	0	0.6892	0.616	0.062	0	Ptprf	0	0.936899	0.828	0.31	0	Zeb2	0	0.851706	0.659	0.18	0	Nme1	0	0.527037	0.985	0.866	0	Lgmn	0
Lmo1	0	0.62791	0.484	0.111	0	Col5a2	0	0.735607	0.603	0.231	0	H2afv	0	0.41308	0.982	0.96	0	Foxp2	0	0.754028	0.49	0.188	0	Tppp3	0	0.670722	0.734	0.108	0	Kremen2	0	0.90546	0.639	0.023	0	Emp3	0	0.850055	0.727	0.279	0	Eif5a	0	0.526583	0.998	0.964	0	Dab2	0
Set	0	0.627157	0.992	0.949	0	Map1b	0	0.706943	0.671	0.326	0	1190002F15Rik	0	0.411738	0.439	0.26	0	Tgfbi	0	0.745922	0.44	0.169	0	Tpm1	0	0.666578	0.97	0.676	0	Meis2	0	0.831044	0.839	0.3	0	Map1b	0	0.839591	0.79	0.393	0	Cox5a	0	0.525454	0.98	0.845	0	Sat1	0
Cks1b	0	0.618284	0.978	0.855	0	Ly6h	0	0.697985	0.444	0.075	0	Bcl11a	0	0.411468	0.681	0.495	0	Sox4	0	0.734342	0.942	0.855	0	Pitx3	0	0.640372	0.638	0.022	0	Epcam	0	0.788906	0.544	0.038	0	Hoxc5	0	0.839163	0.53	0.075	0	Ran	0	0.524189	0.997	0.926	0	Coro1a	0
Anp32b	0	0.615839	0.978	0.895	0	Selm	0	0.69221	0.727	0.369	0	Prrx1	0	0.409874	0.838	0.634	0	Fam101a	0	0.720464	0.363	0.042	0	Ank1	0	0.639507	0.597	0.031	0	Fgfr2	0	0.78567	0.7	0.137	0	Col1a2	0	0.828701	0.967	0.657	0	Pdgfc	0	0.505447	0.731	0.285	0	Cx3cr1	0
Hoxd9	0	0.612504	0.586	0.16	0	Nfia	0	0.665853	0.795	0.432	0	Ebf1	0	0.399251	0.5	0.351	0	Col11a1	0	0.719491	0.463	0.169	0	Cox8a	0	0.593184	1	0.983	0	Sfn	0	0.773638	0.573	0.015	0	Anxa2	0	0.818393	0.8	0.344	0	Phb2	0	0.503584	0.964	0.811	0	Laptm5	0
Fkbp4	0	0.611358	0.864	0.678	0	S100a10	0	0.6635	0.637	0.393	0	Hmgb1	0	0.398832	0.998	0.992	0	Sema3c	0	0.714151	0.348	0.126	0	Tubb2b	0	0.554579	0.824	0.37	0	Irx2	0	0.771069	0.475	0.049	0	C1qtnf2	0	0.809698	0.594	0.053	0	Hspe1	0	0.486207	0.999	0.967	0	Ctsc	0
Hmgb2	0	0.605802	0.985	0.826	0	S100a11	0	0.642088	0.868	0.632	0	Nusap1	0	0.391975	0.354	0.226	0	Papss2	0	0.702767	0.343	0.055	0	Pax7	0	0.554123	0.532	0.004	0	Hras	0	0.766599	0.917	0.603	0	Thy1	0	0.809112	0.475	0.024	0	Igdcc3	0	0.484984	0.615	0.193	0	Spi1	0
2700094K13Rik	0	0.602222	0.984	0.873	0	S100a6	0	0.624062	0.379	0.151	0	Hmgb2	0	0.382187	0.894	0.86	0	Tgfb2	0	0.62963	0.455	0.284	0	Parm1	0	0.538492	0.571	0.063	0	Pdlim1	0	0.758807	0.614	0.056	0	Arhgdib	0	0.80752	0.594	0.126	0	Rps2-ps10	0	0.478102	0.989	0.83	0	Fth1	0
Hmgb3	0	0.593661	0.977	0.805	0	Meox2	0	0.616575	0.532	0.22	0	Tcf4	0	0.380889	0.822	0.713	0	Mdfi	0	0.609198	0.671	0.462	0	Hes6	0	0.518625	0.752	0.299	0	Spint2	0	0.734264	0.8	0.259	0	Twist1	0	0.743472	0.862	0.474	0	Fhl1	0	0.47138	0.578	0.163	0	Cotl1	0
Prdx6	0	0.591362	0.883	0.674	0	Igfbp3	0	0.608434	0.363	0.155	0	H3f3a	0	0.378988	1	0.998	0	Sulf1	0	0.600292	0.418	0.181	0	Lbx1	0	0.5181	0.568	0.031	0	Lmo1	0	0.731917	0.466	0.197	0	Nbl1	0	0.73293	0.796	0.313	0	Sim2	0	0.45699	0.434	0.03	0	Ctss	0
Eno1	0	0.589462	0.826	0.636	0	6330403K07Rik	0	0.60772	0.89	0.658	0	Gm4258	0	0.376904	0.565	0.366	0	Col27a1	0	0.594456	0.471	0.239	0	Ybx3	0	0.495899	0.832	0.406	0	Igfbp2	0	0.713916	0.719	0.336	0	Snhg18	0	0.729257	0.826	0.443	0	Myf5	0	0.454762	0.306	0.03	0	Ms4a6c	0
H2afy	0	0.587663	0.952	0.815	0	Zfhx4	0	0.605429	0.749	0.459	0	Hoxa10	0	0.360181	0.797	0.545	0	Cpe	0	0.593704	0.393	0.212	0	Tspan9	0	0.493912	0.698	0.22	0	Fermt1	0	0.683932	0.541	0.003	0	Irx3	0	0.7227	0.586	0.116	0	Ccne1	0	0.452336	0.698	0.309	0	Fcgr3	0
Lyar	0	0.587095	0.826	0.563	0	Ebf2	0	0.602743	0.415	0.091	0	Hmgn2	0	0.356518	0.955	0.926	0	Igf2	0	0.590659	0.838	0.766	0	Des	0	0.48229	0.519	0.056	0	Fth1	0	0.642544	0.999	0.989	0	Sema5a	0	0.714513	0.699	0.263	0	Rps2	0	0.446378	1	1	0	Aif1	0
Dusp9	0	0.575193	0.549	0.14	0	Col6a1	0	0.597685	0.447	0.107	0	Chd3	0	0.339624	0.805	0.635	0	Bcl2	0	0.571924	0.478	0.314	0	Eif4ebp1	0	0.473791	0.913	0.568	0	Col18a1	0	0.632928	0.56	0.091	0	Serpinh1	0	0.710287	0.984	0.87	0	Car14	0	0.438834	0.615	0.197	0	Cd74	0
Apex1	0	0.574048	0.753	0.498	0	Col6a3	0	0.594491	0.433	0.112	0	Ifitm1	0	0.338123	0.381	0.161	0	Sox6	0	0.564397	0.303	0.042	0	Hspe1	0	0.457438	0.998	0.966	0	Atox1	0	0.618004	0.963	0.818	0	Tmem132c	0	0.702272	0.688	0.235	0	E130012A19Rik	0	0.43835	0.652	0.244	0	Rgs10	0
Hspa8	0	0.568237	0.975	0.916	0	Igf2	0	0.587995	0.897	0.739	0	Eva1a	0	0.326516	0.316	0.11	0	Mbnl2	0	0.546133	0.586	0.38	0	Snhg4	0	0.457087	0.756	0.374	0	Dsp	0	0.614397	0.501	0.012	0	Casz1	0	0.691395	0.45	0.032	0	Atp5g1	0	0.421248	0.988	0.923	0	Plac8	0
Hnrnpab	0	0.561549	0.965	0.845	0	Egr1	0	0.585204	0.381	0.16	0	H3f3b	0	0.317925	1	0.999	0	Csrp2	0	0.543805	0.749	0.693	0	Uqcr11	0	0.454334	0.981	0.87	0	Sdc4	0	0.572805	0.555	0.154	0	Tcf4	0	0.687001	0.947	0.729	0	Pcdh17	0	0.413609	0.492	0.09	0	F13a1	0
Prmt1	0	0.561453	0.818	0.619	0	Xist	0	0.579768	0.687	0.459	0	Dach1	0	0.315146	0.287	0.108	0	Cd24a	0	0.532816	0.931	0.87	0	Naa50	0	0.454169	0.898	0.605	0	Bex1	0	0.558538	0.726	0.421	0	Kcnk2	0	0.684185	0.503	0.102	0	Npm1	0	0.398125	0.999	0.997	0	Ostf1	0
Cdk2ap1	0	0.56098	0.964	0.801	0	Jun	0	0.57575	0.577	0.311	0	Ube2s	0	0.314887	0.785	0.716	0	Zfp637	0	0.522643	0.671	0.539	0	Fam178a	0	0.44845	0.717	0.257	0	Tnfrsf19	0	0.558399	0.491	0.084	0	Bgn	0	0.677487	0.754	0.292	0	Cox8a	0	0.395039	0.998	0.983	0	Maf	0
Ncl	0	0.545274	0.934	0.838	0	Jund	0	0.571365	0.93	0.843	0	Bmp2	0	0.310429	0.263	0.092	0	Creb3l2	0	0.510968	0.471	0.258	0	Clcn5	0	0.434024	0.683	0.229	0	Ajuba	0	0.546078	0.62	0.201	0	Cxcl14	0	0.670841	0.778	0.352	0	Sp5	0	0.394828	0.303	0.017	0	Csf1r	0
Rps2-ps10	0	0.543577	0.958	0.79	0	Fn1	0	0.570086	0.69	0.465	0	Sdc2	0	0.303951	0.369	0.218	0	Mecom	0	0.503236	0.649	0.488	0	Tpm2	0	0.432556	0.822	0.348	0	Fras1	0	0.539618	0.471	0.05	0	Gm29101	0	0.667912	0.52	0.056	0	Cdkn1a	0	0.377137	0.297	0.059	0	Fcrls	0
Ppa1	0	0.534419	0.717	0.454	0	Rbms3	0	0.566489	0.636	0.316	0	Nkd2	0	0.292804	0.339	0.175	0	Ccnd2	0	0.491809	0.844	0.797	0	Fabp5	0	0.426084	0.89	0.623	0	Fxyd3	0	0.536834	0.427	0.017	0	Peg3	0	0.665571	0.906	0.697	0	Eno3	0	0.368851	0.533	0.143	0	Hexa	0
Lhx2	0	0.531643	0.5	0.207	0	Vim	0	0.566082	0.862	0.653	0	Snai2	0	0.283523	0.4	0.27	0	Ldhb	0	0.49166	0.611	0.53	0	Capn6	0	0.419414	0.842	0.477	0	Slc2a3	0	0.534091	0.356	0.06	0	Cdo1	0	0.655274	0.751	0.381	0	Fam195a	0	0.35484	0.437	0.083	0	Ighm	0
Lsm3	0	0.528506	0.912	0.693	0	Tpm1	0	0.565644	0.838	0.645	0	Ptms	0	0.283418	0.925	0.856	0	Ccnd1	0	0.482256	0.652	0.57	0	Igfbp5	0	0.40903	0.853	0.316	0	Wls	0	0.530555	0.598	0.245	0	S100a6	0	0.654274	0.595	0.193	0	Itga4	0	0.342685	0.378	0.052	0	Stab1	0
Cdc34	0	0.525551	0.758	0.44	0	Col6a2	0	0.561732	0.444	0.112	0	Hmgb3	0	0.281761	0.921	0.832	0	Creb5	0	0.475205	0.355	0.177	0	C1qbp	0	0.40748	0.934	0.653	0	Col17a1	0	0.53012	0.405	0.004	0	Irx2	0	0.652267	0.52	0.051	0	Chchd2	0	0.340373	0.999	0.993	0	Ctsz	0
Hspe1	0	0.525404	0.992	0.959	0	Gas2	0	0.556386	0.604	0.339	0	2010111I01Rik	0	0.268145	0.457	0.306	0	Pmp22	0	0.472857	0.446	0.272	0	Rplp1	0	0.403739	1	1	0	Sp8	0	0.523373	0.252	0.002	0	Eva1b	0	0.646298	0.911	0.663	0	Foxd2os	0	0.336469	0.35	0.022	0	Hmox1	0
Nasp	0	0.525321	0.874	0.608	0	Rrbp1	0	0.554733	0.798	0.57	0	Ptma	0	0.263046	1	0.999	0	Mpped2	0	0.466632	0.652	0.525	0	Uqcrq	0	0.400882	0.971	0.87	0	Tfap2a	0	0.523085	0.491	0.069	0	Sp5	0	0.645503	0.429	0.013	0	Rpsa	0	0.299708	1	1	0	Gmfg	0
Nhp2	0	0.522883	0.874	0.66	0	Fstl1	0	0.554593	0.852	0.623	0	Tns3	0	0.261255	0.579	0.44	0	mt-Co1	0	0.455722	0.765	0.733	0	Prr5	0	0.398932	0.617	0.185	0	Hoxc8	0	0.522155	0.402	0.018	0	Dpysl3	0	0.640934	0.547	0.126	0	Hoxa11	0	0.289039	0.49	0.151	0	Lamp1	0
Cd24a	0	0.516793	0.995	0.837	0	Phlda1	0	0.548866	0.489	0.278	0	H2afx	1.7683e-288	0.372859	0.765	0.721	3.10053e-284	Tcf7l2	0	0.455181	0.615	0.497	0	Cited1	0	0.392388	0.556	0.177	0	Cox7a2l	0	0.519676	0.981	0.907	0	Pten	0	0.633209	0.621	0.262	0	Pcdh19	0	0.283473	0.383	0.083	0	Ly86	0
Shox2	0	0.510029	0.645	0.315	0	Spry2	0	0.544442	0.431	0.246	0	Top2a	1.20562e-283	0.451195	0.546	0.475	2.11394e-279	Hmcn1	0	0.448994	0.401	0.247	0	Edn3	0	0.387832	0.525	0.099	0	Satb1	0	0.519567	0.502	0.097	0	Dlk1	0	0.631748	0.904	0.465	0	Mapk12	0	0.280797	0.356	0.05	0	Clta	0
Prrx2	0	0.508083	0.85	0.56	0	Lhfpl2	0	0.544036	0.463	0.15	0	Mki67	1.28012e-271	0.283835	0.403	0.299	2.24456e-267	Kcnq1ot1	0	0.447318	0.799	0.739	0	Six1	0	0.387431	0.65	0.178	0	Frem2	0	0.509574	0.433	0.022	0	Meg3	0	0.629901	0.992	0.779	0	Eya2	0	0.27158	0.35	0.054	0	Sh3bgrl3	0
Calm1	0	0.507666	0.951	0.874	0	Igfbp4	0	0.5337	0.947	0.851	0	Spc25	2.35842e-263	0.348165	0.458	0.373	4.13526e-259	Lmo4	0	0.442652	0.657	0.592	0	Peg12	0	0.378789	0.615	0.255	0	Nav2	0	0.50875	0.522	0.112	0	Hoxc4	0	0.627206	0.48	0.094	0	Hmgn1	5.49882e-304	0.32308	1	0.995	9.64163e-300	Mrc1	0
Fkbp3	0	0.50675	0.871	0.719	0	Col5a1	0	0.531284	0.479	0.159	0	Chst2	9.49746e-258	0.255203	0.322	0.214	1.66528e-253	Tbx5	0	0.436233	0.526	0.392	0	Tomm5	0	0.376248	0.945	0.747	0	Ntf5	0	0.494051	0.425	0.02	0	Vim	0	0.625956	0.933	0.694	0	Mn1	7.00856e-304	0.420469	0.656	0.262	1.22888e-299	Trem2	0
Lhx9	0	0.504788	0.56	0.21	0	Pdgfra	0	0.531065	0.657	0.376	0	Cdca3	2.11245e-225	0.339575	0.53	0.455	3.70397e-221	Sema6a	0	0.434353	0.449	0.28	0	Rpl36	0	0.375106	1	1	0	En1	0	0.485084	0.258	0.048	0	Nebl	0	0.625382	0.403	0.044	0	Wfdc2	9.45995e-303	0.289738	0.468	0.146	1.65871e-298	Ifi27l2a	0
Psma7	0	0.493004	0.942	0.849	0	Tbx18	0	0.529264	0.52	0.308	0	Smc4	2.4285e-219	0.259682	0.573	0.497	4.25814e-215	Auts2	0	0.432504	0.753	0.672	0	Fgf9	0	0.371176	0.369	0.042	0	Svil	0	0.484264	0.573	0.262	0	Reep5	0	0.614893	0.791	0.519	0	Cks1b	9.73481e-302	0.430289	0.99	0.884	1.7069e-297	Lcp1	0
Hnrnpu	0	0.492783	0.909	0.739	0	Malat1	0	0.5216	0.996	0.993	0	Rbp1	1.01309e-203	0.338609	0.546	0.454	1.77635e-199	Pnrc1	0	0.431715	0.705	0.627	0	Rtn2	0	0.37106	0.461	0.044	0	Fzd10	0	0.481416	0.428	0.109	0	Igfbp5	0	0.613124	0.76	0.327	0	Hsp90aa1	1.41878e-298	0.52376	0.968	0.795	2.4877e-294	Grn	0
Lsm2	0	0.491156	0.924	0.733	0	Nbl1	0	0.519919	0.545	0.262	0	Birc5	6.10927e-169	0.264478	0.617	0.56	1.0712e-164	2010111I01Rik	0	0.427696	0.436	0.321	0	Smc6	0	0.369995	0.898	0.631	0	S100a10	0	0.475965	0.855	0.435	0	Col14a1	0	0.599176	0.439	0.07	0	Ybx1	8.61455e-297	0.327511	1	0.993	1.51047e-292	Snx2	0
Cct7	0	0.488905	0.749	0.532	0	Dleu2	0	0.516321	0.481	0.301	0	Nbl1	9.30732e-158	0.390421	0.39	0.31	1.63195e-153	Dnm3os	0	0.414475	0.588	0.455	0	Rpl38	0	0.368402	1	0.998	0	Fzd6	0	0.467711	0.369	0.012	0	Ifitm2	0	0.598997	0.988	0.876	0	Cdc34	9.36593e-296	0.47246	0.858	0.513	1.64222e-291	Cebpb	0
Tuba1b	0	0.488255	0.991	0.904	0	Lox	0	0.515865	0.333	0.08	0	Hist1h2ap	1.17501e-150	0.62432	0.431	0.359	2.06026e-146	Igsf3	0	0.403529	0.578	0.484	0	Cdh15	0	0.362126	0.453	0.042	0	Dag1	0	0.46544	0.545	0.228	0	Ly6h	0	0.594633	0.543	0.148	0	Fkbp4	2.12158e-292	0.525496	0.926	0.721	3.71997e-288	Gas6	0
Cks2	0	0.487467	0.84	0.518	0	Mir99ahg	0	0.512505	0.623	0.367	0	Ccnb2	2.19242e-145	0.265772	0.401	0.334	3.84419e-141	Fstl1	0	0.403106	0.763	0.663	0	Rps12	0	0.359018	1	0.999	0	Chchd10	0	0.445335	0.369	0.048	0	Col6a3	0	0.592875	0.548	0.175	0	H2afz	7.99984e-290	0.43332	1	0.985	1.40269e-285	Ckb	0
Igf2bp1	0	0.480389	0.774	0.475	0	Runx1t1	0	0.504067	0.648	0.355	0	Cenpf	2.20337e-140	0.377048	0.432	0.372	3.86338e-136	Mfap4	0	0.386098	0.744	0.628	0	Srm	0	0.354606	0.839	0.539	0	Npnt	0	0.441912	0.438	0.058	0	Rpl39l	0	0.557552	0.369	0.033	0	Pfn1	2.21319e-286	0.371279	0.998	0.989	3.88061e-282	Psap	0
Eif5	0	0.479595	0.913	0.769	0	Akap12	0	0.499378	0.315	0.076	0	Ube2c	1.90074e-126	0.480812	0.533	0.491	3.33275e-122	Luc7l2	0	0.376301	0.795	0.771	0	Igfbp2	0	0.352915	0.741	0.331	0	Lypd6b	0	0.439836	0.393	0.011	0	5930412G12Rik	0	0.551176	0.505	0.12	0	Chd7	3.67517e-279	0.370406	0.679	0.293	6.44403e-275	Ftl1	0
Cox5a	0	0.479575	0.94	0.817	0	Snhg18	0	0.499223	0.657	0.394	0	Foxp1	4.02486e-106	0.293817	0.488	0.433	7.05719e-102	Rarg	0	0.375965	0.487	0.374	0	Fgfr4	0	0.352072	0.403	0.013	0	Irx4	0	0.438464	0.339	0.002	0	Dnm3	0	0.546808	0.441	0.15	0	Anp32b	2.03277e-275	0.412878	0.988	0.914	3.56426e-271	Pycard	0
Cacybp	0	0.479533	0.82	0.632	0	Fbn2	0	0.498326	0.776	0.575	0	Cenpa	6.16721e-103	0.317918	0.61	0.573	1.08136e-98	Lrig3	0	0.37478	0.314	0.18	0	Hs6st2	0	0.350664	0.627	0.207	0	Wnt10a	0	0.435905	0.344	0.003	0	S100a11	0	0.536265	0.934	0.678	0	Aldoa	9.08427e-274	0.489682	0.949	0.753	1.59284e-269	Ly6e	0
Meis2	0	0.477216	0.514	0.249	0	Tmeff2	0	0.496982	0.256	0.041	0	Cks2	5.29352e-89	0.280824	0.623	0.594	9.28165e-85	Rsrp1	0	0.3742	0.84	0.783	0	Irs1	0	0.349637	0.547	0.134	0	Hotairm1	0	0.433528	0.269	0.039	0	Wisp1	0	0.534704	0.5	0.166	0	Rrm2	1.20433e-270	0.47522	0.846	0.46	2.11168e-266	Arpc2	0
Cdk4	0	0.474497	0.991	0.952	0	Map1lc3a	0	0.491479	0.84	0.664	0	Arl6ip1	2.10345e-53	0.307081	0.553	0.547	3.6882e-49	2610203C20Rik	0	0.370236	0.58	0.453	0	Efhd2	0	0.349607	0.589	0.19	0	Agrn	0	0.426761	0.487	0.141	0	Mfap2	0	0.516369	0.971	0.836	0	2810408I11Rik	4.99562e-269	0.32352	0.509	0.191	8.75932e-265	Efhd2	0
Pbx1	0	0.474188	0.712	0.517	0	Tcf7l2	0	0.478891	0.628	0.477	0							2410006H16Rik	0	0.369912	0.791	0.754	0	Psmg4	0	0.349286	0.847	0.534	0	Igsf9	0	0.426554	0.489	0.146	0	Tmsb10	0	0.513317	1	0.998	0	mt-Nd1	1.12535e-268	0.252084	0.996	0.998	1.97319e-264	Serinc3	0
Cenpa	0	0.468802	0.884	0.477	0	Gas1	0	0.478762	0.939	0.778	0							1500012F01Rik	0	0.366095	0.826	0.802	0	Hspd1	0	0.349208	0.942	0.691	0	Pdgfc	0	0.424274	0.599	0.285	0	Vcam1	0	0.512531	0.475	0.158	0	Prdx6	8.35815e-266	0.465022	0.938	0.722	1.46552e-261	Tgfb1	0
Ppp1r14b	0	0.468556	0.934	0.709	0	RP23-204I16.3	0	0.477373	0.423	0.127	0							Fgfr2	0	0.36178	0.304	0.134	0	Atp5g1	0	0.340873	0.992	0.921	0	Barx2	0	0.423937	0.355	0.035	0	Adamtsl1	0	0.510941	0.48	0.13	0	Atp5o	2.81845e-263	0.436257	0.977	0.894	4.94188e-259	Ucp2	0
Limd2	0	0.464119	0.963	0.828	0	Nrk	0	0.476848	0.476	0.202	0							Flnb	0	0.357655	0.332	0.184	0	Arhgap29	0	0.334535	0.51	0.114	0	Pdpn	0	0.419731	0.497	0.178	0	Lix1	0	0.50022	0.755	0.349	0	Hmga1-rs1	3.91176e-262	0.373738	0.743	0.348	6.85888e-258	Ms4a7	0
Cnbp	0	0.461072	0.944	0.871	0	Fibin	0	0.476801	0.463	0.241	0							Ogt	0	0.353732	0.709	0.669	0	Skp2	0	0.333203	0.748	0.387	0	Itga6	0	0.419012	0.43	0.071	0	Cebpb	0	0.497864	0.38	0.104	0	Prmt1	2.67323e-261	0.53731	0.902	0.664	4.68724e-257	Cd68	0
Pkdcc	0	0.459019	0.405	0.165	0	Spats2l	0	0.463905	0.541	0.276	0							Eif4a2	0	0.348041	0.728	0.703	0	Snrpf	0	0.330117	0.998	0.96	0	Pltp	0	0.416254	0.362	0.014	0	Rian	0	0.494988	0.876	0.483	0	Lyar	6.78253e-261	0.481027	0.889	0.624	1.18925e-256	Ms4a6b	0
Hmgn1	0	0.458467	1	0.994	0	Ppap2b	0	0.463538	0.528	0.304	0							Pnisr	0	0.346129	0.796	0.765	0	Rpl27a	0	0.33	1	0.998	0	Gata3	0	0.415224	0.328	0.013	0	Col23a1	0	0.488156	0.46	0.158	0	Id2	1.43485e-260	0.589919	0.928	0.681	2.51587e-256	Bst2	0
Snrpb	0	0.457994	0.932	0.845	0	Celf2	0	0.462244	0.494	0.262	0							Unc5c	0	0.342409	0.293	0.141	0	Rpl35	0	0.329556	1	0.999	0	Dst	0	0.412315	0.486	0.146	0	Tmem100	0	0.486062	0.407	0.105	0	Cdk4	2.61429e-258	0.364282	0.994	0.961	4.58389e-254	Ehd4	0
Ptma	0	0.456027	1	0.999	0	Ptn	0	0.461849	0.481	0.334	0							Gas5	0	0.334009	0.994	0.991	0	Rps25	0	0.329093	1	0.999	0	Apoc1	0	0.409818	0.271	0.014	0	Nrn1	0	0.471956	0.251	0.038	0	Cotl1	4.60051e-258	0.405668	0.731	0.372	8.06654e-254	Ctsh	0
Ssbp3	0	0.453916	0.862	0.647	0	Itm2a	0	0.453665	0.625	0.445	0							Cdkn1c	0	0.328132	0.938	0.854	0	Notch3	0	0.328649	0.553	0.179	0	Pkp3	0	0.408744	0.358	0.009	0	Fam174b	0	0.467452	0.47	0.134	0	Plk2	5.02808e-246	0.256341	0.435	0.144	8.81624e-242	Atp6v0c	0
Alyref	0	0.453649	0.888	0.677	0	Smarca2	0	0.451501	0.595	0.351	0							Tia1	0	0.324739	0.722	0.686	0	Rpl41	0	0.324508	1	1	0	Rpl39	0	0.408103	1	1	0	Pik3r1	0	0.466078	0.482	0.171	0	Ncl	4.43653e-245	0.461442	0.972	0.86	7.77902e-241	Trf	0
Nt5dc2	0	0.453434	0.899	0.716	0	Copz2	0	0.450803	0.554	0.272	0							Eif3h	0	0.295557	0.958	0.959	0	Lta4h	0	0.322966	0.543	0.203	0	Emp1	0	0.405963	0.566	0.24	0	Creb3l1	0	0.461898	0.432	0.091	0	Set	6.34284e-245	0.366727	0.994	0.959	1.11215e-240	Alox5ap	0
Nr2f1	0	0.451074	0.32	0.101	0	Egfl6	0	0.448742	0.311	0.047	0							Rbm39	0	0.291273	0.982	0.976	0	Zeb2	0	0.318098	0.635	0.174	0	Znrf3	0	0.40314	0.423	0.14	0	Wnt4	0	0.451811	0.377	0.075	0	Ranbp1	8.37121e-240	0.383866	0.995	0.937	1.46781e-235	Gpx1	0
Gapdh	0	0.449402	0.996	0.974	0	Thra	0	0.447749	0.632	0.377	0							H3f3b	0	0.291209	1	0.999	0	Cox7c	0	0.315548	0.998	0.984	0	Car12	0	0.398405	0.337	0.048	0	Ddah1	0	0.446084	0.456	0.146	0	Gapdh	2.07697e-237	0.379573	0.999	0.979	3.64176e-233	H2-D1	0
Dusp6	0	0.447887	0.515	0.218	0	Zfhx3	0	0.447272	0.721	0.59	0							Eef2	0	0.274701	0.988	0.986	0	Rpl37	0	0.315111	1	1	0	Wnt3	0	0.398003	0.339	0.001	0	Ghr	0	0.442514	0.539	0.212	0	Ppia	3.42912e-234	0.291904	1	0.999	6.01261e-230	Arpc5	0
Phf5a	0	0.446966	0.893	0.734	0	Maged2	0	0.446789	0.623	0.408	0							Ptms	0	0.263578	0.885	0.867	0	Uba52	0	0.313783	0.983	0.883	0	Celsr1	0	0.395425	0.35	0.017	0	Emp2	0	0.441185	0.394	0.082	0	Mdk	7.95435e-232	0.328806	0.999	0.978	1.39472e-227	Ccl9	0
Eif4a1	0	0.446045	0.968	0.91	0	Cmtm3	0	0.446645	0.547	0.273	0							Atxn7l3b	0	0.260214	0.925	0.922	0	Tmsb4x	0	0.31332	0.997	0.958	0	Gm16136	0	0.395164	0.35	0.009	0	Plxdc2	0	0.431294	0.365	0.093	0	Psma7	6.2117e-229	0.393228	0.974	0.87	1.08916e-224	Tspo	0
Acvr2b	0	0.443365	0.566	0.213	0	Ebf3	0	0.444608	0.408	0.162	0							6330403K07Rik	3.42184e-305	0.284797	0.764	0.703	5.99986e-301	Rps26	0	0.313137	1	1	0	Hspb1	0	0.38561	0.415	0.08	0	Fez1	0	0.423004	0.36	0.057	0	Eif5	1.91929e-228	0.404479	0.948	0.803	3.36529e-224	Tpd52	0
Ssrp1	0	0.44308	0.781	0.544	0	Shox2	0	0.44316	0.576	0.348	0							Rasl11b	1.81374e-302	0.397276	0.356	0.227	3.18021e-298	Cox5b	0	0.313118	0.981	0.888	0	Kif21a	0	0.382698	0.371	0.078	0	Serpinc1	0	0.422858	0.294	0.008	0	2610318N02Rik	6.51076e-227	0.359832	0.731	0.376	1.1416e-222	Pld4	0
Fndc3c1	0	0.438181	0.449	0.088	0	Nenf	0	0.440221	0.77	0.616	0							Col25a1	1.31082e-296	0.438265	0.27	0.149	2.2984e-292	Klhl13	0	0.311969	0.491	0.117	0	Parm1	0	0.376916	0.387	0.074	0	Tmem246	0	0.418175	0.443	0.139	0	Lsm3	2.22664e-225	0.390933	0.949	0.744	3.90418e-221	Clec4a2	0
Cct3	0	0.43815	0.748	0.542	0	Mfap2	0	0.438554	0.935	0.812	0							Tpi1	5.3153e-279	0.353101	0.782	0.771	9.31984e-275	Nop10	0	0.31119	0.982	0.881	0	Brinp1	0	0.367857	0.314	0.022	0	C1qtnf7	0	0.417953	0.326	0.027	0	Tomm40	4.12807e-225	0.438531	0.764	0.462	7.23816e-221	Atp6v0b	0
Odc1	0	0.437986	0.789	0.564	0	Klf4	0	0.437602	0.315	0.132	0							Ypel3	1.80232e-275	0.341751	0.567	0.486	3.16019e-271	Rps21	0	0.310984	1	0.998	0	Sepw1	0	0.366636	0.997	0.988	0	Cox6c	0	0.406041	0.993	0.98	0	Igf2bp1	6.68721e-225	0.394792	0.861	0.544	1.17254e-220	Rnase4	0
C1qbp	0	0.43781	0.819	0.612	0	Adam33	0	0.436848	0.267	0.035	0							Nrep	1.43519e-251	0.301016	0.679	0.637	2.51646e-247	Chchd4	0	0.310109	0.726	0.361	0	Ptpn14	0	0.365057	0.423	0.105	0	Col7a1	0	0.401875	0.275	0.018	0	Cyc1	6.71816e-225	0.443018	0.825	0.559	1.17796e-220	Fyb	0
Snrpd1	0	0.437402	0.952	0.851	0	Marcks	0	0.436151	0.969	0.924	0							Fbn2	2.14863e-251	0.344236	0.665	0.614	3.76741e-247	Moxd1	0	0.308115	0.359	0.025	0	Gm13219	0	0.359773	0.273	0.001	0	Ncoa1	0	0.401016	0.408	0.123	0	Prdx1	9.88385e-225	0.439721	0.974	0.902	1.73303e-220	Lpl	0
Rps2	0	0.43713	1	1	0	Myl9	0	0.436051	0.436	0.168	0							mt-Rnr2	1.23905e-250	0.253012	0.901	0.901	2.17255e-246	Rpl12	0	0.303837	1	0.997	0	Cdh1	0	0.359415	0.33	0.007	0	Trim61	0	0.390769	0.331	0.072	0	Rps27l	2.39981e-224	0.31851	0.995	0.961	4.20783e-220	Unc93b1	0
a	0	0.435835	0.467	0.101	0	Amot	0	0.434977	0.459	0.282	0							Nfia	2.44914e-247	0.305725	0.629	0.498	4.29433e-243	Pvrl1	0	0.303308	0.416	0.06	0	Ddr1	0	0.358395	0.376	0.066	0	Fndc1	0	0.378247	0.285	0.029	0	Ywhaq	1.65152e-216	0.381752	0.97	0.869	2.89577e-212	Smagp	0
Pkig	0	0.435751	0.832	0.591	0	Hist3h2ba	0	0.434335	0.428	0.188	0							Ssbp2	2.42031e-246	0.328563	0.651	0.615	4.24377e-242	Rragd	0	0.30295	0.451	0.095	0	Jup	0	0.358092	0.395	0.079	0	Lin7a	0	0.375323	0.279	0.027	0	Hsp90ab1	4.82622e-216	0.317309	0.999	0.995	8.46229e-212	Arpc4	0
Hmga1-rs1	0	0.433828	0.63	0.263	0	2700069I18Rik	0	0.433428	0.421	0.149	0							Timp3	3.17619e-244	0.340073	0.375	0.254	5.56914e-240	Rpl22l1	0	0.299098	1	0.998	0	Ank3	0	0.357991	0.488	0.194	0	Sepw1	0	0.373643	0.998	0.988	0	Rbp1	1.2027e-215	0.332414	0.825	0.464	2.10882e-211	Sirpa	0
Psip1	0	0.432871	0.861	0.668	0	Il11ra1	0	0.433229	0.728	0.518	0							Spsb4	1.90953e-243	0.374272	0.366	0.258	3.34817e-239	Tmem123	0	0.292615	0.641	0.292	0	Mpzl2	0	0.356012	0.351	0.039	0	Ptrf	0	0.367538	0.361	0.094	0	Eif4ebp1	4.31239e-214	0.397159	0.874	0.576	7.56135e-210	Fcgrt	0
Atp5b	0	0.428546	0.905	0.806	0	Ptprd	0	0.431049	0.502	0.276	0							Fgfr1	5.29858e-234	0.318631	0.586	0.528	9.29053e-230	Col4a1	0	0.292361	0.557	0.216	0	Cd2ap	0	0.353771	0.494	0.198	0	Lrrc32	0	0.358609	0.255	0.018	0	Hspa9	1.76399e-211	0.408355	0.814	0.516	3.09298e-207	Tagln2	0
Prdx1	0	0.428416	0.945	0.89	0	Camk2d	0	0.43055	0.392	0.177	0							Dtx3	2.9671e-229	0.319725	0.543	0.473	5.20252e-225	Rplp2	0	0.291749	1	1	0	Mapk13	0	0.352829	0.346	0.04	0	Htra1	0	0.354432	0.29	0.051	0	Chchd4	6.24839e-211	0.378847	0.696	0.369	1.09559e-206	Snx3	0
Phb2	0	0.427853	0.895	0.787	0	Zfp36l1	0	0.42666	0.806	0.652	0							Ptch1	1.36132e-228	0.309337	0.274	0.167	2.38693e-224	Gnl3	0	0.289159	0.726	0.387	0	Esrp1	0	0.35271	0.323	0.006	0	Lsamp	0	0.346734	0.3	0.048	0	Eif4a1	5.59549e-210	0.386477	0.986	0.924	9.81114e-206	Gpsm3	0
Tpm4	0	0.42636	0.954	0.823	0	Flrt2	0	0.42647	0.44	0.212	0							Mxd4	2.44062e-226	0.313006	0.442	0.337	4.27938e-222	Lsm6	0	0.289111	0.975	0.845	0	Lypd6	0	0.344272	0.349	0.049	0	Tnfrsf19	0	0.34241	0.325	0.09	0	Atp5g3	8.13871e-207	0.354487	0.961	0.838	1.42704e-202	C3ar1	0
Hoxa9	0	0.423228	0.654	0.359	0	Ebf1	0	0.424019	0.609	0.313	0							C1qtnf4	2.37079e-222	0.283011	0.376	0.259	4.15694e-218	Ptpla	0	0.288721	0.685	0.359	0	Edaradd	0	0.342352	0.303	0.019	0	B3gnt9	0	0.320901	0.289	0.059	0	Tuba1b	2.04414e-205	0.397174	0.994	0.925	3.58419e-201	Psmb8	0
Nudc	0	0.421933	0.778	0.597	0	Ifitm2	0	0.423991	0.944	0.86	0							Gas2	5.1747e-222	0.384966	0.491	0.386	9.07331e-218	Tspan12	0	0.286189	0.436	0.11	0	Cdh3	0	0.341719	0.421	0.117	0	Inhba	0	0.285924	0.266	0.061	0	Asb4	9.92746e-205	0.289162	0.805	0.407	1.74068e-200	Fxyd5	0
Pgam1	0	0.421514	0.815	0.676	0	Gpc3	0	0.42345	0.805	0.658	0							Lphn3	3.06839e-218	0.301445	0.279	0.173	5.38011e-214	Rps28	0	0.285572	1	1	0	Susd4	0	0.341371	0.317	0.019	0	Ahnak	9.97118e-304	0.503312	0.638	0.296	1.74835e-299	Mrpl34	4.81161e-204	0.373404	0.906	0.686	8.43668e-200	Gatm	0
2610318N02Rik	0	0.421489	0.64	0.296	0	Angptl1	0	0.417206	0.315	0.061	0							Ddit4	1.1196e-214	0.320728	0.303	0.2	1.96311e-210	Cox7a2	0	0.285247	0.994	0.947	0	Rps28	0	0.336017	1	1	0	Crnde	4.63358e-301	0.293781	0.275	0.07	8.12453e-297	Tomm20	1.96669e-202	0.327342	0.982	0.916	3.4484e-198	Cd53	0
Tubb5	0	0.420224	0.999	0.987	0	Rspo3	0	0.416441	0.309	0.184	0							Col12a1	1.37949e-209	0.30447	0.314	0.199	2.4188e-205	Itga4	0	0.284636	0.35	0.046	0	Arhgdib	0	0.326406	0.428	0.128	0	Spats2l	9.36624e-301	0.494895	0.662	0.327	1.64228e-296	Cited2	3.13351e-199	0.446076	0.755	0.435	5.49429e-195	Ifi30	0
Magoh	0	0.417639	0.754	0.531	0	Tmem26	0	0.415329	0.349	0.125	0							Tmem176b	1.90477e-208	0.299536	0.436	0.335	3.33982e-204	Rpl35a	0	0.282173	1	1	0	Slc16a1	0	0.323874	0.402	0.134	0	Ralb	2.55767e-300	0.529281	0.645	0.33	4.48461e-296	H2afx	7.54327e-199	0.341268	0.949	0.725	1.32264e-194	Evi2a	0
Ppp1cc	0	0.416395	0.88	0.751	0	Rcn3	0	0.414961	0.584	0.368	0							Foxp4	8.58994e-206	0.317734	0.347	0.249	1.50616e-201	Tln2	0	0.280981	0.592	0.263	0	Slc7a1	0	0.32064	0.323	0.07	0	Cd63	4.00916e-299	0.659304	0.908	0.742	7.02967e-295	2700094K13Rik	7.20327e-198	0.325105	0.991	0.899	1.26302e-193	Arpc3	0
Ccdc34	0	0.415294	0.89	0.654	0	Mfap4	0	0.414798	0.769	0.605	0							Id3	4.94168e-204	0.261757	0.81	0.769	8.66475e-200	Phactr2	0	0.280878	0.653	0.297	0	Rps19	0	0.319803	1	1	0	Hoxb2	2.50318e-298	0.393633	0.397	0.135	4.38907e-294	Tomm5	1.44409e-197	0.389216	0.915	0.751	2.53207e-193	Hpgds	0
Ube2m	0	0.415225	0.756	0.508	0	Serpinh1	0	0.413613	0.938	0.854	0							Leprel2	2.81907e-196	0.286354	0.345	0.244	4.94296e-192	En1	0	0.277286	0.261	0.045	0	Elf1	0	0.319018	0.354	0.078	0	Osr1	8.54574e-293	0.486794	0.626	0.272	1.49841e-288	Hnrnpu	2.42023e-197	0.361906	0.948	0.778	4.24363e-193	Sec11c	0
Mycn	0	0.413009	0.46	0.167	0	S1pr3	0	0.412446	0.5	0.257	0							Tmem263	6.02666e-192	0.29565	0.539	0.474	1.05671e-187	Plxna2	0	0.276567	0.391	0.06	0	Klk8	0	0.318276	0.322	0.052	0	Tgfb1i1	9.86197e-293	0.346152	0.394	0.13	1.7292e-288	Cdc20	1.86159e-194	0.373686	0.586	0.273	3.26411e-190	P2ry6	0
Chd7	0	0.409187	0.556	0.215	0	Cd81	0	0.411825	0.811	0.7	0							Flrt2	6.55365e-187	0.419091	0.35	0.251	1.14912e-182	Fam110b	0	0.276561	0.567	0.231	0	Frmd4b	0	0.318096	0.33	0.058	0	Atp2b1	7.38232e-286	0.602672	0.755	0.483	1.29442e-281	Rangrf	3.72977e-192	0.359615	0.708	0.39	6.53977e-188	Irf8	0
Ybx1	0	0.408513	0.999	0.991	0	Nfix	0	0.404488	0.502	0.219	0							Rhoc	1.09813e-183	0.267327	0.62	0.585	1.92546e-179	Chodl	0	0.274192	0.284	0.055	0	Irf6	0	0.318039	0.304	0.014	0	Thsd4	2.25933e-285	0.270908	0.267	0.068	3.96151e-281	Ndufb8	1.51881e-189	0.336726	0.962	0.837	2.66308e-185	Gnai2	0
Erh	0	0.408113	0.991	0.968	0	Col12a1	0	0.404171	0.391	0.161	0							Ugdh	4.20955e-179	0.356735	0.447	0.387	7.38103e-175	Lfng	0	0.273688	0.348	0.018	0	Trim29	0	0.317903	0.295	0.006	0	Tuba1a	2.27999e-285	0.640543	0.942	0.808	3.99774e-281	Dut	1.25622e-187	0.374674	0.923	0.697	2.20265e-183	Clic1	0
Hspa9	0	0.406971	0.703	0.461	0	Cald1	0	0.402105	0.797	0.641	0							Robo1	4.19544e-178	0.293128	0.252	0.16	7.35628e-174	Heyl	0	0.27262	0.31	0.017	0	Slc7a5	0	0.317389	0.329	0.087	0	Gadd45g	1.26891e-284	0.443088	0.329	0.099	2.22491e-280	Hnrnpab	3.81555e-187	0.331393	0.974	0.874	6.69018e-183	Gpx3	0
Pcbp4	0	0.406412	0.781	0.562	0	Ncam1	0	0.399518	0.495	0.289	0							Tnfaip8	1.70259e-174	0.31846	0.421	0.348	2.98532e-170	Ptgis	0	0.27238	0.451	0.135	0	Rpl32	0	0.317181	1	1	0	Klf6	4.12594e-283	0.405938	0.477	0.184	7.23443e-279	Nt5dc2	1.71474e-185	0.361337	0.942	0.758	3.00663e-181	Ctsa	0
Hoxd11	0	0.403079	0.533	0.313	0	Anxa2	0	0.397442	0.521	0.308	0							Bcl11a	5.16947e-172	0.314355	0.573	0.525	9.06415e-168	Rpl10a	0	0.270296	1	0.999	0	Rps26	0	0.316149	1	1	0	Hoxd8	5.18986e-281	0.364255	0.357	0.116	9.0999e-277	Ppif	2.51649e-185	0.267251	0.555	0.253	4.41242e-181	Erp29	0
Aldoa	0	0.402978	0.864	0.721	0	Lhfp	0	0.395917	0.578	0.358	0							Serinc2	3.35065e-171	0.252108	0.352	0.255	5.87503e-167	Eya1	0	0.269371	0.346	0.04	0	Megf6	0	0.313721	0.362	0.094	0	Axin2	1.92837e-280	0.40638	0.453	0.176	3.38121e-276	Fscn1	8.46182e-182	0.380344	0.911	0.723	1.4837e-177	Ptplad2	0
Ube2i	0	0.401115	0.935	0.825	0	Sept2	0	0.393629	0.799	0.669	0							Lgr4	1.09041e-170	0.332006	0.297	0.206	1.91193e-166	Six2	0	0.262435	0.375	0.068	0	Ablim1	0	0.31091	0.359	0.071	0	Cdc42ep5	1.27633e-275	0.451436	0.663	0.349	2.23791e-271	Atp5f1	9.04087e-181	0.344887	0.965	0.851	1.58523e-176	Ccl12	0
Mrpl12	0	0.398791	0.813	0.617	0	Zcchc5	0	0.392542	0.279	0.072	0							Bnip3	9.05749e-169	0.350807	0.323	0.242	1.58814e-164	Zdbf2	0	0.261009	0.511	0.188	0	Acer2	0	0.310658	0.372	0.097	0	Myl6	4.15784e-270	0.496428	0.914	0.767	7.29036e-266	Slc25a4	2.89078e-178	0.316039	0.988	0.941	5.0687e-174	Snx5	0
Rps27l	0	0.397936	0.988	0.953	0	Kdelr2	0	0.392308	0.73	0.653	0							Gm16152	2.26041e-165	0.290415	0.271	0.179	3.9634e-161	Rps16	0	0.260064	1	1	0	Ikzf2	0	0.310222	0.303	0.044	0	Rhob	3.61408e-269	0.436215	0.52	0.223	6.33693e-265	Actg1	1.15369e-177	0.290799	0.998	0.991	2.02288e-173	Emr1	0
Gmnn	0	0.39746	0.66	0.364	0	Bicc1	0	0.385424	0.425	0.17	0							Tenm4	5.01651e-163	0.348339	0.314	0.228	8.79594e-159	Foxo4	0	0.25886	0.475	0.136	0	Rpl13	0	0.308161	1	1	0	Efna5	1.52831e-267	0.589148	0.7	0.402	2.67973e-263	Nolc1	1.54666e-177	0.3413	0.652	0.354	2.71192e-173	Rap1b	0
Pfn1	0	0.396833	0.997	0.987	0	Islr	0	0.381015	0.393	0.14	0							Flywch2	6.07474e-162	0.280278	0.436	0.363	1.06515e-157	Rpl26	0	0.258627	1	1	0	Rpl12	0	0.308128	1	0.997	0	Adam33	4.73653e-266	0.311641	0.294	0.082	8.30503e-262	Pcbp1	2.02041e-176	0.350176	0.945	0.822	3.54259e-172	Cmtm7	0
Eif1ad	0	0.395047	0.69	0.415	0	Glipr2	0	0.379731	0.426	0.201	0							Mn1	9.97846e-162	0.361462	0.35	0.26	1.74962e-157	Anxa6	0	0.257587	0.631	0.257	0	Myh9	0	0.301913	0.365	0.121	0	Basp1	1.33113e-259	0.52663	0.912	0.757	2.334e-255	Mrto4	1.29345e-173	0.319864	0.71	0.399	2.26794e-169	Blvrb	0
Cct8	0	0.393623	0.777	0.601	0	Piezo2	0	0.379035	0.305	0.094	0							Bnip3l	2.12466e-157	0.271519	0.637	0.642	3.72538e-153	Rps18	0	0.254747	1	1	0	Rpl22l1	0	0.301298	1	0.998	0	Emx2os	1.42096e-258	0.287255	0.286	0.08	2.49151e-254	Uchl3	1.31196e-172	0.341406	0.773	0.48	2.30039e-168	Vamp8	0
Crabp1	0	0.391212	0.808	0.45	0	Tmem158	0	0.374358	0.259	0.125	0							Robo2	6.71705e-155	0.335116	0.373	0.286	1.17777e-150	Arxes2	0	0.254135	0.523	0.233	0	Cd151	0	0.30072	0.387	0.129	0	Prkcdbp	2.26015e-252	0.350747	0.391	0.137	3.96294e-248	Atp5c1	2.94795e-171	0.321051	0.97	0.874	5.16894e-167	Anxa3	0
Uchl3	0	0.390901	0.661	0.427	0	Ghr	0	0.37415	0.399	0.169	0							Itm2a	2.36826e-153	0.37411	0.56	0.475	4.15251e-149	Rpl32	0	0.253575	1	1	0	Stard10	0	0.296094	0.36	0.088	0	Fth1	7.66337e-252	0.295403	0.997	0.989	1.3437e-247	Odc1	3.36087e-171	0.386998	0.855	0.616	5.89295e-167	Tm6sf1	0
Rsl1d1	0	0.390823	0.72	0.505	0	Efna5	0	0.373691	0.545	0.37	0							Gpc6	8.91928e-152	0.385058	0.438	0.375	1.56391e-147	Pgf	0	0.252105	0.332	0.058	0	Mgat5	0	0.293969	0.327	0.077	0	Ptk7	1.04033e-250	0.479867	0.609	0.329	1.82412e-246	Adh5	9.71391e-171	0.335256	0.7	0.394	1.70324e-166	Ccl3	0
Fdps	0	0.388148	0.64	0.361	0	Klf6	0	0.373557	0.344	0.147	0							Dap	3.33065e-150	0.272587	0.539	0.505	5.83997e-146	Pdgfc	0	0.250487	0.593	0.282	0	Itga3	0	0.291791	0.263	0.003	0	Tubb2b	4.30061e-239	0.533864	0.679	0.381	7.54069e-235	Nsun2	1.95263e-170	0.284643	0.594	0.295	3.42374e-166	Clec4a1	0
Ptges3	0	0.387595	0.939	0.796	0	Mirg	0	0.371991	0.352	0.103	0							Bgn	6.2836e-145	0.368141	0.381	0.293	1.10177e-140	Uqcr10	1.32683e-295	0.286558	0.982	0.913	2.32647e-291	Rab15	0	0.290451	0.323	0.066	0	Fbln1	1.47016e-237	0.561747	0.667	0.396	2.57779e-233	Cct7	7.76705e-170	0.387114	0.837	0.582	1.36187e-165	Ppp1r18	0
E130012A19Rik	0	0.383604	0.483	0.174	0	Tril	0	0.371236	0.516	0.335	0							Ltbp1	9.98009e-144	0.265546	0.343	0.256	1.74991e-139	Gm10076	1.09505e-274	0.472702	0.895	0.78	1.92006e-270	Kdf1	0	0.290235	0.268	0.003	0	Lmna	7.86811e-237	0.430847	0.467	0.197	1.37959e-232	Eif1ad	9.85974e-170	0.335148	0.777	0.479	1.72881e-165	Ccl2	0
Snrpd3	0	0.383604	0.863	0.74	0	Lsp1	0	0.369828	0.364	0.194	0							Gm26699	7.62003e-142	0.297709	0.412	0.345	1.3361e-137	Cycs	1.68718e-272	0.355686	0.963	0.856	2.95831e-268	Mpped1	0	0.289851	0.27	0.026	0	Tril	1.62533e-234	0.509458	0.654	0.368	2.84985e-230	Marcksl1	7.38819e-169	0.251587	0.999	0.986	1.29545e-164	Creg1	0
Pin1	0	0.383233	0.828	0.639	0	Notch2	0	0.367486	0.486	0.352	0							Frmd4a	1.40697e-140	0.288145	0.514	0.479	2.46698e-136	Dctpp1	3.09265e-270	0.289378	0.946	0.706	5.42265e-266	Galnt18	0	0.28917	0.278	0.023	0	Nrtn	6.35256e-233	0.405316	0.464	0.196	1.11386e-228	Erh	3.63393e-167	0.253529	0.996	0.973	6.37173e-163	Glul	0
Cenpw	0	0.38318	0.723	0.424	0	Axl	0	0.367247	0.376	0.133	0							Nfic	3.37563e-136	0.260846	0.32	0.239	5.91883e-132	Serbp1	3.22194e-270	0.261886	0.991	0.93	5.64934e-266	Crim1	0	0.288534	0.323	0.08	0	Meis1	7.27981e-228	0.366467	0.426	0.173	1.27644e-223	Casd1	7.42366e-167	0.284358	0.544	0.258	1.30166e-162	Tnfaip8l2	0
Dnajc2	0	0.379147	0.72	0.495	0	RP24-370G18.1	0	0.366981	0.351	0.128	0							Runx1t1	1.044e-134	0.298426	0.489	0.411	1.83055e-130	Tomm20	6.59533e-257	0.251342	0.988	0.915	1.15643e-252	Etl4	00:00:00	0.286638	0.325	0.066	0	Ngfr	1.33052e-227	0.278132	0.345	0.118	2.33293e-223	Mdh2	3.00851e-166	0.381362	0.89	0.677	5.27513e-162	Nrros	0
Hoxa7	0	0.377673	0.469	0.177	0	Smoc2	0	0.366063	0.318	0.095	0							Kmt2e	8.06231e-134	0.256112	0.59	0.589	1.41365e-129	Mrpl12	2.2943e-252	0.309332	0.898	0.657	4.02282e-248	Rpl36a	0	0.285108	1	0.999	0	Sept8	1.918e-227	0.36254	0.443	0.189	3.36303e-223	Cdk2ap1	1.28971e-165	0.31616	0.976	0.84	2.26139e-161	Actr3	0
Tead2	0	0.375517	0.931	0.787	0	Cdkn1c	0	0.365847	0.945	0.84	0							Tns3	9.0892e-131	0.261686	0.503	0.461	1.5937e-126	Atp5k	1.45085e-237	0.252088	0.975	0.907	2.54391e-233	Rpl18a	0	0.283583	1	1	0	Emx2	7.1859e-220	0.300874	0.368	0.131	1.25998e-215	Ppa1	1.51834e-165	0.374219	0.789	0.515	2.66225e-161	Lgals3	0
Ywhaq	0	0.374034	0.931	0.851	0	Ahnak	0	0.364563	0.472	0.256	0							Higd1a	5.4435e-130	0.348678	0.677	0.712	9.54463e-126	Nhp2l1	1.06727e-227	0.262514	0.968	0.852	1.87135e-223	Ngf	0	0.281228	0.276	0.033	0	Ednra	3.19569e-219	0.347832	0.428	0.178	5.60333e-215	Dnajc2	2.18692e-165	0.344986	0.818	0.546	3.83455e-161	Ntpcr	0
Lsm4	0	0.373292	0.933	0.815	0	Osr2	0	0.362991	0.369	0.184	0							Slc1a3	5.05147e-129	0.316821	0.29	0.212	8.85724e-125	Pdcd5	2.3501e-226	0.262418	0.968	0.853	4.12066e-222	Lama5	0	0.279251	0.265	0.012	0	Camk2n1	4.98656e-218	0.353507	0.401	0.158	8.74344e-214	Kpnb1	2.43756e-165	0.361014	0.797	0.529	4.27402e-161	Myl6	0
Hnrnpf	0	0.371715	0.906	0.823	0	2610203C20Rik	0	0.3628	0.634	0.42	0							Zmiz1	7.9355e-126	0.305745	0.509	0.484	1.39141e-121	Snhg3	2.09904e-219	0.34393	0.857	0.608	3.68046e-215	Rpl26	0	0.278411	1	1	0	Efemp2	3.52164e-214	0.418945	0.686	0.414	6.17485e-210	Wdr18	3.54837e-164	0.287419	0.589	0.298	6.22172e-160	Pfn1	0
Ppia	0	0.371708	1	0.999	0	C1qtnf4	0	0.360695	0.477	0.214	0							Spint2	5.75235e-125	0.261482	0.345	0.266	1.00862e-120	Ncl	4.63486e-216	0.2707	0.973	0.858	8.12677e-212	Rps25	0	0.277913	0.999	0.999	0	Flnc	5.68104e-213	0.281684	0.346	0.126	9.96114e-209	Got2	2.85682e-162	0.308897	0.718	0.416	5.00914e-158	Srgn	0
Pcna	0	0.371048	0.611	0.326	0	Rnd3	0	0.359896	0.458	0.278	0							Capn6	5.11241e-117	0.257223	0.526	0.487	8.96411e-113	Bola2	1.54023e-212	0.259332	0.918	0.724	2.70064e-208	Gstk1	0	0.275833	0.275	0.046	0	Hic1	2.03375e-211	0.281891	0.518	0.22	3.56598e-207	Tmem160	7.56747e-162	0.320064	0.783	0.486	1.32688e-157	Abca1	0
Sub1	0	0.370705	0.994	0.982	0	Svil	0	0.355752	0.431	0.225	0							Asap1	1.64589e-115	0.274185	0.473	0.45	2.8859e-111	Odc1	1.26522e-200	0.284013	0.859	0.611	2.21843e-196	Rps29	0	0.275812	1	1	0	Eps15	4.20249e-207	0.309119	0.348	0.132	7.36864e-203	Alyref	1.55136e-161	0.324336	0.928	0.726	2.72015e-157	Hprt	0
Dhfr	0	0.370644	0.561	0.265	0	Vkorc1	0	0.355262	0.501	0.305	0							Nfat5	2.10677e-113	0.268746	0.392	0.338	3.69401e-109	Hist1h2ap	2.4758e-152	0.509628	0.567	0.365	4.34107e-148	Rplp2	0	0.275795	1	1	0	Ccdc23	6.77892e-207	0.485917	0.905	0.786	1.18862e-202	Hspa8	5.20777e-161	0.41059	0.986	0.93	9.1313e-157	Zfp36	0
Cdca8	0	0.37047	0.638	0.316	0	Grb10	0	0.351185	0.853	0.777	0							Golgb1	1.19119e-112	0.266115	0.476	0.446	2.08864e-108							A730017C20Rik	0	0.27198	0.266	0.026	0	Map1lc3a	4.41231e-206	0.38636	0.883	0.699	7.73654e-202	Ldha	8.8326e-161	0.356483	0.941	0.791	1.54871e-156	Zeb2	0
Rcc2	0	0.368145	0.724	0.479	0	Emx2	0	0.350539	0.287	0.094	0							C430049B03Rik	2.77736e-112	0.294416	0.325	0.259	4.86982e-108							F11r	0	0.271847	0.266	0.034	0	Rbms3	1.61031e-205	0.400937	0.672	0.381	2.82352e-201	G3bp1	3.91259e-160	0.334825	0.92	0.762	6.86034e-156	Rnf130	0
U2af1	0	0.36734	0.891	0.774	0	Ntm	0	0.350037	0.283	0.073	0							Guf1	3.71531e-112	0.256739	0.395	0.34	6.51443e-108							Rpl41	0	0.266845	1	1	0	Cd81	3.26495e-205	0.491737	0.889	0.72	5.72476e-201	Ptpla	1.7299e-159	0.298283	0.668	0.366	3.03321e-155	Emp3	0
Hnrnpa2b1	0	0.367016	0.969	0.916	0	Kcnq1ot1	0	0.349925	0.821	0.724	0							Jarid2	4.75104e-108	0.284908	0.394	0.344	8.33048e-104							Epb4.1l4a	0	0.265234	0.263	0.026	0	Xist	1.03366e-204	0.546659	0.796	0.503	1.81241e-200	Nhp2l1	3.05454e-159	0.303943	0.963	0.855	5.35583e-155	AF251705	0
Eif2s2	0	0.366492	0.936	0.85	0	Wisp1	0	0.34951	0.352	0.123	0							Shisa2	5.38234e-108	0.368716	0.368	0.3	9.43739e-104							Tom1l1	0	0.264229	0.286	0.042	0	Nenf	5.56531e-204	0.391594	0.846	0.646	9.75822e-200	Macrod2	8.25586e-159	0.276306	0.541	0.26	1.44758e-154	Apoc1	0
Rbm8a	0	0.366492	0.83	0.678	0	Rhoj	0	0.348583	0.351	0.156	0							Ube2e3	4.95585e-100	0.265306	0.826	0.855	8.68959e-96							Rpl27a	0	0.26419	0.999	0.998	0	Egr1	1.12783e-201	0.516752	0.462	0.203	1.97754e-197	Npm3	1.10235e-157	0.330875	0.908	0.71	1.93287e-153	Gas7	0
Fscn1	0	0.366264	0.841	0.688	0	Gabarap	0	0.347111	0.965	0.923	0							Osr2	9.18902e-99	0.401749	0.287	0.217	1.6112e-94							Rpl37	0	0.263295	1	1	0	Kdelr3	1.12614e-200	0.31063	0.356	0.133	1.97457e-196	Sssca1	7.71157e-157	0.309183	0.72	0.425	1.35215e-152	Abhd12	0
Fam60a	0	0.365911	0.65	0.351	0	Sema5a	0	0.346837	0.399	0.238	0							Gli3	2.38147e-95	0.282786	0.455	0.423	4.17567e-91							Rpl23	0	0.262798	1	1	0	Phldb2	2.66632e-199	0.401658	0.554	0.291	4.67513e-195	Ndufa4	1.03514e-156	0.278052	0.99	0.953	1.81501e-152	Ms4a6d	0
Nudcd2	0	0.36566	0.843	0.66	0	Timp2	0	0.346635	0.605	0.435	0							Hist3h2a	1.8426e-93	0.257502	0.294	0.234	3.23081e-89							Rpl36	0	0.25969	1	1	0	Fbn2	1.2077e-198	0.382516	0.844	0.614	2.11758e-194	Pa2g4	3.91688e-156	0.3525	0.769	0.501	6.86786e-152	Lyn	0
Pcbp1	0	0.365541	0.89	0.803	0	Efemp2	0	0.345131	0.571	0.378	0							Hoxa11os	3.5146e-93	0.287671	0.481	0.426	6.1625e-89							Tmsb4x	0	0.257457	1	0.958	0	Flrt3	4.86322e-196	0.47453	0.472	0.232	8.52717e-192	Lsm4	8.67305e-156	0.293818	0.96	0.842	1.52073e-151	Pou2f2	0
Taf10	0	0.363519	0.803	0.606	0	Igf2r	0	0.342571	0.447	0.267	0							Erf	8.29534e-88	0.261187	0.317	0.27	1.4545e-83							Rpl17	0	0.256874	1	1	0	Arl4c	1.11902e-191	0.331405	0.358	0.143	1.96209e-187	Hmgb3	2.11427e-154	0.298785	0.983	0.846	3.70716e-150	S100a13	0
Anp32e	0	0.363057	0.773	0.529	0	Sec61g	0	0.342463	0.913	0.866	0							Rab28	1.99562e-86	0.275385	0.453	0.44	3.49912e-82							Rpl37a	0	0.255937	1	1	0	Lhfp	5.19954e-189	0.429055	0.673	0.401	9.11687e-185	Txn2	5.33693e-152	0.32111	0.905	0.732	9.35778e-148	Hexb	0
Marcksl1	0	0.362226	0.999	0.982	0	Pmp22	0	0.340445	0.48	0.238	0							Skil	9.84458e-85	0.260397	0.304	0.25	1.72615e-80							Celsr2	0	0.254734	0.254	0.034	0	Vgll3	1.91233e-186	0.283989	0.255	0.082	3.35307e-182	Tead2	1.51594e-150	0.305226	0.958	0.821	2.65806e-146	Gm2a	0
Emb	0	0.362169	0.386	0.101	0	Emp1	0	0.340154	0.43	0.198	0							Foxp1	7.59499e-84	0.26813	0.483	0.438	1.33171e-79							Bmp7	5.2389e-303	0.365667	0.529	0.233	9.18588e-299	Hmgn3	4.18394e-184	0.570153	0.858	0.722	7.33613e-180	Ssrp1	4.42025e-150	0.32713	0.849	0.599	7.75046e-146	Mbnl1	0
Nolc1	0	0.362151	0.546	0.298	0	Crip1	0	0.337446	0.379	0.258	0							Tab2	1.3659e-76	0.258294	0.405	0.383	2.39497e-72							Iqgap1	5.35676e-303	0.293218	0.426	0.159	9.39254e-299	Nav2	1.98065e-181	0.281093	0.318	0.119	3.47287e-177	Mrpl18	6.05832e-149	0.302157	0.923	0.747	1.06227e-144	Ncf2	0
Trim28	0	0.361678	0.755	0.58	0	Trio	0	0.334193	0.462	0.28	0							Lpar4	1.82378e-68	0.269367	0.383	0.349	3.19781e-64							Rps24	1.35759e-291	0.272609	1	0.999	2.38039e-287	Gng12	8.65591e-180	0.381293	0.587	0.342	1.51773e-175	Serbp1	8.16025e-149	0.276163	0.984	0.932	1.43082e-144	Rhog	0
Snrpa1	0	0.361371	0.689	0.478	0	Fbn1	0	0.331369	0.329	0.13	0							Xist	1.14771e-15	0.268522	0.474	0.515	2.0124e-11							Anxa2	6.70406e-291	0.410494	0.696	0.345	1.17549e-286	Arhgap31	2.63346e-175	0.277373	0.378	0.159	4.61751e-171	Cct3	3.22069e-148	0.352133	0.831	0.589	5.64716e-144	Plin2	0
Clns1a	0	0.361154	0.726	0.534	0	Slc16a2	0	0.331054	0.345	0.151	0							Gas1	5.01148e-07	0.263204	0.737	0.824	0.00878713							Hmgn3	3.47985e-279	0.493434	0.89	0.72	6.10157e-275	Eif1b	1.5052e-173	0.387918	0.877	0.75	2.63921e-169	Ndufa12	9.67585e-148	0.318352	0.917	0.715	1.69656e-143	Ninj1	0
Tomm20	0	0.360645	0.963	0.903	0	Rsrp1	0	0.32727	0.871	0.766	0																			Gja1	1.58028e-274	0.486707	0.709	0.417	2.77087e-270	Rhoj	1.70533e-173	0.333537	0.431	0.194	2.99013e-169	Snrpa1	1.29492e-147	0.347351	0.775	0.526	2.27052e-143	Rab3il1	0
Pfdn4	0	0.358746	0.73	0.494	0	Dap	0	0.32643	0.63	0.474	0																			Rps27	6.08104e-273	0.289171	0.999	0.999	1.06625e-268	Fam110b	3.96824e-173	0.330295	0.479	0.239	6.95792e-169	Mthfd2	2.64366e-147	0.258927	0.601	0.309	4.63539e-143	Gusb	0
Mrpl34	0	0.358398	0.829	0.644	0	H19	0	0.325868	0.982	0.936	0																			Cd9	8.63184e-258	0.265132	0.342	0.118	1.51351e-253	Laptm4a	1.09269e-172	0.398473	0.877	0.738	1.91593e-168	Sulf2	7.85444e-147	0.290091	0.742	0.449	1.3772e-142	Rab32	0
Srsf7	0	0.358369	0.919	0.824	0	Dpm3	0	0.324294	0.69	0.557	0																			Cdca7l	1.74383e-257	0.252652	0.327	0.116	3.05762e-253	Cmtm3	1.72887e-172	0.349893	0.589	0.328	3.0314e-168	Cenpe	1.95423e-145	0.259949	0.593	0.297	3.42654e-141	Ptpn6	0
Rps6ka6	0	0.357648	0.441	0.137	0	Gpx8	0	0.323027	0.565	0.397	0																			Adamtsl1	4.21169e-244	0.28696	0.359	0.132	7.38477e-240	Anxa6	3.11568e-172	0.337825	0.517	0.266	5.46303e-168	Phf5a	2.57483e-145	0.29322	0.932	0.771	4.5147e-141	Neat1	0
Sumo1	0	0.357294	0.981	0.936	0	Cxcl14	0	0.322805	0.561	0.305	0																			Cyb5r3	1.74696e-243	0.399084	0.64	0.376	3.06313e-239	Hoxc6	3.40972e-172	0.263979	0.277	0.099	5.97861e-168	Dynll2	4.47547e-145	0.314566	0.837	0.588	7.84729e-141	Lmo2	0
Gspt1	0	0.356672	0.636	0.391	0	Sepp1	0	0.320999	0.469	0.198	0																			Siva1	2.81528e-243	0.378959	0.948	0.835	4.93631e-239	Pdgfra	3.55604e-170	0.366901	0.696	0.432	6.23516e-166	Glrx5	6.98736e-145	0.311507	0.881	0.674	1.22516e-140	Ifngr1	0
Cycs	0	0.355628	0.942	0.832	0	Creb3l1	0	0.320954	0.261	0.053	0																			Trim2	1.13414e-239	0.272828	0.341	0.126	1.98861e-235	Smad1	1.95418e-168	0.377792	0.513	0.285	3.42645e-164	Uqcr11	7.11571e-144	0.29213	0.969	0.873	1.24767e-139	Capg	0
Uhrf1	0	0.355608	0.596	0.315	0	Tubb2b	0	0.319718	0.525	0.348	0																			Cdc42se1	5.98649e-236	0.336467	0.593	0.317	1.04967e-231	Ramp2	4.92128e-168	0.254511	0.324	0.128	8.62898e-164	Anp32e	1.20088e-143	0.309686	0.857	0.585	2.10563e-139	Fcgr1	0
Mthfd2	0	0.355304	0.525	0.244	0	Pdpn	0	0.318802	0.324	0.148	0																			Fam101b	1.55568e-231	0.343849	0.57	0.298	2.72772e-227	Anxa5	6.17737e-168	0.407043	0.539	0.3	1.08314e-163	Ube2m	2.38954e-143	0.305865	0.826	0.565	4.18983e-139	Dok2	0
Hdgf	0	0.352813	0.919	0.815	0	Olfml3	0	0.317658	0.368	0.169	0																			Ctnnb1	8.02182e-226	0.420455	0.86	0.69	1.40655e-221	Col5a1	5.59729e-167	0.308743	0.471	0.224	9.81428e-163	Rsl1d1	5.85601e-143	0.331789	0.803	0.555	1.02679e-138	Cyth4	0
Frzb	0	0.352552	0.389	0.077	0	Sepw1	0	0.317338	0.995	0.987	0																			Ryk	1.09349e-216	0.398863	0.667	0.428	1.91733e-212	a	2.69587e-166	0.377876	0.412	0.188	4.72694e-162	Mrpl20	1.39322e-142	0.303069	0.924	0.737	2.44286e-138	Fam111a	0
Birc5	0	0.352476	0.84	0.48	0	Klf7	0	0.316986	0.345	0.158	0																			Itgb5	9.34904e-210	0.319015	0.505	0.254	1.63926e-205	Smco4	2.41626e-165	0.419665	0.636	0.412	4.23667e-161	Apex1	1.52081e-142	0.338224	0.803	0.557	2.66659e-138	Ccl24	0
Ssb	0	0.351863	0.779	0.621	0	Pfn2	0	0.313907	0.722	0.57	0																			Rpl36al	1.92848e-205	0.266411	0.989	0.967	3.3814e-201	Lphn2	9.72375e-165	0.38121	0.554	0.316	1.70496e-160	Cct2	1.69314e-142	0.298782	0.925	0.745	2.96876e-138	Cybb	0
Eif2s1	0	0.351637	0.616	0.396	0	Pofut2	0	0.311708	0.537	0.381	0																			Rps6	1.26964e-201	0.264447	0.998	0.995	2.22618e-197	Egfl6	1.10422e-164	0.346325	0.279	0.102	1.93614e-160	Bzw2	7.29442e-142	0.329114	0.828	0.582	1.279e-137	Slc40a1	0
Tomm40	0	0.350873	0.631	0.413	0	Ckap4	0	0.310468	0.682	0.557	0																			Pbx1	3.2882e-201	0.298386	0.816	0.559	5.76553e-197	Wbp5	1.53251e-164	0.29013	0.989	0.966	2.68709e-160	Dnaja2	8.70621e-142	0.314017	0.819	0.556	1.52655e-137	AB124611	0
Nhp2l1	0	0.350402	0.926	0.834	0	Gxylt2	0	0.309485	0.319	0.107	0																			Ahnak	1.71073e-193	0.27211	0.571	0.296	2.99959e-189	Gnas	3.86583e-164	0.269928	0.99	0.979	6.77835e-160	Pno1	4.89312e-141	0.254546	0.63	0.337	8.5796e-137	Arrb2	0
Bex2	0	0.350366	0.81	0.543	0	Tmed3	0	0.309119	0.485	0.305	0																			Rps27rt	4.36893e-187	0.27486	0.992	0.985	7.66047e-183	Rrbp1	5.84357e-163	0.354993	0.823	0.616	1.02461e-158	Hmga1	8.47261e-141	0.283308	0.57	0.307	1.48559e-136	Mef2c	0
Phgdh	0	0.350205	0.611	0.356	0	Rps27rt	0	0.307659	0.994	0.982	0																			Sat1	3.35743e-186	0.295991	0.433	0.209	5.88692e-182	Marcks	2.22359e-162	0.322358	0.973	0.933	3.89885e-158	Elovl6	1.23672e-140	0.281475	0.641	0.357	2.16847e-136	Sft2d1	0
Psmb7	0	0.34885	0.786	0.626	0	Oaf	0	0.306958	0.562	0.417	0																			Pik3r1	2.7519e-183	0.255256	0.388	0.172	4.82518e-179	Ppic	6.02944e-160	0.374816	0.758	0.558	1.0572e-155	Pin1	1.46584e-140	0.304019	0.882	0.683	2.57021e-136	Il10rb	0
Txnl4a	0	0.348819	0.755	0.547	0	Pcdh18	0	0.305945	0.512	0.349	0																			Lef1	3.84018e-180	0.367611	0.469	0.244	6.73338e-176	Arf5	8.17136e-158	0.284111	0.961	0.916	1.43277e-153	Atp5d	2.15378e-140	0.270761	0.975	0.908	3.77645e-136	Zeb2os	0
Sumo2	0	0.348802	0.999	0.994	0	Ly6e	0	0.305824	0.385	0.25	0																			Hdgf	1.67203e-173	0.279402	0.947	0.838	2.93174e-169	Auts2	1.54004e-157	0.363947	0.842	0.677	2.70031e-153	Nabp2	3.86432e-139	0.273632	0.701	0.412	6.7757e-135	Asah1	0
Ube2c	0	0.345878	0.742	0.417	0	Loxl1	0	0.305297	0.313	0.117	0																			Cdk6	1.49325e-168	0.280149	0.359	0.163	2.61827e-164	Tcf12	3.71176e-155	0.374367	0.832	0.664	6.5082e-151	Nudt4	8.29228e-139	0.283129	0.813	0.547	1.45397e-134	Mpeg1	0
Fubp1	0	0.345817	0.802	0.624	0	Lrrc17	0	0.305257	0.273	0.091	0																			Uqcr11	9.74324e-167	0.30895	0.946	0.873	1.70838e-162	Pdcd4	1.65519e-151	0.472066	0.648	0.421	2.90221e-147	Birc5	8.35201e-139	0.266612	0.896	0.564	1.46444e-134	Ednrb	0
Psmb6	0	0.345523	0.901	0.812	0	Kdelr3	0	0.303977	0.303	0.091	0																			Hmga1-rs1	2.98707e-161	0.301944	0.594	0.349	5.23752e-157	Slc48a1	2.33995e-149	0.287855	0.402	0.192	4.10286e-145	Phgdh	2.59341e-138	0.306355	0.707	0.414	4.54729e-134	Glrx	0
Lsm8	0	0.345037	0.853	0.68	0	Tgfb2	0	0.302948	0.433	0.266	0																			Wdr89	7.08222e-161	0.286133	0.974	0.923	1.2418e-156	Ap3s1	2.84303e-148	0.354949	0.854	0.735	4.98496e-144	Dkc1	2.84821e-138	0.281818	0.638	0.358	4.99404e-134	Slfn2	0
Psma2	0	0.341519	0.818	0.667	0	Tmem263	0	0.301228	0.614	0.443	0																			Uba52	5.02888e-156	0.29175	0.942	0.885	8.81764e-152	Il11ra1	2.64031e-147	0.335222	0.772	0.56	4.62951e-143	Parl	2.95347e-138	0.272617	0.657	0.375	5.17862e-134	Plek	0
Srsf2	0	0.339778	0.979	0.943	0	Lpar4	0	0.301208	0.449	0.326	0																			Ucp2	9.26796e-153	0.286413	0.559	0.321	1.62504e-148	1700025G04Rik	4.56488e-146	0.311606	0.552	0.318	8.00406e-142	Lsm2	2.45642e-137	0.286486	0.942	0.778	4.30709e-133	Bin2	0
Gar1	0	0.33971	0.665	0.436	0	Pea15a	0	0.300898	0.399	0.224	0																			Pts	6.30356e-152	0.252781	0.513	0.29	1.10527e-147	St8sia2	6.56258e-146	0.25291	0.319	0.133	1.15068e-141	Cox6a1	4.84588e-137	0.262239	0.975	0.91	8.49676e-133	Syngr2	0
Car14	0	0.339339	0.435	0.128	0	Dtx3	0	0.299323	0.603	0.446	0																			Cdk2ap2	3.30349e-151	0.285188	0.56	0.337	5.79233e-147	Nr3c1	2.03549e-145	0.268311	0.29	0.116	3.56902e-141	2810417H13Rik	1.14488e-136	0.299551	0.977	0.68	2.00743e-132	C5ar1	0
Cct2	0	0.339162	0.866	0.709	0	Ndn	0	0.288885	0.486	0.367	0																			Tomm7	2.05073e-148	0.257225	0.953	0.895	3.59575e-144	Gpx7	1.55988e-143	0.368333	0.555	0.333	2.73509e-139	Mest	1.20073e-136	0.299758	0.997	0.911	2.10536e-132	Ifngr2	0
Ppih	0	0.338929	0.624	0.369	0	Airn	0	0.288668	0.356	0.172	0																			Alcam	4.75826e-142	0.304069	0.393	0.197	8.34313e-138	Selm	5.61394e-142	0.321811	0.7	0.443	9.84349e-138	Zfp428	3.89974e-136	0.30053	0.77	0.5	6.8378e-132	Bcl2a1b	0
Hsp90ab1	0	0.33862	0.998	0.994	0	Chd3	0	0.288543	0.762	0.641	0																			H2afj	3.30946e-141	0.286016	0.765	0.572	5.80281e-137	Lef1	2.49236e-140	0.341405	0.459	0.245	4.3701e-136	Snhg4	4.22225e-135	0.329675	0.656	0.383	7.40328e-131	Npl	0
Nabp2	0	0.338214	0.601	0.356	0	Ank2	0	0.287583	0.309	0.146	0																			Pard6g	2.25468e-139	0.270897	0.667	0.452	3.95336e-135	Tmem256	3.00885e-139	0.32299	0.907	0.813	5.27572e-135	Srm	2.32393e-134	0.342437	0.788	0.546	4.07478e-130	Arhgap30	0
Slbp	0	0.338104	0.745	0.531	0	Lrp1	0	0.286088	0.419	0.23	0																			Cd164	2.96954e-138	0.286879	0.706	0.497	5.20679e-134	Aebp2	1.5897e-138	0.310698	0.406	0.208	2.78739e-134	Gmnn	3.92218e-134	0.274417	0.732	0.433	6.87715e-130	Tnfrsf13b	0
Dcakd	0	0.335829	0.815	0.653	0	Mpc2	0	0.285854	0.696	0.585	0																			Zfp36l1	9.04658e-135	0.250886	0.85	0.681	1.58623e-130	Ddr2	5.52703e-138	0.305149	0.52	0.294	9.69109e-134	Cnbp	1.3384e-133	0.304104	0.964	0.888	2.34675e-129	Pkib	0
Serbp1	0	0.335025	0.971	0.92	0	Cask	0	0.284281	0.384	0.22	0																			Rpl37rt	1.56911e-127	0.284725	0.972	0.911	2.75128e-123	S1pr3	2.06334e-135	0.299112	0.54	0.305	3.61785e-131	Pgam1	3.85976e-132	0.320958	0.881	0.708	6.7677e-128	F630028O10Rik	0
Kpnb1	0	0.333703	0.699	0.479	0	Eid1	0	0.283661	0.806	0.721	0																			Lbh	1.46695e-124	0.31163	0.378	0.198	2.57215e-120	Nab1	2.47153e-134	0.255491	0.314	0.138	4.33358e-130	Ybx3	8.78976e-131	0.30724	0.682	0.418	1.5412e-126	Stx7	0
Cdc20	0	0.333378	0.477	0.213	0	Tmsb4x	0	0.282044	0.99	0.951	0																			Txndc17	2.15805e-123	0.364439	0.848	0.742	3.78393e-119	Gpx8	1.49621e-132	0.325754	0.647	0.429	2.62345e-128	Fkbp3	1.50834e-130	0.309061	0.911	0.755	2.64473e-126	Lyl1	0
Ccne1	0	0.332755	0.519	0.249	0	Txndc5	0	0.28195	0.583	0.459	0																			Ctsl	4.71579e-122	0.374723	0.428	0.246	8.26866e-118	Tbx15	1.1117e-130	0.277	0.437	0.228	1.94925e-126	Hspa4	1.01144e-129	0.2761	0.671	0.401	1.77345e-125	Ifnar2	0
H2afx	0	0.332211	0.907	0.669	0	Ndufa3	0	0.281659	0.884	0.825	0																			Luzp1	2.20048e-121	0.273832	0.672	0.481	3.85831e-117	Col5a2	4.00047e-129	0.290861	0.544	0.308	7.01442e-125	Gtpbp4	1.42383e-128	0.27133	0.693	0.415	2.49655e-124	AI413582	0
Trp53	0	0.331312	0.628	0.429	0	Serf2	0	0.281374	0.992	0.985	0																			mt-Atp6	1.46857e-107	0.337068	0.984	0.983	2.575e-103	Chd3	1.23232e-128	0.312158	0.838	0.663	2.16075e-124	Ppp1ca	3.2764e-128	0.289876	0.941	0.833	5.74484e-124	Shisa5	0
Ccnb1	0	0.330079	0.509	0.233	0	Lphn2	0	0.280764	0.426	0.292	0																			Pdcd4	1.80486e-107	0.301952	0.628	0.421	3.16465e-103	Fos	3.57413e-128	0.466819	0.49	0.27	6.26687e-124	Mrpl28	1.84579e-127	0.286903	0.861	0.635	3.23641e-123	Ccl6	0
Mrpl18	0	0.330045	0.86	0.714	0	Bgn	0	0.2807	0.459	0.259	0																			Nras	2.11387e-105	0.265012	0.777	0.605	3.70646e-101	Sept11	1.82426e-126	0.349608	0.736	0.552	3.19865e-122	Gcsh	8.48891e-127	0.289429	0.781	0.531	1.48845e-122	Fam105a	0
Sms	0	0.329443	0.756	0.511	0	Efnb1	0	0.278487	0.492	0.348	0																			Phip	7.13462e-105	0.265184	0.771	0.605	1.25098e-100	Snai2	1.32669e-125	0.275101	0.51	0.289	2.32622e-121	Hnrnpa3	1.47361e-126	0.255294	0.974	0.883	2.58383e-122	Hcls1	0
Dnaja2	0	0.328889	0.71	0.511	0	Lpar1	0	0.276487	0.694	0.565	0																			Aprt	8.28549e-104	0.273661	0.843	0.721	1.45278e-99	Wwtr1	7.77211e-125	0.251317	0.408	0.209	1.36276e-120	Eef1d	9.22892e-124	0.277259	0.955	0.862	1.6182e-119	Cela1	0
Ccna2	0	0.328142	0.627	0.33	0	Antxr1	0	0.276134	0.374	0.211	0																			Cdv3	1.03573e-103	0.307352	0.909	0.793	1.81605e-99	Sdc2	9.96561e-124	0.305856	0.448	0.242	1.74737e-119	Nudc	1.45902e-123	0.320741	0.838	0.639	2.55825e-119	Cd47	0
Acat2	0	0.326986	0.618	0.387	0	Cnrip1	0	0.275425	0.279	0.113	0																			Cald1	2.2411e-100	0.303594	0.81	0.672	3.92954e-96	Epb4.1l3	2.25085e-122	0.254742	0.445	0.235	3.94664e-118	Magoh	4.19471e-123	0.299794	0.823	0.582	7.35501e-119	Rbfa	0
Bud31	0	0.326614	0.76	0.594	0	Nktr	0	0.275105	0.649	0.543	0																			Gm11808	4.97814e-100	0.278037	0.844	0.699	8.72868e-96	Tubb2a	2.3804e-122	0.269807	0.312	0.142	4.17379e-118	Gar1	4.88241e-123	0.279757	0.747	0.488	8.56082e-119	Msn	0
Ctbp2	0	0.32572	0.544	0.285	0	Cdo1	0	0.274286	0.482	0.364	0																			Fam162a	6.64713e-91	0.32398	0.84	0.727	1.16551e-86	Eid1	6.03941e-122	0.298063	0.863	0.737	1.05895e-117	Akr1b3	7.52029e-123	0.252694	0.682	0.411	1.31861e-118	Rnasel	0
Gsto1	0	0.325379	0.622	0.397	0	Ddr2	0	0.270113	0.434	0.261	0																			Gltscr2	2.32497e-90	0.25316	0.808	0.68	4.0766e-86	Pmp22	4.50363e-119	0.250247	0.514	0.286	7.89666e-115	Cs	1.19649e-122	0.264083	0.701	0.425	2.09793e-118	Ncf1	0
Psmc6	0	0.325285	0.672	0.448	0	Loxl2	0	0.268767	0.349	0.17	0																			Xist	4.51175e-45	0.261465	0.616	0.507	7.91091e-41	Sec61g	1.63489e-116	0.287675	0.94	0.875	2.86661e-112	Pabpc4	1.43915e-122	0.282682	0.718	0.458	2.52341e-118	Bmp2k	0
Pa2g4	0	0.324624	0.65	0.458	0	Cthrc1	0	0.268661	0.385	0.199	0																			Bambi	0.00269003	0.34665	0.221	0.26	1	Cdh11	8.55939e-116	0.31717	0.648	0.434	1.5008e-111	Psmb6	1.57369e-122	0.291763	0.937	0.832	2.75931e-118	Fermt3	0
Rbmxl1	0	0.324588	0.741	0.59	0	Nrep	0	0.268565	0.723	0.619	0																									Kat6b	3.87532e-114	0.281015	0.448	0.251	6.79499e-110	Vdac2	2.34578e-122	0.302819	0.871	0.685	4.1131e-118	Cd84	0
Psmb3	0	0.324003	0.843	0.705	0	Mn1	0	0.268054	0.412	0.229	0																									Junb	7.74777e-112	0.438119	0.283	0.128	1.35849e-107	Cct8	2.85017e-122	0.322405	0.845	0.641	4.99748e-118	Lgals9	0
Dtymk	0	0.323321	0.841	0.67	0	Emp3	0	0.266309	0.431	0.249	0																									Rac3	1.79522e-111	0.296641	0.483	0.287	3.14774e-107	Mtx2	4.02027e-121	0.289623	0.722	0.469	7.04914e-117	H2-K1	0
Yaf2	0	0.323127	0.724	0.5	0	Cbx6	0	0.265808	0.412	0.247	0																									Glipr2	2.33535e-108	0.252652	0.446	0.247	4.09481e-104	Sms	6.58146e-121	0.25796	0.832	0.567	1.15399e-116	Folr2	0
E2f5	0	0.321857	0.506	0.227	0	Anxa6	0	0.265778	0.409	0.233	0																									Sept2	5.10905e-108	0.313212	0.828	0.695	8.95821e-104	Rrs1	5.62099e-120	0.264215	0.66	0.396	9.85585e-116	Ccr1	0
Rcor2	0	0.321841	0.485	0.21	0	Phactr2	0	0.265393	0.405	0.284	0																									Parva	8.15419e-107	0.26753	0.477	0.285	1.42976e-102	Sdhb	2.08787e-119	0.291791	0.883	0.713	3.66088e-115	Stard8	0
Nudt21	0	0.321365	0.882	0.744	0	Pid1	0	0.264448	0.27	0.131	0																									Fam132a	1.5516e-106	0.26642	0.407	0.228	2.72058e-102	Stip1	5.20825e-119	0.254962	0.642	0.375	9.13215e-115	Gngt2	0
Tubb4b	0	0.320811	0.607	0.345	0	Mxd4	0	0.264332	0.489	0.309	0																									Ostc	1.89176e-105	0.285814	0.897	0.814	3.31701e-101	Eno1	6.32932e-119	0.32159	0.857	0.68	1.10978e-114	Tmem9b	0
Etf1	0	0.320688	0.635	0.407	0	Tmsb10	0	0.264328	1	0.998	0																									Tpst1	5.16299e-104	0.304701	0.562	0.379	9.05279e-100	Emg1	2.42735e-118	0.268194	0.909	0.739	4.25612e-114	Mfsd1	0
Ddx39	0	0.32058	0.481	0.238	0	C1qtnf6	0	0.264274	0.334	0.155	0																									Ndufa3	8.13583e-102	0.258602	0.92	0.836	1.42654e-97	Akirin2	3.93548e-117	0.289221	0.811	0.577	6.90047e-113	Cryba4	0
Ppp1ca	0	0.317018	0.899	0.813	0	Rab11fip2	0	0.263696	0.398	0.255	0																									Myh10	1.40714e-101	0.307804	0.668	0.502	2.46729e-97	Psme3	8.51835e-116	0.250901	0.673	0.406	1.49361e-111	Tpp1	0
Cdca3	0	0.316684	0.713	0.387	0	Basp1	0	0.262468	0.815	0.746	0																									Sh3bgrl3	1.73822e-101	0.253097	0.899	0.824	3.04779e-97	Ahsa1	1.69203e-115	0.28084	0.69	0.441	2.96681e-111	Rnaset2a	0
Mpp6	0	0.316293	0.63	0.391	0	Rhoc	0	0.261649	0.681	0.563	0																									Hsbp1	8.68708e-101	0.258051	0.912	0.823	1.52319e-96	Llph	9.31273e-115	0.282638	0.797	0.566	1.63289e-110	Irf5	0
Mogat2	0	0.31576	0.324	0.03	0	Rcn1	0	0.261045	0.643	0.545	0																									Smap1	3.59345e-100	0.290504	0.724	0.582	6.30076e-96	Hnrnpf	9.64898e-115	0.277703	0.939	0.842	1.69185e-110	Necap2	0
A430005L14Rik	0	0.314521	0.549	0.288	0	Cdon	0	0.260537	0.367	0.205	0																									Clic1	2.42848e-98	0.316607	0.778	0.631	4.2581e-94	Tuba1a	1.69152e-114	0.255813	0.956	0.808	2.96591e-110	Rgs2	0
Lsm5	0	0.311647	0.926	0.805	0	Ptprs	0	0.260417	0.521	0.371	0																									Plp2	4.4161e-96	0.30155	0.539	0.358	7.74318e-92	Nasp	3.2756e-114	0.265105	0.896	0.67	5.74343e-110	Cd36	0
Peg3	0	0.311589	0.862	0.649	0	Ccdc80	0	0.259766	0.297	0.12	0																									Rcn3	1.78453e-94	0.282622	0.606	0.412	3.129e-90	Sept11	4.45163e-114	0.268001	0.824	0.551	7.80549e-110	Sla	0
Gng5	0	0.311511	0.996	0.964	0	Fkbp7	0	0.259326	0.346	0.177	0																									Scmh1	9.66199e-94	0.267406	0.439	0.265	1.69413e-89	Tcf12	7.11513e-114	0.268133	0.877	0.663	1.24757e-109	Ptprc	0
Hnrnpd	0	0.310964	0.791	0.616	0	Eva1b	0	0.258915	0.763	0.642	0																									Calm3	1.5049e-93	0.273945	0.932	0.85	2.63869e-89	Psmb2	9.47231e-114	0.293199	0.913	0.764	1.66087e-109	AI662270	0
Ube2l3	0	0.310768	0.821	0.665	0	Laptm4a	0	0.258148	0.786	0.729	0																									Ufsp2	7.95187e-93	0.260686	0.452	0.281	1.39428e-88	Uqcrfs1	3.46344e-113	0.28363	0.891	0.722	6.07279e-109	Lrrc25	0
Mrto4	0	0.3091	0.583	0.346	0	P4hb	0	0.25692	0.749	0.684	0																									Ngfrap1	1.59276e-92	0.267518	0.97	0.938	2.79274e-88	Txnl4a	3.68633e-112	0.269959	0.831	0.594	6.46361e-108	Gpr34	0
Rangrf	0	0.30908	0.577	0.335	0	Copa	0	0.25686	0.537	0.406	0																									Cdc42	7.06163e-92	0.266503	0.919	0.845	1.23819e-87	U2af1	8.7595e-112	0.274162	0.929	0.801	1.53589e-107	Ltc4s	0
Ezh2	0	0.308908	0.746	0.531	0	Ldb2	0	0.256242	0.277	0.131	0																									Thra	8.01493e-91	0.255508	0.624	0.429	1.40534e-86	Mrpl11	9.17429e-112	0.266745	0.834	0.608	1.60862e-107	Gnpda1	0
Ppid	0	0.307869	0.571	0.352	0	Myl6	0	0.253968	0.824	0.755	0																									Dpm3	4.68525e-88	0.285815	0.729	0.583	8.21511e-84	Atp5a1	1.57376e-111	0.268931	0.961	0.876	2.75944e-107	Apobec3	0
Vdac2	0	0.307077	0.797	0.652	0	Arf5	0	0.252676	0.939	0.911	0																									Fgfr1	1.14535e-86	0.281979	0.686	0.531	2.00826e-82	Aars	3.39099e-111	0.266705	0.706	0.462	5.94577e-107	Hfe	0
Chchd4	0	0.306888	0.554	0.316	0	Guf1	0	0.252635	0.46	0.314	0																									Scarf2	6.67163e-86	0.252467	0.473	0.298	1.1698e-81	Suclg1	7.69813e-111	0.26649	0.698	0.452	1.34979e-106	Hpgd	0
Ppil1	0	0.306806	0.685	0.478	0	Flnc	0	0.252112	0.266	0.092	0																									Ube2e2	1.25865e-85	0.27143	0.456	0.289	2.20692e-81	Ndufab1	1.46287e-110	0.250944	0.938	0.799	2.56499e-106	Rnpep	0
Glrx3	0	0.306537	0.827	0.689	0	Thbs1	0	0.25209	0.271	0.102	0																									Mmp11	2.57328e-83	0.265108	0.331	0.175	4.51199e-79	Dpy30	1.49955e-109	0.258507	0.889	0.721	2.62932e-105	Tifa	0
Pebp1	0	0.305676	0.971	0.939	0	Tshz1	1.98098e-304	0.336708	0.509	0.416	3.47345e-300																									Bbip1	1.08075e-82	0.282964	0.683	0.543	1.89499e-78	Snrpb	2.43535e-109	0.265974	0.945	0.866	4.27013e-105	Myo1f	0
Srsf3	0	0.305301	0.985	0.957	0	Gap43	1.10615e-132	0.279246	0.269	0.206	1.93952e-128																									Cyr61	1.46334e-81	0.323248	0.41	0.244	2.56582e-77	Clns1a	2.01562e-108	0.263882	0.802	0.578	3.53419e-104	Cndp2	0
Psmb2	0	0.304503	0.843	0.741	0	Mpped2	2.16884e-44	0.287929	0.535	0.541	3.80285e-40																									Bcl11a	1.60186e-80	0.255194	0.696	0.526	2.8087e-76	Bola3	4.84319e-108	0.275083	0.841	0.613	8.49206e-104	Tnni2	0
Tipin	0	0.303995	0.802	0.612	0																															Cnn2	5.66628e-77	0.307026	0.691	0.549	9.93525e-73	Ak2	1.48918e-105	0.257359	0.779	0.549	2.61113e-101	Tifab	0
Dnaja1	0	0.303402	0.793	0.687	0																															Igfbp2	6.92146e-77	0.307603	0.511	0.344	1.21361e-72	Cdv3	2.02636e-105	0.274974	0.928	0.793	3.55302e-101	Rassf4	0
Eif4e	0	0.303118	0.777	0.6	0																															Hsd17b10	9.62255e-76	0.255061	0.788	0.67	1.68722e-71	Mrps15	3.3888e-105	0.252004	0.797	0.575	5.94192e-101	Gpr65	0
Stip1	0	0.302275	0.547	0.324	0																															Chst2	1.30089e-75	0.258874	0.387	0.231	2.28098e-71	Trp53	5.31355e-105	0.288529	0.698	0.475	9.31678e-101	Itga6	0
Cdv3	0	0.302261	0.897	0.762	0																															Sostdc1	3.61232e-75	0.250065	0.285	0.144	6.33384e-71	Sdhd	9.10547e-104	0.25781	0.763	0.534	1.59655e-99	Ncf4	0
Nap1l1	0	0.302133	0.954	0.88	0																															Foxp1	5.35494e-74	0.366757	0.583	0.44	9.38935e-70	Pfdn2	4.50351e-103	0.255798	0.885	0.724	7.89645e-99	Milr1	0
Sfpq	0	0.302057	0.868	0.744	0																															Dnajc15	3.43959e-72	0.283722	0.647	0.516	6.03098e-68	Smarca4	5.8136e-102	0.250718	0.718	0.481	1.01936e-97	Ptafr	0
Bzw2	0	0.301938	0.73	0.539	0																															Fxyd6	1.09808e-70	0.262829	0.67	0.529	1.92537e-66	Ebna1bp2	1.75437e-101	0.254281	0.676	0.429	3.07611e-97	Apbb1ip	0
Strap	0	0.30182	0.796	0.654	0																															1190002F15Rik	1.17603e-67	0.322182	0.435	0.291	2.06205e-63	Snrpd3	7.27463e-98	0.259752	0.896	0.769	1.27553e-93	Tmem37	0
Txnl1	0	0.301796	0.725	0.564	0																															Sin3b	1.50541e-62	0.250449	0.523	0.381	2.63959e-58	1110008F13Rik	3.16567e-97	0.25011	0.868	0.705	5.55069e-93	Hhex	0
Prpf40a	0	0.30038	0.722	0.533	0																															Eif4ebp1	2.09452e-59	0.256875	0.713	0.579	3.67253e-55	Psma2	4.70528e-97	0.257515	0.881	0.702	8.25024e-93	Ramp1	0
Polr3k	0	0.299797	0.795	0.601	0																															Bex1	1.52955e-53	0.331359	0.546	0.427	2.68191e-49	Psmb3	6.56008e-97	0.263999	0.895	0.736	1.15024e-92	Atp6v1b2	0
Txnrd1	0	0.298835	0.572	0.34	0																															Bmp4	8.11565e-26	0.279563	0.309	0.225	1.423e-21	Psip1	1.4085e-96	0.254727	0.891	0.713	2.46967e-92	Prcp	0
Psmb5	0	0.297324	0.726	0.566	0																															Hist1h2ap	0.083868	0.295742	0.373	0.373	1	Metap2	3.24635e-96	0.256301	0.908	0.752	5.69215e-92	Blvra	0
Pfdn2	0	0.297268	0.826	0.694	0																																					Ddx39b	8.44036e-94	0.263447	0.856	0.671	1.47993e-89	Tubb2a	0
Snrpc	0	0.29667	0.814	0.687	0																																					Cacybp	8.89779e-94	0.273868	0.859	0.675	1.56014e-89	Ebi3	0
Meis1	0	0.296545	0.322	0.13	0																																					Psmb7	4.97215e-88	0.256857	0.837	0.663	8.71817e-84	Scamp2	0
Sap30	0	0.295966	0.568	0.324	0																																											Cd300a	0
Mrpl11	0	0.295834	0.749	0.567	0																																											Mpp1	0
Orc6	0	0.295628	0.607	0.385	0																																											4632428N05Rik	0
Smc2	0	0.295589	0.733	0.47	0																																											Clec4n	0
Fam136a	0	0.294989	0.716	0.527	0																																											Fgd2	0
Sssca1	0	0.294779	0.594	0.376	0																																											Ptgs1	0
Cdk1	0	0.29396	0.525	0.302	0																																											Inpp5d	0
Emg1	0	0.293375	0.846	0.708	0																																											Igsf6	0
G3bp1	0	0.292744	0.851	0.736	0																																											S100a1	0
Psma4	0	0.292448	0.817	0.692	0																																											Clec4a3	0
Eef1d	0	0.292123	0.92	0.845	0																																											Taok3	0
Dnajc9	0	0.291967	0.672	0.453	0																																											Edem1	0
Caprin1	0	0.291472	0.838	0.672	0																																											Il4ra	0
Mrpl42	0	0.291131	0.895	0.776	0																																											Slc25a45	0
Dctd	0	0.291029	0.526	0.286	0																																											Cd86	0
Cct5	0	0.290286	0.836	0.718	0																																											Syngr1	0
Tkt	0	0.290117	0.658	0.447	0																																											Atp13a2	0
Mrpl13	0	0.289433	0.726	0.528	0																																											Ppfia4	0
Dkc1	0	0.289155	0.531	0.307	0																																											Rnf13	0
Ak6	0	0.288908	0.553	0.314	0																																											Mndal	0
Snrpn.1	0	0.288432	0.559	0.319	0																																											Casp8	0
Hnrnpk	0	0.288195	0.95	0.912	0																																											Lilrb4	0
Ddx39b	0	0.287639	0.775	0.641	0																																											Psmb9	0
Acp1	0	0.287589	0.809	0.658	0																																											Runx1	0
Cct4	0	0.287495	0.858	0.736	0																																											Ifi204	0
Hells	0	0.287428	0.561	0.317	0																																											Ikzf1	0
Hnrnpa1	0	0.287146	0.999	0.987	0																																											Atp6ap2	0
Ruvbl2	0	0.286796	0.488	0.246	0																																											Uap1l1	0
Gtpbp4	0	0.286665	0.586	0.365	0																																											Hck	0
Sfxn1	0	0.286111	0.596	0.378	0																																											Pnp	0
Smarca4	0	0.285624	0.642	0.433	0																																											Glipr1	0
Gpx4	0	0.285304	0.961	0.903	0																																											Zc3hav1	0
G3bp2	0	0.285272	0.687	0.484	0																																											Adrb2	0
Ywhae	0	0.285202	0.976	0.943	0																																											Hmha1	0
Uck2	0	0.285045	0.454	0.217	0																																											P2ry12	0
Dpy30	0	0.284909	0.83	0.689	0																																											Skap2	0
Ahsa1	0	0.28475	0.581	0.4	0																																											Selplg	0
Ppp4c	0	0.284573	0.803	0.649	0																																											Mtus1	0
Map2k2	0	0.283432	0.843	0.719	0																																											Cfh	0
Hsd11b2	0	0.283432	0.327	0.064	0																																											Rtp4	0
Uba2	0	0.282322	0.561	0.343	0																																											Cd48	0
Gcsh	0	0.28196	0.684	0.486	0																																											Ctla2b	0
Exosc8	0	0.281536	0.572	0.339	0																																											Pold4	0
Sf3b4	0	0.281389	0.56	0.368	0																																											Tmem106a	0
Nsmce4a	0	0.281024	0.684	0.491	0																																											Man2b1	0
Mtx2	0	0.280608	0.606	0.43	0																																											BC035044	0
Eif1ax	0	0.280536	0.856	0.735	0																																											Samsn1	0
Spc24	0	0.280398	0.615	0.344	0																																											Nupr1	0
Mdk	0	0.279937	0.998	0.972	0																																											Cd44	0
Pmf1	0	0.279746	0.59	0.352	0																																											Adam15	0
Elovl6	0	0.27889	0.541	0.303	0																																											Cd79b	0
Aars	0	0.27872	0.613	0.417	0																																											Il18	0
Top2a	0	0.278639	0.75	0.4	0																																											Rab8b	0
Mrpl28	0	0.278211	0.764	0.598	0																																											Apobec1	0
Ube2e1	0	0.277675	0.781	0.618	0																																											Adrbk1	0
Ssbp1	0	0.277554	0.72	0.546	0																																											Acsl5	0
Aurkaip1	0	0.277528	0.802	0.652	0																																											Dcxr	0
Ilf2	0	0.277276	0.669	0.487	0																																											Arhgap9	0
Mcm7	0	0.277158	0.553	0.324	0																																											Arhgef6	0
Mrpl20	0	0.277001	0.842	0.706	0																																											Sesn1	0
Fabp5	0	0.276757	0.782	0.584	0																																											Cd37	0
Casd1	0	0.276494	0.438	0.204	0																																											Slc11a1	0
Fam64a	0	0.274602	0.492	0.233	0																																											Cfp	0
Snrnp40	0	0.274076	0.598	0.412	0																																											P2rx4	0
March5	0	0.273968	0.79	0.64	0																																											Sp110	0
Supt16	0	0.273566	0.641	0.487	0																																											Tnfrsf11a	0
Srsf1	0	0.273504	0.919	0.813	0																																											Nckap1l	0
Rrm1	0	0.273158	0.471	0.238	0																																											Csf2rb	0
Psma1	0	0.272938	0.764	0.633	0																																											Slc7a8	0
Hspa4	0	0.272873	0.564	0.353	0																																											Trim30a	0
Banf1	0	0.272702	0.821	0.668	0																																											Tacc1	0
Chchd2	0	0.271271	0.998	0.991	0																																											Gm26740	0
Gdi2	0	0.270962	0.837	0.714	0																																											Rps6ka1	0
Smarca5	0	0.27016	0.701	0.498	0																																											Batf	0
Mcm5	0	0.270006	0.487	0.263	0																																											AI607873	0
Hax1	0	0.269552	0.567	0.354	0																																											Prkcd	0
Mbd3	0	0.26955	0.897	0.796	0																																											Lcp2	0
Cisd1	0	0.269208	0.667	0.47	0																																											Gpr183	0
Aif1l	0	0.268903	0.468	0.209	0																																											Cd33	0
Metap2	0	0.26862	0.844	0.725	0																																											Ehbp1l1	0
Polr2h	0	0.268538	0.646	0.439	0																																											Itga4	0
Asf1a	0	0.268364	0.658	0.46	0																																											Orai1	0
Anapc15	0	0.267955	0.58	0.35	0																																											Rgs18	0
Nucks1	0	0.267409	0.916	0.758	0																																											Pon2	0
Tmem160	0	0.267247	0.653	0.438	0																																											Frmd4b	0
Nmral1	0	0.267096	0.482	0.247	0																																											Elmo1	0
Gpx1	0	0.266849	0.921	0.795	0																																											Lrmp	0
Hoxd10	0	0.264999	0.485	0.234	0																																											Lat2	0
Fen1	0	0.264867	0.41	0.176	0																																											Arl11	0
Psmc4	0	0.264533	0.576	0.399	0																																											Tmem86a	0
Tcp1	0	0.264126	0.902	0.806	0																																											Pip4k2a	0
Hist1h4i	0	0.263651	0.541	0.311	0																																											Stxbp2	0
Ppm1g	0	0.263646	0.559	0.376	0																																											Vav1	0
Hnrnpc	0	0.263501	0.919	0.854	0																																											Epsti1	0
Nop56	0	0.263241	0.68	0.502	0																																											Smim1	0
Ptbp1	0	0.263216	0.726	0.554	0																																											Adap2	0
Eif3b	0	0.263151	0.542	0.341	0																																											Ang	0
Hnrnpdl	0	0.262264	0.904	0.814	0																																											Rinl	0
Eif3a	0	0.261793	0.862	0.745	0																																											Cebpd	0
Adh5	0	0.261721	0.557	0.347	0																																											Ppm1h	0
Hnrnpm	0	0.261375	0.787	0.641	0																																											Khk	0
Calm2	0	0.260427	0.962	0.902	0																																											Sp140	0
Arglu1	0	0.260274	0.822	0.67	0																																											Rapsn	0
Bax	0	0.260044	0.809	0.677	0																																											Nagpa	0
Hdac2	0	0.259461	0.791	0.665	0																																											Rbm47	0
Hint1	0	0.259206	0.986	0.961	0																																											Sash3	0
Psmc1	0	0.258802	0.549	0.348	0																																											Adap2os	0
Ddx46	0	0.258518	0.669	0.477	0																																											Tapbp	0
Elavl1	0	0.258454	0.763	0.607	0																																											St8sia4	0
Srsf9	0	0.258442	0.817	0.671	0																																											Ptpre	0
Actl6a	0	0.258281	0.702	0.531	0																																											Ptpn7	0
Eif6	0	0.25827	0.638	0.472	0																																											Slco2b1	0
Psma6	0	0.258221	0.741	0.611	0																																											Dock2	0
Prps1	0	0.257654	0.435	0.204	0																																											Adcy7	0
Mapk1ip1l	0	0.257435	0.632	0.429	0																																											Fes	0
Fam212a	0	0.256499	0.583	0.366	0																																											Slc9a3r1	0
E2f4	0	0.256067	0.607	0.419	0																																											Il21r	0
Cdca7	0	0.255969	0.573	0.364	0																																											Slc15a3	0
Pdap1	0	0.254654	0.947	0.867	0																																											Snx20	0
Hat1	0	0.253697	0.49	0.275	0																																											Tfec	0
Tcf3	0	0.252762	0.847	0.73	0																																											Rcsd1	0
Dicer1	0	0.252735	0.556	0.328	0																																											Ly96	0
Stoml2	0	0.252332	0.669	0.522	0																																											Elf1	0
Rcbtb2	0	0.251744	0.546	0.324	0																																											Lpcat2	0
Hmga1	0	0.251406	0.461	0.262	0																																											Lacc1	0
Ubald2	0	0.25127	0.684	0.489	0																																											Gbp7	0
Ppp2ca	0	0.250618	0.763	0.652	0																																											Ptprj	0
Paics	0	0.25055	0.803	0.643	0																																											Susd3	0
Stk39	0	0.250427	0.386	0.148	0																																											Dock10	0
Lig1	0	0.250137	0.618	0.377	0																																											Cebpa	0
Pole3	0	0.250028	0.679	0.482	0																																											Abi3	0
Cbx3	4.69775e-190	0.264912	0.896	0.815	8.23704e-186																																											Gna15	0
Rpgrip1	1.40159e-157	0.294775	0.545	0.449	2.45755e-153																																											B4galnt1	0
																																																Was	0
																																																Slc9a9	0
																																																Pik3cg	0
																																																Man1c1	0
																																																Tnfrsf1b	0
																																																Renbp	0
																																																Syk	0
																																																Klhl6	0
																																																Cd180	0
																																																Ocel1	0
																																																Gpr160	0
																																																Zfp710	0
																																																Rp2h	0
																																																Rhoh	0
																																																Fuca2	0
																																																Myd88	0
																																																Parvg	0
																																																Traf3ip3	0
																																																Casp1	0
																																																Dnase2a	6.15765e-308
																																																Atp6v0a1	3.18952e-305
																																																Mid1ip1	2.46821e-304
																																																Cfl1	5.67793e-302
																																																Sdcbp	7.49522e-300
																																																Ptbp3	1.32278e-298
																																																Ebp	2.78628e-298
																																																Capza2	1.71498e-295
																																																Ap1b1	9.27671e-295
																																																Prps2	2.58746e-294
																																																Rnaset2b	2.19503e-293
																																																Wdr1	9.80221e-293
																																																Txnip	1.80646e-292
																																																Fos	1.98841e-290
																																																Cd83	6.97302e-290
																																																Arl6ip5	1.93969e-289
																																																D1Ertd622e	4.44629e-289
																																																Coro1b	5.49715e-289
																																																Junb	1.14064e-288
																																																Twf2	2.69304e-288
																																																Atp6v0e	5.53166e-288
																																																Csf2ra	3.00779e-287
																																																Capzb	1.84681e-286
																																																Slc48a1	1.53024e-285
																																																Gltp	4.30298e-284
																																																Tpst2	1.4622e-281
																																																Samhd1	9.33835e-281
																																																Klf2	2.65105e-277
																																																Sh2b3	3.27827e-276
																																																Myo5a	6.52421e-276
																																																Iqgap1	1.28384e-274
																																																Rogdi	2.83487e-274
																																																Actr2	4.57734e-274
																																																Sdf2l1	8.00371e-274
																																																Ap2s1	6.76172e-269
																																																Tmem192	5.41639e-266
																																																Eps15	2.02156e-265
																																																Ggh	1.28668e-264
																																																Lipa	2.93217e-264
																																																Atp6v0d1	3.62756e-264
																																																Dusp22	1.48448e-263
																																																Rap1a	1.69902e-261
																																																Taf6l	5.90798e-260
																																																Cltc	1.64129e-258
																																																Arhgap19	1.99746e-257
																																																Psme1	4.21084e-256
																																																Pitpna	1.49021e-253
																																																Npc2	4.85634e-250
																																																Ogfrl1	8.75503e-250
																																																Fam63b	2.8585e-243
																																																Smap2	4.13434e-243
																																																Lsp1	8.56301e-243
																																																Cib1	1.23365e-242
																																																Glmp	7.75582e-241
																																																Klk8	1.13642e-238
																																																H2afj	2.30387e-237
																																																Prr13	1.47657e-236
																																																Fam49b	6.15048e-236
																																																Wwp1	3.00456e-235
																																																Sipa1	3.65984e-235
																																																1110008F13Rik	3.1745e-233
																																																Fuca1	7.15158e-233
																																																Gsn	1.89008e-230
																																																Psme2	6.14019e-228
																																																Cd302	9.57886e-225
																																																Lrrfip1	6.83678e-224
																																																Ap1s2	1.69169e-222
																																																Tmem243	3.46295e-221
																																																Serp1	5.37681e-221
																																																Dram2	2.68812e-219
																																																Pak1	9.15673e-219
																																																Rab5c	4.1702e-218
																																																Reep5	1.23993e-217
																																																Emb	2.3641e-217
																																																Elovl1	3.31349e-217
																																																Cstb	1.89157e-216
																																																Lamtor1	1.65377e-215
																																																Ier3	6.57456e-214
																																																Cdkn2c	3.39655e-210
																																																Calm1	1.27126e-209
																																																Camk1	7.25741e-209
																																																Ssh2	2.03271e-207
																																																Rac1	2.49063e-207
																																																Celf2	1.4191e-206
																																																Dusp3	9.32429e-206
																																																Twf1	3.59418e-205
																																																Klf6	2.38872e-204
																																																Ormdl2	7.9857e-203
																																																M6pr	1.58729e-202
																																																Pepd	4.25628e-202
																																																Tmem55b	4.53202e-202
																																																Serpinb6a	6.78671e-202
																																																Sh3glb1	2.30913e-201
																																																Gabarap	2.47731e-200
																																																Aup1	2.48433e-200
																																																Atp6v1f	4.12776e-200
																																																Hgsnat	1.5821e-198
																																																Kctd12	4.1234e-198
																																																Psmb10	3.20726e-191
																																																Arid3a	2.88786e-190
																																																Actb	3.51948e-188
																																																Rnh1	5.48802e-187
																																																Atp6v1c1	8.2326e-187
																																																Cdc42	2.37156e-184
																																																Nfe2l2	8.46595e-184
																																																Nrp1	2.42591e-183
																																																Tmem141	4.11174e-183
																																																Arhgdia	5.92099e-181
																																																Dazap2	1.65513e-180
																																																Tnfrsf1a	1.0258e-177
																																																Bin1	4.30567e-177
																																																Gdi2	6.53684e-175
																																																Atp6ap1	1.14831e-173
																																																Atox1	1.33393e-173
																																																Mapk3	3.95237e-173
																																																Cd9	5.31847e-173
																																																Ncoa3	6.17323e-173
																																																Gns	1.47472e-172
																																																Gpi1	2.29673e-172
																																																Pcbd2	4.71954e-172
																																																Akap13	6.60036e-172
																																																Anxa7	7.60481e-172
																																																Lamp2	1.41138e-171
																																																Tmbim6	3.85151e-171
																																																Ralb	5.20301e-170
																																																Rps24	1.60591e-169
																																																Tmem176a	1.78758e-169
																																																Tmbim4	7.24094e-169
																																																Litaf	5.22094e-168
																																																Rps29	7.11685e-168
																																																Fli1	1.4529e-166
																																																Tln1	7.18928e-165
																																																Fam174a	3.63698e-164
																																																Taldo1	2.09282e-163
																																																Cdc42se1	1.9189e-162
																																																Grb2	4.20892e-162
																																																Atp1b3	1.64695e-161
																																																Ap2m1	1.77851e-159
																																																Bscl2	3.12283e-159
																																																Abi1	3.41866e-159
																																																Cyfip1	7.36591e-159
																																																Tmem219	9.60954e-158
																																																Arl4c	3.30967e-157
																																																Tpm3	5.40194e-157
																																																Dynlt3	6.44725e-157
																																																Cdkn1a	3.49143e-156
																																																Tuba1c	8.39223e-155
																																																Fam96a	1.45702e-154
																																																Fau	8.18457e-154
																																																Mapkapk2	2.90494e-150
																																																Gna12	4.2669e-149
																																																Mob1a	2.43621e-148
																																																Prdx5	4.54209e-148
																																																Chmp2a	3.63836e-147
																																																2810025M15Rik	9.09258e-147
																																																Ctsl	1.08288e-146
																																																Pgd	9.41199e-146
																																																Picalm	7.15294e-145
																																																Tsc22d4	9.79851e-145
																																																Ssr4	5.32522e-144
																																																Snx6	9.11866e-144
																																																Igf1	1.43908e-142
																																																Sypl	1.45028e-142
																																																Arl6ip1	4.50863e-142
																																																Akr1a1	1.0408e-141
																																																Fam173a	2.20326e-141
																																																Slc6a6	1.0232e-139
																																																Vps26a	1.63832e-139
																																																Arl8b	6.99636e-139
																																																Tmem50a	5.78403e-138
																																																Smim4	7.76718e-137
																																																Ndufv3	1.06183e-136
																																																Slc35c2	1.61622e-136
																																																Rgs19	5.47545e-136
																																																Tnfaip8	7.8914e-136
																																																Chmp4b	1.15752e-135
																																																Gng12	2.16201e-135
																																																Ech1	1.02045e-134
																																																Pts	1.3532e-134
																																																Commd7	2.89807e-133
																																																Arl8a	6.94291e-132
																																																Gng2	1.81593e-129
																																																Btg2	1.15566e-128
																																																Lamtor4	7.61147e-128
																																																Hist1h2bc	2.58414e-127
																																																Slc25a5	4.89627e-127
																																																Hist1h1c	7.60047e-127
																																																Anxa5	5.51018e-125
																																																Bcap31	4.92145e-124
																																																Nipsnap3b	6.11027e-124
																																																Uchl5	9.40432e-123
																																																Nt5c	2.43697e-122
																																																Ccdc115	6.4318e-122
																																																Lamtor2	4.46677e-121
																																																Mkrn1	5.03762e-121
																																																Vmp1	8.34192e-121
																																																Tmem256	2.31553e-119
																																																Vps35	8.06198e-119
																																																Plekho1	1.80122e-118
																																																Stra13	4.63094e-118
																																																Vps29	4.69749e-117
																																																Ap2a2	9.49252e-117
																																																March2	4.35617e-116
																																																Scp2	7.04154e-116
																																																Fkbp2	2.19745e-115
																																																Ethe1	3.07704e-115
																																																Derl1	3.60456e-115
																																																Vasp	5.12137e-115
																																																Epn1	5.42681e-115
																																																Gyg	1.15113e-114
																																																Atp6v1g1	1.69104e-114
																																																Rab11a	2.62589e-114
																																																Cdk2ap2	3.74732e-114
																																																Smdt1	8.41334e-114
																																																Rab7	8.83827e-114
																																																Brk1	1.68086e-113
																																																Ubl3	1.98454e-113
																																																Dbnl	4.19269e-113
																																																Etfb	1.14951e-112
																																																Ost4	1.42188e-110
																																																Cebpzos	5.37235e-110
																																																Ddrgk1	1.14674e-109
																																																BC004004	2.1695e-109
																																																Ptp4a3	2.30119e-109
																																																Krcc1	4.6352e-109
																																																Tmco1	1.20521e-108
																																																Snapc5	1.4227e-108
																																																Akr1b3	1.29858e-106
																																																Cox17	2.26664e-105
																																																Ifitm3	4.23592e-105
																																																Capza1	6.99648e-105
																																																Ccdc12	1.18517e-104
																																																Pdia3	2.33533e-104
																																																Tmed5	9.80137e-104
																																																Commd4	1.2756e-103
																																																Wdr26	1.51669e-103
																																																Ten1	3.29717e-103
																																																Trappc6a	1.17768e-102
																																																Atg3	1.26408e-102
																																																Ptpn1	3.52905e-102
																																																Rbpj	5.47601e-102
																																																Use1	2.93459e-101
																																																Sri	1.97221e-100
																																																Myl12b	1.58191e-99
																																																Crip1	5.63566e-99
																																																BC005537	8.39099e-99
																																																Rragc	1.18273e-98
																																																Zfp36l2	1.20069e-98
																																																Gapdh	1.49614e-98
																																																Rhob	1.59987e-98
																																																Rhoa	5.04476e-98
																																																Pea15a	1.87301e-97
																																																Atp1a1	3.14593e-97
																																																Sdc4	4.36255e-97
																																																Cmpk1	7.25206e-97
																																																Capns1	1.58601e-95
																																																Tmed10	2.33002e-95
																																																Prelid1	1.87003e-94
																																																Rap2b	4.15917e-94
																																																Limd2	4.53401e-94
																																																1810037I17Rik	1.48505e-93
																																																Rsu1	3.05379e-93
																																																Ccdc50	5.85447e-93
																																																Stard3nl	2.49297e-92
																																																Rab1	3.9268e-90
																																																Lman2	9.50803e-89
																																																Trappc2l	1.00402e-88
																																																Msrb1	1.39787e-88
																																																Commd8	1.40523e-88
																																																Raph1	1.22831e-87
																																																Tmem176b	2.01829e-87
																																																Tram1	2.25914e-85
																																																Rab14	2.55783e-82
																																																Hbb-bs	2.58182e-82
																																																Cmtm3	4.94553e-82
																																																Ppp1ca	5.593e-82
																																																Ubc	1.47101e-81
																																																Mrpl36	1.67594e-81
																																																Cox5a	6.13643e-81
																																																Tmem59	7.40466e-81
																																																Aldh2	4.5317e-80
																																																Atp2b1	2.88242e-79
																																																Dusp1	1.17426e-77
																																																Lamtor5	2.65508e-77
																																																Ubl5	1.91585e-76
																																																Comt	3.31866e-76
																																																Wasf2	8.42468e-76
																																																Iscu	1.71092e-74
																																																Arf6	3.08816e-72
																																																Tmem14c	7.75065e-72
																																																Ndufb7	4.88695e-71
																																																Cuta	1.32279e-70
																																																Prdx1	2.1498e-70
																																																Ndufb8	3.53785e-70
																																																Eif4ebp1	3.66843e-70
																																																Tkt	5.2003e-70
																																																Abracl	1.23641e-68
																																																Rpn2	3.08228e-68
																																																Ehd1	1.72506e-67
																																																Ssu72	7.24606e-67
																																																Aldoa	3.49468e-66
																																																2610001J05Rik	1.0525e-65
																																																Cd164	9.49584e-63
																																																Gnb2	3.84462e-62
																																																Naa20	1.54387e-61
																																																Ndufs8	7.15954e-61
																																																Ldha	6.92502e-58
																																																Hsp90b1	6.25383e-56
																																																Actg1	4.09652e-54
																																																Hbb-bt	7.39042e-54
																																																Hras	8.20063e-52
																																																Vamp3	1.10563e-49
																																																Ywhah	2.86434e-45
																																																Gm26917	5.70475e-43
																																																Calr	1.00359e-34
																																																S100a6	2.62835e-21
																																																Cd63	4.35199e-18
[truncated: 100 more columns]

## Sheet: 10X negative markers
Cluster0	p	FC	pct.1	pct.2	p-value	Cluster1						Cluster2						Cluster3						Cluster4						Cluster5						Cluster6						Cluster7						Cluster8
Hba-a1	0	-2.15341	0.21	0.414	0	Hbb-bs	0	-0.941219	0.415	0.228	0	Dlk1	0	-1.50565	0.218	0.535	0	Crabp1	0	-0.868836	0.232	0.581	0	Cd24a	0	-1.35626	0.638	0.887	0	Meg3	0	-1.75539	0.357	0.797	0	Sox11	0	-0.969553	0.569	0.898	0	Col1a2	0	-1.54927	0.262	0.673	0	Mdk	0
Hba-a2	0	-1.79422	0.116	0.327	0	Msx1	0	-0.925162	0.096	0.355	0	Meg3	0	-1.18267	0.679	0.809	0	2810417H13Rik	0	-0.763138	0.344	0.731	0	Prrx1	0	-1.14631	0.249	0.691	0	Lgals1	0	-1.55443	0.659	0.961	0	Cd24a	0	-0.88399	0.727	0.881	0	Col3a1	0	-1.50297	0.196	0.614	0	Cd24a	0
Hbb-bs	0	-1.75225	0.006	0.359	0	Ran	0	-0.769704	0.864	0.946	0	Mest	0	-1.11683	0.825	0.933	0	Tmsb4x	0	-0.706245	0.916	0.965	0	Prrx2	0	-1.06582	0.303	0.647	0	Mest	0	-1.22477	0.665	0.92	0	Mecom	4.07737e-302	-0.838015	0.106	0.517	7.14926e-298	Malat1	0	-1.36102	0.988	0.994	0	Mest	0
Col1a1	0	-1.58247	0.162	0.529	0	Hmgb2	0	-0.765471	0.769	0.894	0	Itm2a	0	-1.00527	0.248	0.541	0	Ppp1r14b	0	-0.697536	0.501	0.801	0	Crabp1	0	-1.03558	0.243	0.553	0	Crabp2	0	-1.15555	0.241	0.75	0	Hsp90ab1	4.05048e-270	-0.422314	0.986	0.995	7.10211e-266	Nfib	0	-1.23187	0.246	0.653	0	Sox11	0
Xist	0	-1.52398	0.229	0.605	0	H2afz	0	-0.760821	0.967	0.99	0	Igfbp5	0	-0.902109	0.137	0.385	0	Tuba1b	0	-0.685287	0.783	0.945	0	Malat1	0	-1.01664	0.993	0.994	0	Prrx1	0	-1.14848	0.175	0.688	0	Asb4	8.45738e-266	-0.961643	0.049	0.424	1.48292e-261	Rps27rt	0	-0.669073	0.983	0.985	0	Nnat	0
Meg3	0	-1.47956	0.67	0.823	0	Ldha	0	-0.744268	0.66	0.832	0	Tmsb4x	0	-0.821324	0.96	0.959	0	Ran	0	-0.6596	0.834	0.94	0	Mdk	0	-0.875481	0.972	0.979	0	Prrx2	0	-1.12747	0.182	0.647	0	Hoxa10	5.03719e-218	-0.676545	0.28	0.601	8.83221e-214	Rps27	0	-0.571902	1	0.999	0	H19	0
Sparc	0	-1.44233	0.075	0.642	0	Cd24a	0	-0.731513	0.8	0.899	0	Meis2	0	-0.778237	0.047	0.379	0	Hmgb2	0	-0.658355	0.717	0.886	0	Mecom	0	-0.871797	0.15	0.521	0	Cdkn1c	0	-1.10933	0.706	0.868	0	Sub1	2.62121e-198	-0.362057	0.977	0.985	4.59603e-194	Rps29	0	-0.503091	1	1	0	Tead2	0
Malat1	0	-1.37191	0.991	0.995	0	Slc25a5	0	-0.730884	0.623	0.822	0	Col3a1	0	-0.766726	0.518	0.626	0	Col3a1	0	-0.64707	0.414	0.631	0	Tsc22d1	0	-0.82894	0.786	0.868	0	Vim	0	-1.06586	0.39	0.709	0	Gng5	3.90475e-186	-0.322426	0.956	0.972	6.84659e-182	Rpl39	0	-0.410031	1	1	0	Tsc22d1	0
Col1a2	0	-1.28254	0.493	0.722	0	2810417H13Rik	0	-0.723907	0.455	0.752	0	H19	0	-0.762514	0.846	0.97	0	Prrx2	0	-0.640468	0.409	0.663	0	Ifitm2	0	-0.786876	0.728	0.885	0	Col1a2	0	-1.0588	0.325	0.675	0	Ldhb	5.72909e-186	-0.538598	0.251	0.547	1.00454e-181	Rpl37a	9.94894e-296	-0.324426	1	1	1.74445e-291	Mfap2	0
Cxcl14	0	-1.27983	0.106	0.449	0	Pkm	0	-0.715675	0.612	0.815	0	Peg3	0	-0.734384	0.466	0.758	0	Tuba1a	0	-0.615573	0.577	0.842	0	Igfbp4	0	-0.776458	0.817	0.875	0	Crabp1	0	-1.03809	0.205	0.551	0	Mdk	2.72595e-182	-0.358128	0.981	0.979	4.77967e-178	Nfia	2.72833e-286	-1.13267	0.103	0.522	4.78386e-282	Serpinh1	0
Vim	0	-1.22605	0.469	0.777	0	Mif	0	-0.712209	0.925	0.978	0	Igf1	0	-0.706515	0.076	0.273	0	Lix1	0	-0.611569	0.118	0.391	0	Mfap2	0	-0.754196	0.752	0.843	0	Hoxa10	0	-1.02231	0.124	0.608	0	Hnrnpa1	3.269e-182	-0.296015	0.986	0.99	5.73186e-178	Rpl38	3.12724e-284	-0.402324	0.998	0.998	5.4833e-280	Nedd4	0
Tmsb4x	0	-1.20223	0.932	0.969	0	Rrm2	0	-0.649887	0.217	0.54	0	Asb4	0	-0.693054	0.202	0.465	0	Ube2c	0	-0.594628	0.216	0.536	0	Sox11	0	-0.746816	0.912	0.889	0	Nnat	0	-0.973464	0.637	0.834	0	Hoxa11os	8.97491e-181	-0.698584	0.146	0.44	1.57366e-176	Rps15a	1.51557e-282	-0.271547	1	1	2.6574e-278	Ttc3	0
Nfib	0	-1.19619	0.316	0.756	0	Hsp90aa1	0	-0.643944	0.687	0.831	0	Plagl1	0	-0.675697	0.276	0.413	0	Cks2	0	-0.591709	0.319	0.636	0	6330403K07Rik	0	-0.74444	0.489	0.719	0	Csrp2	0	-0.940388	0.25	0.713	0	Trps1	4.59013e-175	-0.579547	0.148	0.455	8.04833e-171	Meg3	2.08206e-281	-1.98201	0.652	0.787	3.65068e-277	Hmgn1	0
Lgals1	0	-1.19545	0.928	0.96	0	Ube2c	0	-0.643662	0.289	0.559	0	Rian	0	-0.671568	0.273	0.544	0	H2afz	0	-0.570659	0.975	0.986	0	Ccnd2	0	-0.717059	0.644	0.809	0	Mfap2	0	-0.939191	0.531	0.849	0	Chchd2	3.16436e-172	-0.254453	0.989	0.993	5.54839e-168	Lpar1	1.50708e-275	-0.72392	0.22	0.601	2.64252e-271	Marcksl1	0
Igfbp5	0	-1.1511	0.058	0.433	0	Sox9	0	-0.642377	0.26	0.405	0	Hmga2	0	-0.662338	0.612	0.746	0	Hsp90aa1	0	-0.565313	0.625	0.821	0	Mfap4	0	-0.711578	0.445	0.65	0	Tuba1a	0	-0.928163	0.468	0.822	0	Mif	4.7965e-172	-0.49632	0.965	0.966	8.41018e-168	Ptms	4.88625e-262	-0.635589	0.778	0.871	8.56756e-258	Wbp5	0
S100a11	0	-1.14636	0.4	0.781	0	Hmgb3	0	-0.634319	0.699	0.892	0	Sparc	0	-0.638435	0.384	0.526	0	Dkk2	0	-0.551765	0.081	0.257	0	Hoxd11	0	-0.680219	0.085	0.381	0	Igfbp4	0	-0.911488	0.634	0.88	0	Marcksl1	4.67272e-168	-0.304715	0.979	0.986	8.19315e-164	Rps28	4.20813e-259	-0.37878	1	1	7.37853e-255	Hmgb1	0
Plagl1	0	-1.14431	0.064	0.497	0	Eno1	0	-0.624979	0.5	0.737	0	Cdkn1c	0	-0.638217	0.858	0.865	0	Fabp5	0	-0.549	0.359	0.67	0	Twist1	0	-0.663951	0.201	0.495	0	Mfap4	0	-0.901335	0.206	0.655	0	Npm1	1.93652e-163	-0.385245	0.997	0.997	3.3955e-159	Col1a1	1.58831e-257	-1.56214	0.041	0.445	2.78494e-253	Hnrnpa1	0
Nfia	0	-1.12417	0.155	0.634	0	Hspa8	0	-0.616162	0.88	0.946	0	Jun	0	-0.54693	0.222	0.405	0	Rrm2	0	-0.547538	0.186	0.505	0	Eva1b	0	-0.650083	0.433	0.679	0	Mecom	0	-0.849688	0.114	0.519	0	Sox9	2.06345e-162	-0.900047	0.101	0.38	3.61805e-158	S100a11	6.96411e-246	-1.00403	0.473	0.689	1.22109e-241	Ngfrap1	0
Cdkn1c	0	-1.10737	0.775	0.893	0	Dut	0	-0.610995	0.531	0.751	0	Shox2	0	-0.546635	0.173	0.451	0	Hspd1	0	-0.539445	0.474	0.731	0	Il11ra1	0	-0.620116	0.31	0.576	0	Tsc22d1	0	-0.784577	0.711	0.869	0	Slc38a1	1.74863e-160	-0.409994	0.173	0.458	3.06605e-156	Hbb-bh1	1.03636e-245	-1.06907	0.322	0.088	1.81715e-241	Tmsb10	0
Ebf1	0	-1.0964	0.156	0.455	0	Lhx2	0	-0.597952	0.088	0.337	0	Fibin	0	-0.546441	0.136	0.327	0	Cenpa	0	-0.536074	0.275	0.62	0	Pdgfra	0	-0.619677	0.143	0.451	0	Zfhx4	0	-0.778228	0.16	0.535	0	Hbb-bs	2.6545e-158	-0.68971	0.522	0.264	4.65441e-154	Prrx1	6.2984e-236	-0.896706	0.441	0.678	1.10436e-231	Sumo2	0
Dlk1	0	-1.0886	0.411	0.497	0	Ranbp1	0	-0.597511	0.9	0.949	0	Igf2	0	-0.535873	0.61	0.812	0	Slc25a5	0	-0.516443	0.617	0.799	0	Limd2	0	-0.592824	0.832	0.864	0	Eva1b	0	-0.773878	0.263	0.682	0	H19	2.0073e-157	-0.581328	0.899	0.947	3.51961e-153	Pdgfra	5.13508e-229	-0.695991	0.076	0.446	9.00384e-225	H1fx	1.361e-303
S100a10	0	-1.05569	0.166	0.542	0	Eif5a	0	-0.596954	0.94	0.972	0	Lix1	0	-0.517293	0.193	0.398	0	Twist1	0	-0.516115	0.219	0.518	0	Tbx5	0	-0.58662	0.107	0.421	0	Fbn2	0	-0.757088	0.224	0.632	0	Capn6	1.35155e-152	-0.469339	0.236	0.498	2.36981e-148	Sparc	1.22775e-223	-1.1913	0.174	0.506	2.15274e-219	Hmgb3	9.82233e-302
Col3a1	0	-1.03786	0.575	0.616	0	Gapdh	0	-0.574364	0.954	0.987	0	Ppp1r14b	0	-0.493128	0.699	0.781	0	Basp1	0	-0.51531	0.486	0.797	0	Gabarap	0	-0.490043	0.927	0.933	0	Tead2	0	-0.737409	0.563	0.832	0	H2afz	5.27636e-150	-0.463259	0.979	0.985	9.25158e-146	Gabarap	1.43536e-218	-0.480863	0.901	0.933	2.51676e-214	Sepw1	9.85791e-294
Anxa2	0	-0.861901	0.039	0.462	0	Lhx9	0	-0.568847	0.112	0.352	0	Pkdcc	0	-0.416814	0.034	0.27	0	Zfhx3	0	-0.509509	0.413	0.646	0	Ftl1	0	-0.437451	1	1	0	Marcks	0	-0.7349	0.784	0.938	0	Crabp2	8.43533e-148	-0.549465	0.566	0.739	1.47905e-143	Rps24	1.02334e-214	-0.296574	0.999	0.999	1.79432e-210	Crabp2	1.65383e-292
Jun	0	-0.833497	0.15	0.445	0	Cks2	0	-0.565267	0.402	0.656	0	Tshz2	0	-0.408429	0.286	0.528	0	Hspa8	0	-0.507098	0.855	0.941	0	Wbp5	0	-0.424667	0.974	0.967	0	Twist1	0	-0.733269	0.118	0.495	0	H2afy	6.56272e-145	-0.446676	0.781	0.851	1.15071e-140	Rpl37	9.56734e-213	-0.275273	1	1	1.67754e-208	Serf1	3.08348e-292
Tpm1	0	-0.805394	0.548	0.735	0	Lix1	0	-0.563139	0.174	0.412	0	Nrk	0	-0.374188	0.123	0.296	0	Anp32b	0	-0.497409	0.807	0.93	0	H3f3b	0	-0.404936	1	0.999	0	Clmp	0	-0.732055	0.136	0.589	0	Hspe1	4.46456e-140	-0.348208	0.961	0.968	7.82815e-136	Cxcl14	1.84203e-206	-1.28744	0.019	0.37	3.22981e-202	Sox4	4.92667e-292
Nbl1	0	-0.784383	0.099	0.402	0	Cenpa	0	-0.555169	0.347	0.647	0	Aldoa	0	-0.360319	0.67	0.778	0	Birc5	0	-0.491295	0.257	0.612	0	Sepw1	0	-0.362864	0.992	0.988	0	Cd63	0	-0.71245	0.457	0.755	0	Sms	1.42541e-139	-0.437288	0.348	0.578	2.49931e-135	Tbx5	2.1335e-201	-0.622167	0.074	0.415	3.74088e-197	Polr2m	4.85637e-290
Fos	0	-0.774138	0.118	0.329	0	Hspd1	0	-0.546118	0.579	0.736	0	Hoxd9	0	-0.329303	0.146	0.297	0	2700094K13Rik	0	-0.488871	0.772	0.918	0	Marcksl1	0	-0.34086	0.992	0.986	0	Lpar1	0	-0.708157	0.22	0.605	0	Cct2	2.72669e-138	-0.396513	0.598	0.752	4.78098e-134	Fstl1	1.70097e-199	-0.774763	0.494	0.678	2.98249e-195	Gas1	2.92846e-285
Fstl1	0	-0.769673	0.5	0.733	0	Igdcc3	0	-0.541079	0.016	0.255	0	Pbx1	0	-0.322096	0.422	0.601	0	Eif5a	0	-0.485135	0.921	0.97	0	H3f3a	0	-0.32041	0.999	0.999	0	Limd2	0	-0.700168	0.685	0.868	0	Tcf7l2	5.69985e-136	-0.585794	0.27	0.517	9.99412e-132	Lgals1	3.50381e-198	-0.938016	0.966	0.951	6.14358e-194	H3f3b	2.60734e-284
Rps27rt	0	-0.76657	0.966	0.992	0	Dctpp1	0	-0.540171	0.56	0.761	0	Capn6	0	-0.315737	0.355	0.524	0	Ranbp1	0	-0.477475	0.864	0.947	0	Lpar1	1.64546e-306	-0.577594	0.398	0.602	2.88516e-302	Rhoc	0	-0.666051	0.216	0.601	0	Lhx9	9.34784e-133	-0.579196	0.068	0.304	1.63905e-128	Mfap4	3.17625e-196	-0.742032	0.418	0.647	5.56924e-192	Grb10	5.0381e-281
Dkk2	0	-0.764172	0.057	0.297	0	Col9a1	0	-0.512089	0.086	0.276	0	Celf2	0	-0.310105	0.196	0.342	0	Cdca3	0	-0.463007	0.181	0.507	0	Chd3	3.20012e-300	-0.61106	0.49	0.675	5.6111e-296	Dnm3os	0	-0.640436	0.111	0.482	0	Shisa2	9.59635e-131	-0.559719	0.073	0.314	1.68262e-126	Rpl35	1.99358e-193	-0.326245	0.999	0.999	3.49555e-189	H2afy2	4.95057e-280
Foxp1	0	-0.698605	0.24	0.513	0	Asb4	0	-0.509286	0.313	0.444	0	Hspe1	0	-0.298059	0.963	0.969	0	Nme1	0	-0.455569	0.733	0.887	0	Shox2	2.7848e-296	-0.823003	0.124	0.41	4.88286e-292	Hoxa9	0	-0.637059	0.073	0.445	0	Cited2	1.21027e-128	-0.43705	0.197	0.448	2.12209e-124	Wnt5a	4.93308e-187	-0.689655	0.105	0.427	8.64966e-183	Ptma	1.59707e-265
Col2a1	0	-0.695941	0.125	0.261	0	Mecom	0	-0.508115	0.284	0.571	0	Rps2-ps10	0	-0.296426	0.786	0.844	0	Top2a	0	-0.448276	0.206	0.526	0	Sh3bgrl3	1.20271e-291	-0.484704	0.803	0.827	2.10883e-287	Cnn3	0	-0.633697	0.459	0.755	0	Hoxa9	2.69552e-126	-0.441494	0.198	0.44	4.72632e-122	Prrx2	8.81203e-187	-0.867457	0.43	0.638	1.5451e-182	Id3	2.2569e-265
Igf1	0	-0.687822	0.132	0.271	0	Nme1	0	-0.50735	0.794	0.89	0	Fth1	0	-0.294045	0.988	0.989	0	Tubb2b	0	-0.446894	0.15	0.419	0	Ssbp3	5.47969e-287	-0.509252	0.621	0.704	9.60808e-283	Il11ra1	0	-0.632001	0.235	0.575	0	Gas2	6.62399e-119	-0.611318	0.175	0.404	1.16145e-114	Crabp1	2.67833e-180	-1.04343	0.276	0.546	4.69618e-176	Prdx2	8.84954e-265
Rian	0	-0.687712	0.329	0.548	0	Ptma	0	-0.503372	0.999	0.999	0	Nhp2	0	-0.266072	0.653	0.729	0	Lyar	0	-0.442153	0.382	0.662	0	Lhfp	9.35291e-277	-0.571137	0.151	0.418	1.63994e-272	Fscn1	0	-0.617823	0.474	0.734	0	Gm4258	1.83809e-118	-0.409479	0.167	0.41	3.22291e-114	Anxa2	2.5495e-179	-0.730143	0.045	0.362	4.4703e-175	Cdkn1c	8.0191e-259
Cthrc1	0	-0.687498	0.046	0.306	0	Anp32b	0	-0.503306	0.871	0.928	0	Eif4ebp1	0	-0.250213	0.485	0.605	0	Hspe1	0	-0.437542	0.914	0.974	0	Rarg	2.44428e-272	-0.464409	0.13	0.398	4.28579e-268	Ddah2	0	-0.587966	0.543	0.794	0	Mrpl34	5.95939e-118	-0.358504	0.52	0.695	1.04492e-113	Wbp5	1.77649e-172	-0.381029	0.957	0.967	3.11489e-168	Ccnd2	5.80476e-258
Selm	0	-0.678385	0.238	0.521	0	Hnrnpab	0	-0.496617	0.784	0.902	0	Phlda1	1.4931e-302	-0.258756	0.204	0.354	2.618e-298	Dctpp1	0	-0.433275	0.496	0.745	0	Wnt5a	3.52043e-271	-0.622288	0.164	0.431	6.17272e-267	Tpm4	0	-0.573085	0.743	0.86	0	Mab21l2	8.29715e-115	-0.440481	0.07	0.287	1.45482e-110	Rsrp1	1.95009e-163	-0.527904	0.686	0.791	3.41929e-159	Hmga2	8.43436e-256
Itm2b	0	-0.671245	0.516	0.703	0	Fkbp4	0	-0.490286	0.595	0.763	0	Hspd1	1.99191e-284	-0.325647	0.652	0.712	3.49262e-280	Pfn1	0	-0.431787	0.972	0.992	0	Vamp8	1.51886e-268	-0.523462	0.325	0.544	2.66316e-264	Mdk	0	-0.563264	0.964	0.979	0	Scx	3.66221e-114	-0.503693	0.072	0.289	6.42132e-110	Xist	9.31506e-163	-1.40946	0.276	0.515	1.6333e-158	H2afv	1.43261e-255
Celf2	0	-0.667821	0.096	0.388	0	Set	0	-0.488564	0.931	0.969	0	S100a10	3.37592e-253	-0.443556	0.36	0.468	5.91934e-249	Celf2	0	-0.42951	0.134	0.338	0	Tshz2	3.23885e-267	-0.700812	0.244	0.492	5.679e-263	Ubb	0	-0.562793	0.964	0.994	0	Cdk2ap1	1.05598e-113	-0.374244	0.77	0.844	1.85155e-109	Nfix	2.99406e-157	-0.485019	0.003	0.289	5.24978e-153	Atxn7l3b	5.55232e-251
Gas1	0	-0.658778	0.745	0.838	0	Prdx6	0	-0.487056	0.579	0.769	0	Ldha	1.166e-224	-0.316402	0.755	0.803	2.04446e-220	Tpm4	0	-0.423778	0.677	0.88	0	Cdh11	3.32232e-266	-0.538566	0.198	0.45	5.82535e-262	Slc25a4	0	-0.523748	0.862	0.945	0	Msx1	1.222e-112	-0.882436	0.086	0.302	2.14266e-108	Tsc22d1	4.45932e-156	-0.660881	0.824	0.865	7.81897e-152	Ddah2	1.62317e-248
Ogn	0	-0.649499	0.003	0.264	0	Cdk2ap1	0	-0.482883	0.729	0.875	0	Fos	1.42643e-216	-0.473187	0.185	0.296	2.50111e-212	Cenpf	0	-0.418998	0.131	0.417	0	Fstl1	2.72695e-260	-0.643742	0.55	0.68	4.78143e-256	Actg1	0	-0.522206	0.977	0.992	0	Lhx2	4.22582e-108	-0.539687	0.079	0.286	7.40954e-104	Sec61g	5.47341e-153	-0.440903	0.871	0.877	9.59708e-149	Eef1g	1.36766e-246
Btg1	0	-0.649102	0.582	0.777	0	Top2a	0	-0.479978	0.265	0.553	0	Serpinh1	1.20932e-213	-0.253787	0.877	0.872	2.12041e-209	Dut	0	-0.412155	0.508	0.727	0	Fam212a	4.19502e-257	-0.480602	0.182	0.431	7.35556e-253	Calm3	0	-0.503299	0.713	0.856	0	Hoxd11	4.49035e-108	-0.50876	0.16	0.374	7.87337e-104	Lhfp	1.91183e-152	-0.574665	0.134	0.413	3.35221e-148	Cnn3	1.1299e-245
Crip1	0	-0.648216	0.155	0.329	0	Npm1	0	-0.472982	0.994	0.997	0	Kcnq1ot1	4.7857e-213	-0.268149	0.677	0.762	8.39125e-209	Rps2-ps10	0	-0.407801	0.642	0.858	0	Selm	3.85538e-256	-0.622786	0.212	0.459	6.76002e-252	Gnas	0	-0.472381	0.958	0.98	0	Prdx2	2.21622e-107	-0.297358	0.914	0.945	3.88593e-103	Gpc3	1.10654e-149	-0.660689	0.561	0.693	1.94022e-145	Cdk4	1.05129e-241
Gas2	0	-0.635811	0.253	0.447	0	Ppp1r14b	0	-0.472656	0.688	0.788	0	Cxcl12	1.6666e-197	-0.319775	0.178	0.289	2.92221e-193	Cycs	0	-0.407226	0.696	0.881	0	Selk	7.10551e-243	-0.415586	0.755	0.788	1.24588e-238	Sub1	0	-0.445979	0.98	0.985	0	Gpc3	6.62349e-107	-0.413417	0.489	0.696	1.16136e-102	Hbb-bs	1.72453e-145	-1.53645	0.006	0.275	3.02378e-141	Gas5	3.2295e-240
Egr1	0	-0.628012	0.032	0.269	0	Cox5a	0	-0.4662	0.754	0.875	0	Jund	5.28141e-177	-0.252633	0.829	0.87	9.26043e-173	H2afy	0	-0.401905	0.699	0.869	0	Gm1673	9.0093e-240	-0.4348	0.726	0.782	1.57969e-235	Hint1	0	-0.430028	0.94	0.968	0	Gapdh	1.44618e-106	-0.323146	0.984	0.98	2.53573e-102	2610203C20Rik	2.43067e-142	-0.586298	0.22	0.473	4.26193e-138	Dynll1	1.9533e-236
Sfrp2	0	-0.624394	0.301	0.388	0	Lyar	0	-0.461336	0.472	0.675	0	Ptn	1.51493e-151	-0.250242	0.286	0.386	2.65628e-147	Tril	0	-0.399141	0.141	0.406	0	Lhx9	2.43165e-239	-0.62584	0.061	0.309	4.26366e-235	Cfl1	0	-0.404572	0.975	0.985	0	Igfbp4	8.50564e-103	-0.417799	0.719	0.877	1.49138e-98	Hoxd13	1.53119e-141	-0.696762	0.031	0.299	2.68478e-137	Ptov1	9.64575e-235
Emp1	0	-0.623728	0.012	0.33	0	Cdca3	0	-0.45574	0.246	0.534	0	Cthrc1	1.74093e-145	-0.331049	0.171	0.257	3.05254e-141	Cks1b	0	-0.39905	0.774	0.901	0	Atxn7l3b	8.95399e-236	-0.353917	0.934	0.922	1.56999e-231	Col3a1	3.84786e-305	-1.08177	0.279	0.615	6.74684e-301	Pdgfc	1.19786e-101	-0.288366	0.088	0.3	2.10032e-97	Zfp503	1.92471e-141	-0.491767	0.084	0.357	3.37478e-137	Tuba1a	2.55396e-234
Rps27	0	-0.620924	0.998	0.999	0	2700094K13Rik	0	-0.45456	0.844	0.918	0	Slc25a5	1.44293e-144	-0.257553	0.769	0.78	2.53003e-140	Lsm3	0	-0.396977	0.522	0.778	0	Ubb	6.70516e-234	-0.313367	0.994	0.993	1.17568e-229	Pfn1	1.85632e-296	-0.426803	0.989	0.99	3.25487e-292	Mest	1.74718e-100	-0.477631	0.912	0.913	3.0635e-96	Dlk1	1.54511e-139	-1.53263	0.253	0.48	2.70919e-135	Cbx1	1.36893e-229
Bgn	0	-0.609744	0.104	0.371	0	Atp5b	0	-0.453614	0.747	0.855	0	Col1a1	1.06541e-85	-0.730238	0.41	0.443	1.8681e-81	Marcks	0	-0.391098	0.82	0.949	0	Serf2	8.81685e-233	-0.307464	0.993	0.986	1.54595e-228	Cdh11	2.67458e-292	-0.59412	0.1	0.45	4.68961e-288	Zfhx3	6.90007e-100	-0.492159	0.392	0.625	1.20986e-95	Tbx18	1.69865e-138	-0.621978	0.094	0.361	2.97841e-134	Igf2	1.1187e-227
Rrbp1	0	-0.601442	0.467	0.674	0	Tuba1b	0	-0.452651	0.894	0.936	0	Crabp1	3.34581e-62	-0.317583	0.524	0.545	5.86655e-58	Lsm2	0	-0.390369	0.576	0.809	0	Ccnd1	1.13385e-231	-0.570468	0.421	0.586	1.9881e-227	Hoxa11os	6.99951e-285	-0.794898	0.102	0.443	1.22729e-280	Fam60a	6.24444e-98	-0.333442	0.218	0.432	1.0949e-93	6330403K07Rik	1.14614e-136	-0.579582	0.613	0.712	2.00964e-132	6330403K07Rik	6.23146e-225
Chd3	0	-0.599986	0.51	0.721	0	Prmt1	0	-0.450821	0.535	0.708	0	Arpc1b	8.27804e-60	-0.278978	0.415	0.464	1.45147e-55	Meox2	0	-0.38953	0.12	0.312	0	Sub1	1.81013e-229	-0.306264	0.993	0.985	3.17388e-225	Tmem119	2.09272e-282	-0.531816	0.079	0.421	3.66938e-278	Bex2	9.49277e-98	-0.372939	0.417	0.615	1.66446e-93	Peg3	1.82521e-134	-0.570936	0.551	0.706	3.20032e-130	Bex2	1.75607e-218
Igfbp3	0	-0.590174	0.038	0.257	0	Ccdc34	0	-0.447456	0.544	0.762	0	S100a11	2.67876e-40	-0.305884	0.702	0.68	4.69693e-36	Rps2	0	-0.389511	1	1	0	Tbx18	7.09493e-229	-0.591205	0.121	0.365	1.24402e-224	Fgfr1	1.53797e-281	-0.55592	0.221	0.544	2.69668e-277	Meox2	1.54857e-97	-0.482484	0.095	0.294	2.71526e-93	Gas1	5.00598e-133	-0.685847	0.781	0.815	8.77748e-129	Prrx1	6.21408e-216
Tpm2	0	-0.584296	0.237	0.412	0	Birc5	0	-0.447035	0.342	0.637	0	Crip1	6.31893e-18	-0.340559	0.269	0.289	1.10796e-13	Ccna2	0	-0.38637	0.142	0.439	0	Prdx2	3.07025e-226	-0.337689	0.965	0.943	5.38338e-222	Ptov1	6.28609e-281	-0.476306	0.766	0.866	1.1022e-276	Itm2a	2.84197e-97	-0.786845	0.3	0.49	4.98312e-93	Emp1	4.10749e-132	-0.524539	0.005	0.255	7.20207e-128	Gpc3	9.1177e-216
Nfix	0	-0.570618	0.018	0.372	0	Ybx1	0	-0.444171	0.985	0.995	0	Hbb-y	2.44769e-08	-2.16047	0.495	0.531	0.000429178	Tubb4b	0	-0.381618	0.154	0.445	0	Hoxd10	7.8496e-223	-0.438937	0.07	0.307	1.37635e-218	Ap3s1	6.42271e-274	-0.519897	0.511	0.745	1.12616e-269	Csrp2	1.66277e-96	-0.416329	0.554	0.703	2.91549e-92	Cald1	1.35259e-131	-0.546532	0.558	0.678	2.37163e-127	Peg3	1.12821e-215
Hic1	0	-0.557637	0.024	0.296	0	Sox11	0	-0.443518	0.806	0.914	0	Col1a2	0.000369518	-0.375209	0.732	0.649	1	Set	0	-0.377336	0.91	0.967	0	Ebf1	3.50383e-222	-0.936375	0.148	0.389	6.14361e-218	Asb4	3.00404e-270	-0.855693	0.089	0.425	5.26729e-266	Cdk4	7.7379e-96	-0.260225	0.96	0.962	1.35676e-91	Rbm39	3.98836e-131	-0.299691	0.972	0.977	6.99319e-127	Srsf3	1.31981e-204
Rps29	0	-0.557125	1	1	0	Prrx2	0	-0.43878	0.582	0.648	0	Hbb-bs	0.000527269	-1.14687	0.257	0.273	1	Tubb5	0	-0.376497	0.972	0.992	0	Cd81	1.8417e-218	-0.541131	0.674	0.727	3.22923e-214	Rian	5.06204e-270	-0.788863	0.169	0.503	8.87578e-266	Hoxd10	2.86702e-95	-0.351335	0.104	0.302	5.02703e-91	Vim	1.80359e-130	-0.907295	0.632	0.701	3.16242e-126	Id1	3.21985e-200
Thra	0	-0.554903	0.201	0.513	0	Aldoa	0	-0.438376	0.662	0.785	0	Hba-a2	0.01119	-1.40286	0.259	0.277	1	Lsm6	0	-0.36959	0.675	0.873	0	Lmo4	9.69798e-215	-0.582482	0.478	0.604	1.70044e-210	Tbx5	1.02831e-265	-0.579185	0.086	0.418	1.80305e-261	Hoxd13	4.98298e-95	-0.540699	0.102	0.298	8.73716e-91	Hoxd11	4.66497e-129	-0.587005	0.111	0.374	8.17956e-125	Cald1	1.8952e-198
Col5a2	0	-0.55263	0.142	0.372	0	Pgam1	0	-0.436256	0.573	0.751	0	Hba-a1	0.167072	-1.7253	0.347	0.366	1	Smc4	0	-0.367616	0.254	0.546	0	Lhx2	1.97125e-214	-0.603567	0.061	0.291	3.45638e-210	Tcf4	8.2112e-252	-0.627432	0.537	0.74	1.43975e-247	Ebf1	6.25981e-95	-0.764984	0.183	0.384	1.09759e-90	Ndufa3	2.03274e-127	-0.395192	0.824	0.838	3.5642e-123	Meg3	2.11246e-198
Fibin	0	-0.544645	0.174	0.33	0	Cks1b	0	-0.434904	0.835	0.901	0							Fdps	0	-0.367437	0.186	0.464	0	Hoxd9	9.3851e-214	-0.501222	0.049	0.277	1.64558e-209	Pdgfra	1.25037e-247	-0.581376	0.127	0.448	2.1924e-243	Ptma	1.21441e-94	-0.256748	1	0.999	2.12934e-90	Kctd12	9.33057e-127	-0.605671	0.066	0.316	1.63602e-122	Pebp1	2.9579e-196
Ncam1	0	-0.544196	0.148	0.398	0	Ncl	0	-0.430228	0.798	0.881	0							Nhp2	0	-0.367234	0.504	0.742	0	Runx1t1	1.14959e-212	-0.60961	0.207	0.429	2.01569e-208	Gnai2	3.09473e-246	-0.480347	0.673	0.811	5.4263e-242	Pcbp4	1.8234e-93	-0.351499	0.466	0.621	3.19714e-89	Bgn	2.1567e-126	-0.572225	0.059	0.309	3.78156e-122	Cdk2ap1	4.24849e-196
Sepp1	0	-0.541216	0.13	0.302	0	Cacybp	0	-0.425843	0.541	0.719	0							Stmn1	0	-0.366601	0.828	0.948	0	Serpine2	4.2622e-212	-0.513994	0.184	0.406	7.47335e-208	Pdcd5	6.01176e-244	-0.405877	0.754	0.861	1.0541e-239	Dut	2.30423e-92	-0.419875	0.604	0.704	4.04025e-88	Col5a2	2.20953e-126	-0.549402	0.07	0.319	3.87419e-122	H3f3a	3.35486e-193
Spats2l	0	-0.538112	0.118	0.409	0	Stmn1	0	-0.421757	0.89	0.946	0							Calm1	0	-0.365266	0.78	0.909	0	Mab21l2	3.65191e-210	-0.49736	0.063	0.291	6.40326e-206	Shox2	9.79627e-243	-0.81496	0.096	0.408	1.71768e-238	Tomm20	2.29144e-91	-0.256943	0.895	0.918	4.01782e-87	Ahnak	3.41547e-126	-0.454721	0.056	0.309	5.98868e-122	Hmgn3	1.30274e-191
Pmp22	0	-0.536732	0.065	0.369	0	Hdgf	0	-0.419135	0.737	0.871	0							Crabp2	0	-0.364807	0.551	0.759	0	Arf5	3.68712e-206	-0.321877	0.933	0.916	6.46499e-202	Lix1	7.53064e-232	-0.720925	0.068	0.368	1.32042e-227	Gja1	9.78756e-90	-0.361424	0.23	0.431	1.71615e-85	Tns3	2.64255e-125	-0.477397	0.236	0.471	4.63344e-121	Hoxa10	5.9393e-191
Tubb2b	0	-0.535249	0.2	0.452	0	Hoxd13	0	-0.417214	0.176	0.327	0							Cdca8	0	-0.36242	0.14	0.431	0	Trps1	2.30997e-205	-0.591233	0.249	0.455	4.0503e-201	Traf4	3.07738e-225	-0.497335	0.314	0.573	5.39588e-221	Ranbp1	8.98537e-89	-0.371044	0.932	0.938	1.5755e-84	Chd3	3.9574e-125	-0.563342	0.565	0.67	6.93891e-121	Prrx2	3.9313e-190
S100a6	0	-0.53417	0.055	0.252	0	H2afx	0	-0.415739	0.608	0.764	0							C1qbp	0	-0.360153	0.442	0.693	0	Twist2	4.88809e-205	-0.610533	0.141	0.372	8.57077e-201	Col26a1	2.37144e-223	-0.435219	0.085	0.381	4.15807e-219	Cdc34	3.90086e-87	-0.338612	0.347	0.524	6.83977e-83	Rian	6.72317e-123	-0.783427	0.306	0.497	1.17884e-118	Auts2	1.69808e-187
Emp3	0	-0.531316	0.082	0.36	0	Fkbp3	0	-0.404615	0.65	0.789	0							Cenpw	0	-0.353406	0.229	0.535	0	Gpc3	2.18203e-202	-0.547671	0.607	0.694	3.82597e-198	Hoxd11	2.65882e-223	-0.637896	0.083	0.378	4.66198e-219	Spsb4	3.63066e-85	-0.292894	0.092	0.275	6.366e-81	Sox9	1.08713e-122	-0.945445	0.135	0.378	1.90618e-118	Mfap4	3.80018e-187
Phlda1	0	-0.530923	0.182	0.374	0	Nhp2	0	-0.403198	0.596	0.748	0							Prdx1	0	-0.353228	0.803	0.917	0	Sox9	3.10035e-196	-0.910179	0.169	0.381	5.43615e-192	Pth1r	1.48178e-222	-0.520467	0.094	0.39	2.59815e-218	Phf5a	4.09089e-85	-0.293528	0.696	0.776	7.17297e-81	Tshz2	2.32537e-122	-0.694794	0.278	0.487	4.07731e-118	Pcbp4	2.73528e-185
Rsrp1	0	-0.530181	0.655	0.835	0	Nasp	0	-0.401748	0.529	0.717	0							H2afx	0	-0.350976	0.517	0.757	0	Hand2	3.30988e-194	-0.451982	0.072	0.289	5.80353e-190	Ppib	1.23452e-220	-0.424897	0.66	0.81	2.16461e-216	Msi2	1.65772e-84	-0.285211	0.135	0.326	2.90665e-80	Map1lc3a	2.42379e-122	-0.508481	0.618	0.705	4.24987e-118	Csrp2	1.86699e-182
Map1lc3a	0	-0.52218	0.574	0.747	0	Lsm2	0	-0.400029	0.675	0.812	0							Rbp1	0	-0.349492	0.264	0.498	0	Ptms	1.08342e-193	-0.401192	0.885	0.869	1.89967e-189	Dpysl2	8.53113e-220	-0.51585	0.487	0.725	1.49585e-215	Set	4.08398e-82	-0.310709	0.957	0.96	7.16086e-78	Serf2	1.20076e-121	-0.301703	0.991	0.986	2.10542e-117	Tcf3	4.16041e-182
Hist3h2ba	0	-0.519413	0.029	0.314	0	Ccna2	0	-0.396823	0.201	0.463	0							Hnrnpab	0	-0.346753	0.759	0.891	0	Meis2	3.03019e-193	-0.670225	0.108	0.325	5.31313e-189	Txn1	1.75032e-218	-0.37178	0.847	0.902	3.069e-214	Odc1	2.88446e-80	-0.341421	0.475	0.624	5.05761e-76	Btg1	2.21501e-118	-0.578071	0.65	0.729	3.8838e-114	Chd3	3.93824e-180
mt-Rnr2	0	-0.516784	0.832	0.924	0	Eif4a1	0	-0.396441	0.88	0.938	0							Cox5a	0	-0.346334	0.71	0.866	0	Hoxa10	9.97191e-191	-0.651502	0.524	0.596	1.74848e-186	Frmd4a	2.43963e-216	-0.488387	0.209	0.492	4.27765e-212	Spint2	1.71182e-79	-0.354166	0.104	0.279	3.00151e-75	Cdkn1c	8.76931e-118	-0.89279	0.882	0.863	1.53761e-113	Pdap1	1.68095e-176
Igf2	0	-0.515116	0.781	0.772	0	Cct7	0	-0.39605	0.436	0.631	0							Eif4ebp1	0	-0.342771	0.338	0.614	0	Cnpy2	2.95212e-187	-0.342055	0.817	0.807	5.17625e-183	Gstm5	2.98442e-215	-0.461699	0.403	0.646	5.23287e-211	Polr3k	1.61161e-77	-0.290636	0.501	0.654	2.8258e-73	Rbms3	1.78344e-117	-0.49102	0.156	0.393	3.12708e-113	Eef1b2	6.34066e-176
Cxcl12	0	-0.513422	0.158	0.305	0	Lsm3	0	-0.394305	0.628	0.783	0							Prdx6	0	-0.341546	0.548	0.75	0	Hbb-bs	1.34967e-185	-0.885134	0.518	0.26	2.36651e-181	Fxyd6	3.43786e-214	-0.50738	0.269	0.541	6.02794e-210	Paip2	3.46105e-77	-0.250253	0.808	0.867	6.06861e-73	Ddr2	3.01037e-116	-0.361351	0.066	0.304	5.27839e-112	Hdgfrp3	9.02111e-175
2610203C20Rik	0	-0.509847	0.265	0.536	0	Eif5	0	-0.393421	0.707	0.834	0							Meis2	0	-0.340772	0.15	0.338	0	Serpinh1	6.6904e-185	-0.425351	0.893	0.872	1.17309e-180	Marcksl1	7.35249e-214	-0.296071	0.991	0.986	1.28919e-209	Tgfb2	2.11242e-76	-0.414053	0.132	0.308	3.70391e-72	S100a10	1.09149e-115	-0.846966	0.257	0.451	1.91382e-111	Lpar1	4.04588e-174
Sec61g	0	-0.507747	0.818	0.897	0	Hmga1-rs1	0	-0.390262	0.132	0.421	0							Odc1	0	-0.335559	0.408	0.649	0	Fth1	1.56426e-184	-0.307851	0.996	0.989	2.74277e-180	Fam212a	1.10219e-210	-0.470515	0.147	0.43	1.93257e-206	Aldoa	6.53397e-76	-0.371634	0.677	0.759	1.14567e-71	Selm	1.43448e-115	-0.595813	0.243	0.453	2.51522e-111	Rpl23a	6.5927e-174
Ahnak	0	-0.504727	0.083	0.379	0	Alyref	0	-0.390258	0.597	0.768	0							Hist1h2ap	0	-0.335525	0.179	0.398	0	Ppap2b	2.46643e-183	-0.452178	0.153	0.363	4.32464e-179	Lhfp	2.99815e-210	-0.542311	0.132	0.416	5.25696e-206	Nt5dc2	7.29145e-76	-0.303884	0.678	0.764	1.27848e-71	Ppap2b	8.49208e-115	-0.479043	0.124	0.359	1.489e-110	Ppdpf	2.09515e-173
Snhg18	0	-0.502104	0.31	0.501	0	Cdca8	0	-0.388527	0.191	0.457	0							Ncl	0	-0.331923	0.754	0.877	0	Epha4	5.47643e-183	-0.501652	0.166	0.375	9.60237e-179	Ppp1ca	4.56322e-209	-0.410516	0.744	0.838	8.00114e-205	Eno1	1.10987e-75	-0.410156	0.593	0.686	1.94605e-71	Il11ra1	1.49791e-113	-0.509468	0.416	0.568	2.62643e-109	Ssbp3	1.14026e-172
Rpl38	0	-0.499604	0.997	0.999	0	Psma7	0	-0.384322	0.806	0.892	0							Ccnb1	0	-0.33141	0.088	0.331	0	Msx1	8.2938e-183	-0.922159	0.092	0.306	1.45423e-178	Dlk1	2.51481e-208	-1.31436	0.213	0.483	4.40946e-204	Acvr2b	1.14926e-75	-0.254508	0.129	0.306	2.01512e-71	Hoxd12	2.71113e-110	-0.489227	0.029	0.251	4.75369e-106	Cdc26	2.31407e-172
Fbn2	0	-0.499144	0.548	0.644	0	C1qbp	0	-0.380705	0.538	0.7	0							Gpx1	0	-0.330724	0.649	0.851	0	Hoxd13	2.96815e-182	-0.613775	0.091	0.302	5.20435e-178	Ebf1	4.64268e-208	-0.917019	0.099	0.388	8.14048e-204	Nr2f2	1.01837e-74	-0.383721	0.164	0.342	1.78561e-70	Sema6a	1.66734e-109	-0.430325	0.076	0.304	2.92352e-105	Gstm5	1.65704e-170
2410006H16Rik	0	-0.496845	0.671	0.788	0	Apex1	0	-0.377248	0.418	0.604	0							Hn1	0	-0.330683	0.63	0.83	0	Sox4	4.04501e-178	-0.534391	0.884	0.864	7.09252e-174	Oaf	1.77102e-206	-0.466513	0.179	0.457	3.10531e-202	Ldha	9.31245e-73	-0.453262	0.746	0.795	1.63285e-68	Pfn2	6.16339e-109	-0.496173	0.475	0.607	1.08069e-104	Rpl8	3.93699e-170
Kctd12	0	-0.49632	0.184	0.354	0	Anp32e	0	-0.375821	0.411	0.642	0							Atp5b	0	-0.328926	0.697	0.848	0	Cxcl14	1.07949e-175	-1.06927	0.17	0.371	1.89277e-171	Jund	4.41039e-206	-0.512113	0.76	0.866	7.73318e-202	Hoxd12	1.83119e-71	-0.38837	0.092	0.251	3.2108e-67	Mfap2	1.75006e-108	-0.486238	0.838	0.84	3.06855e-104	Enah	2.28733e-169
Map1b	0	-0.489904	0.285	0.443	0	Prdx1	0	-0.371589	0.863	0.915	0							Lsm4	0	-0.320927	0.681	0.866	0	Calm2	1.14275e-175	-0.345552	0.935	0.917	2.0037e-171	Twist2	7.44201e-206	-0.661819	0.09	0.371	1.30488e-201	Nasp	2.23318e-71	-0.324901	0.565	0.678	3.91565e-67	Arf5	6.90235e-108	-0.317853	0.914	0.917	1.21026e-103	Mettl9	2.09077e-168
Pfn2	0	-0.488779	0.461	0.652	0	Bex2	0	-0.368888	0.432	0.662	0							Hmgn1	0	-0.317898	0.992	0.996	0	H1f0	1.37357e-172	-0.493084	0.839	0.859	2.40841e-168	Col1a1	1.11784e-203	-1.11455	0.162	0.445	1.96002e-199	Hspd1	2.77732e-71	-0.399475	0.622	0.703	4.86975e-67	Id1	8.57102e-108	-0.672421	0.555	0.67	1.50284e-103	Sumo1	7.62846e-168
Kcnq1ot1	0	-0.48409	0.678	0.769	0	Gmnn	0	-0.368502	0.25	0.493	0							Rps27l	0	-0.314584	0.914	0.968	0	Btg1	1.06575e-168	-0.515535	0.69	0.729	1.86869e-164	Nt5dc2	1.17198e-198	-0.454076	0.638	0.766	2.05496e-194	Snrpn.1	1.13038e-70	-0.290314	0.207	0.384	1.98201e-66	Itm2a	1.11075e-106	-0.836436	0.276	0.49	1.94758e-102	Slc25a4	1.38028e-165
Arpc1b	0	-0.481649	0.388	0.478	0	Ppa1	0	-0.366139	0.369	0.564	0							Ybx1	0	-0.312798	0.986	0.994	0	Robo2	4.20052e-168	-0.436031	0.107	0.304	7.36519e-164	Serpinh1	2.20457e-196	-0.473416	0.788	0.875	3.86549e-192	Chd7	3.40109e-70	-0.253497	0.133	0.306	5.96347e-66	Itm2b	1.63996e-106	-0.600622	0.572	0.657	2.8755e-102	Snrpg	4.06428e-165
Rbms3	0	-0.481168	0.209	0.448	0	Ube2s	0	-0.365977	0.62	0.76	0							Atp5g1	0	-0.312206	0.808	0.939	0	Ppdpf	1.63924e-167	-0.287644	0.917	0.888	2.87424e-163	Tbx18	3.63396e-193	-0.57583	0.091	0.363	6.37179e-189	Gsto1	3.95345e-70	-0.273033	0.283	0.458	6.93197e-66	Rarg	2.58339e-106	-0.412834	0.175	0.392	4.52972e-102	Fstl1	8.63003e-165
Zfhx3	0	-0.476348	0.587	0.63	0	Dek	0	-0.365836	0.7	0.843	0							Myl6	0	-0.311495	0.579	0.796	0	Calm1	2.39802e-167	-0.397427	0.927	0.892	4.20468e-163	Igf2	6.1947e-193	-0.616874	0.605	0.779	1.08618e-188	Amot	4.4844e-70	-0.331555	0.156	0.326	7.86294e-66	Irf2bpl	3.06939e-106	-0.387008	0.107	0.332	5.38187e-102	Ctxn1	7.13915e-162
Atp5e	0	-0.474669	0.971	0.983	0	Mycn	0	-0.363402	0.053	0.295	0							Fth1	0	-0.311152	0.969	0.992	0	Dynlrb1	1.63564e-166	-0.271788	0.915	0.894	2.86793e-162	Tshz2	4.63609e-190	-0.663375	0.236	0.49	8.12892e-186	Hnrnpab	6.06266e-70	-0.272188	0.867	0.876	1.06303e-65	Vamp8	1.36814e-104	-0.461322	0.373	0.539	2.3989e-100	Mpped2	1.76917e-159
Shisa2	0	-0.474144	0.214	0.34	0	Cenpw	0	-0.362877	0.302	0.557	0							Ppp1ca	0	-0.309693	0.687	0.854	0	Tnfaip8	1.95646e-165	-0.379036	0.171	0.364	3.43046e-161	Runx1t1	1.24593e-187	-0.608586	0.164	0.428	2.18461e-183	Nabp2	1.95787e-69	-0.256344	0.246	0.423	3.43294e-65	Tshz1	2.42696e-104	-0.533793	0.236	0.441	4.25543e-100	Pfn2	6.19672e-159
Tsc22d1	0	-0.473697	0.857	0.867	0	U2af1	0	-0.362504	0.711	0.831	0							Cdc20	0	-0.308973	0.083	0.306	0	Ddr2	7.69346e-165	-0.33514	0.111	0.307	1.34897e-160	Dynll1	1.33904e-185	-0.290596	0.981	0.99	2.34788e-181	Ctbp2	3.42617e-69	-0.253804	0.182	0.355	6.00744e-65	Mab21l2	3.1609e-104	-0.479415	0.067	0.286	5.54233e-100	Mrfap1	6.37864e-159
Sulf1	0	-0.47241	0.024	0.271	0	Nucks1	0	-0.359513	0.685	0.831	0							Spc25	0	-0.30877	0.154	0.42	0	Ldhb	1.23991e-164	-0.474428	0.426	0.545	2.17406e-160	Lhx9	3.60321e-185	-0.609026	0.051	0.306	6.31787e-181	Nme1	7.4629e-69	-0.321559	0.867	0.869	1.30855e-64	Sema5a	1.21817e-103	-0.40627	0.06	0.278	2.13594e-99	Npm1	4.88366e-156
Mbnl2	0	-0.469964	0.213	0.468	0	Ccnb1	0	-0.359041	0.136	0.351	0							Tmem132c	0	-0.308567	0.05	0.272	0	Col1a1	5.46543e-163	-1.02954	0.261	0.444	9.58308e-159	Srp9	5.79352e-185	-0.329317	0.798	0.875	1.01584e-180	Wbp1	1.04308e-68	-0.280582	0.486	0.654	1.82894e-64	Igfbp5	3.13088e-103	-0.933147	0.12	0.343	5.48969e-99	Rps3a1	2.76932e-155
Col12a1	0	-0.468517	0.047	0.268	0	Ppia	0	-0.358702	0.998	0.999	0							Uhrf1	0	-0.302688	0.148	0.417	0	Cped1	1.60743e-162	-0.317758	0.07	0.261	2.81846e-158	Psmb6	7.19204e-182	-0.375724	0.737	0.838	1.26105e-177	Sox4	1.25511e-66	-0.333846	0.735	0.868	2.20072e-62	Mbnl2	1.9348e-102	-0.448784	0.197	0.408	3.39247e-98	Tcf12	5.94837e-155
Vcan	0	-0.467522	0.405	0.5	0	Arl6ip1	0	-0.358675	0.425	0.583	0							Mrpl12	0	-0.301159	0.46	0.694	0	Crabp2	1.27247e-159	-0.533674	0.764	0.734	2.23114e-155	Ywhaq	1.0076e-181	-0.361594	0.804	0.873	1.76673e-177	Ccni	2.32621e-66	-0.257484	0.45	0.613	4.07878e-62	Snai2	2.53219e-102	-0.389445	0.079	0.299	4.43994e-98	Chchd2	1.95272e-154
Rps28	0	-0.464501	1	1	0	Mrpl12	0	-0.358221	0.537	0.704	0							Fam64a	0	-0.300084	0.09	0.326	0	Calm3	6.87584e-158	-0.281976	0.887	0.85	1.20561e-153	Ostc	1.81937e-180	-0.377485	0.711	0.82	3.19008e-176	Apex1	9.11208e-66	-0.326706	0.43	0.566	1.59771e-61	Snhg18	1.25611e-101	-0.544146	0.268	0.457	2.20246e-97	Oaz2	3.32802e-154
Rpl39	0	-0.459879	1	1	0	Nt5dc2	0	-0.358023	0.656	0.793	0							Phb2	0	-0.298213	0.661	0.835	0	Ifitm3	5.66533e-157	-0.431565	0.103	0.293	9.93359e-153	Pebp1	1.02502e-179	-0.312595	0.926	0.948	1.79727e-175	Igf2bp1	1.37736e-65	-0.293731	0.407	0.554	2.41506e-61	Cdo1	2.71313e-101	-0.519976	0.188	0.395	4.7572e-97	Paip2	2.10141e-153
Ndufa3	0	-0.458801	0.757	0.865	0	Serbp1	0	-0.356423	0.891	0.945	0							Fkbp3	0	-0.295676	0.594	0.779	0	Crlf1	1.8314e-156	-0.380088	0.073	0.259	3.21117e-152	Id2	8.39456e-179	-0.599286	0.497	0.692	1.4719e-174	Fkbp4	3.30734e-64	-0.338217	0.66	0.727	5.79909e-60	Thra	1.41281e-99	-0.450567	0.243	0.438	2.47721e-95	Zfp422	2.80426e-149
Zfp36l1	0	-0.45843	0.601	0.715	0	Snrpb	0	-0.354218	0.803	0.886	0							Ppia	0	-0.29455	0.998	0.999	0	Gnai2	4.68191e-156	-0.340364	0.832	0.806	8.20925e-152	Psma7	3.38556e-175	-0.37251	0.804	0.875	5.93624e-171	Dctpp1	1.02771e-63	-0.321298	0.645	0.718	1.80198e-59	S1pr3	1.24086e-95	-0.397195	0.106	0.315	2.17572e-91	Fscn1	3.11696e-149
Ptms	0	-0.454165	0.819	0.886	0	Rcc2	0	-0.354084	0.356	0.594	0							Igfbp2	0	-0.294425	0.161	0.372	0	Gpx1	9.90125e-155	-0.350273	0.863	0.826	1.73609e-150	Nfia	2.31278e-173	-0.74861	0.284	0.52	4.05523e-169	Gli3	1.62879e-63	-0.303806	0.27	0.431	2.85593e-59	Hand2	4.32019e-95	-0.427105	0.076	0.285	7.57503e-91	Traf4	4.76488e-149
Bcl2	0	-0.452108	0.205	0.376	0	Fam60a	0	-0.353323	0.227	0.484	0							Gmnn	0	-0.29421	0.21	0.469	0	Ptn	4.18634e-154	-0.505865	0.191	0.374	7.34033e-150	Eif1b	2.46572e-171	-0.375649	0.608	0.758	4.32339e-167	Chd4	2.42935e-63	-0.257975	0.491	0.633	4.25962e-59	Capn6	1.19324e-94	-0.437259	0.311	0.495	2.09222e-90	Erh	1.17458e-148
Copz2	0	-0.447851	0.151	0.398	0	Rps2-ps10	0	-0.35253	0.757	0.855	0							Cdk1	0	-0.293486	0.159	0.385	0	Gja1	9.16681e-148	-0.425417	0.271	0.432	1.60731e-143	Lhx2	1.0397e-170	-0.592716	0.048	0.289	1.82301e-166	Mpped2	7.8029e-63	-0.406894	0.382	0.544	1.36816e-58	Hba-x	1.22326e-94	-1.30723	0.271	0.111	2.14487e-90	Fbn2	1.35436e-148
Tcf4	0	-0.447374	0.682	0.751	0	Sms	0	-0.352361	0.389	0.626	0							Ccnb2	0	-0.292555	0.124	0.376	0	Atox1	5.49482e-147	-0.346433	0.841	0.821	9.63462e-143	Mab21l2	2.37236e-170	-0.49254	0.048	0.289	4.15969e-166	Ssbp2	4.03915e-60	-0.323776	0.477	0.622	7.08225e-56	Cd63	1.513e-92	-0.484347	0.717	0.747	2.6529e-88	Rps26	1.76097e-148
Hoxd13	0	-0.446166	0.211	0.322	0	Hnrnpu	0	-0.351204	0.68	0.811	0							Abracl	0	-0.29136	0.494	0.735	0	Hoxd12	2.36901e-146	-0.455087	0.077	0.254	4.15382e-142	Hoxd10	2.38968e-169	-0.425358	0.063	0.305	4.19006e-165	Nhp2	7.08421e-60	-0.29563	0.661	0.716	1.24215e-55	Emp3	1.56676e-91	-0.442144	0.092	0.294	2.74715e-87	Nrep	1.87445e-147
Nrk	0	-0.440741	0.111	0.315	0	Fabp5	0	-0.350146	0.494	0.674	0							Nucks1	0	-0.290007	0.609	0.823	0	Tes	1.78319e-145	-0.308472	0.101	0.281	3.12664e-141	Ranbp1	7.2474e-169	-0.425518	0.921	0.938	1.27076e-164	Slc25a5	1.12956e-59	-0.36885	0.743	0.778	1.98058e-55	Pcdh18	1.16805e-90	-0.415587	0.196	0.389	2.04805e-86	Clmp	3.33935e-147
C1qtnf4	0	-0.440732	0.074	0.34	0	Dusp9	0	-0.350084	0.075	0.292	0							Hnrnpu	0	-0.289759	0.606	0.805	0	Ap3s1	3.43597e-145	-0.354627	0.728	0.739	6.02463e-141	Gabarap	7.36899e-167	-0.359548	0.891	0.934	1.29208e-162	Hmgb3	1.63728e-59	-0.289209	0.847	0.849	2.87081e-55	Runx1t1	2.66286e-89	-0.544882	0.229	0.424	4.66905e-85	Psip1	3.89844e-147
Ccnd2	0	-0.440506	0.799	0.803	0	Tomm20	0	-0.349008	0.87	0.931	0							Alyref	0	-0.287758	0.533	0.756	0	Dpysl2	3.26931e-143	-0.423278	0.701	0.719	5.73241e-139	Tril	2.5777e-166	-0.470225	0.135	0.383	4.51975e-162	Mir99ahg	2.48033e-57	-0.312326	0.269	0.428	4.349e-53	Ifitm2	4.29288e-89	-0.377712	0.877	0.879	7.52714e-85	Mex3a	5.19958e-146
Dleu2	0	-0.43705	0.216	0.384	0	Chd7	0	-0.347984	0.092	0.362	0							Cacybp	0	-0.286262	0.502	0.703	0	Pgrmc1	3.82195e-143	-0.357252	0.7	0.7	6.70142e-139	Selm	6.71554e-166	-0.563223	0.22	0.456	1.1775e-161	Cox5a	4.73716e-57	-0.250817	0.829	0.849	8.30615e-53	Tmem256	6.88044e-89	-0.342096	0.815	0.816	1.20642e-84	Rab34	7.86457e-146
Tmem176b	0	-0.435657	0.159	0.41	0	Smc4	0	-0.346357	0.337	0.562	0							Tmpo	0	-0.285734	0.486	0.732	0	Ptma	1.19474e-142	-0.252385	1	0.999	2.09486e-138	Mtch1	7.18527e-166	-0.372868	0.712	0.8	1.25987e-161	Hsp90aa1	2.26296e-56	-0.378739	0.774	0.799	3.96787e-52	Reep5	7.07917e-88	-0.405168	0.376	0.529	1.24126e-83	Rpl7	8.69178e-146
Osr1	0	-0.434	0.159	0.321	0	Cdc34	0	-0.344903	0.363	0.565	0							Cdc34	0	-0.283582	0.301	0.549	0	Nrp1	1.72892e-142	-0.412708	0.097	0.279	3.03149e-138	Nme1	7.41411e-166	-0.430715	0.843	0.869	1.29999e-161	Lpar4	2.38871e-55	-0.309694	0.207	0.357	4.18836e-51	Pnisr	8.25825e-88	-0.37064	0.711	0.769	1.448e-83	Mecom	9.34466e-144
6330403K07Rik	0	-0.429814	0.665	0.725	0	Cct2	0	-0.34424	0.629	0.783	0							Smc2	0	-0.282344	0.308	0.567	0	Flywch2	4.82759e-142	-0.371534	0.21	0.379	8.46469e-138	Zcrb1	6.30233e-163	-0.358439	0.628	0.756	1.10505e-158	Prmt1	4.1106e-55	-0.326012	0.595	0.671	7.20752e-51	Shox2	8.65067e-88	-0.663411	0.211	0.403	1.51681e-83	Hnrnpdl	1.17836e-143
Mfap2	0	-0.429406	0.823	0.845	0	Rps2	0	-0.344112	1	1	0							Psip1	0	-0.281343	0.525	0.742	0	Tuba1a	7.15784e-142	-0.430436	0.838	0.81	1.25506e-137	Fn1	3.39141e-162	-0.506143	0.291	0.522	5.9465e-158	Hba-a2	4.32938e-54	-1.1092	0.413	0.27	7.59113e-50	Hoxd10	4.15854e-87	-0.393303	0.106	0.301	7.29159e-83	Fxyd6	3.06849e-143
Uba52	0	-0.425998	0.85	0.899	0	Ubald2	0	-0.342337	0.37	0.587	0							Eif2s2	0	-0.279902	0.74	0.89	0	Oaz2	5.13419e-141	-0.336279	0.746	0.743	9.00229e-137	Capn6	3.81936e-162	-0.462349	0.278	0.498	6.69686e-158	2610203C20Rik	3.67204e-51	-0.320509	0.333	0.471	6.43856e-47	Nbl1	2.47643e-86	-0.658321	0.137	0.329	4.34218e-82	Eny2	1.25275e-142
Runx1t1	0	-0.425938	0.279	0.468	0	Cenpf	0	-0.34201	0.212	0.433	0							Atp2b1	0	-0.277789	0.268	0.518	0	Clmp	1.82655e-140	-0.397136	0.5	0.579	3.20267e-136	Gas2	8.09056e-160	-0.645851	0.169	0.405	1.4186e-155	Rrm2	1.44335e-49	-0.33734	0.341	0.471	2.53076e-45	Epha4	5.7821e-86	-0.46853	0.174	0.371	1.01383e-81	Tmeff1	2.28525e-140
Gm10076	0	-0.424598	0.813	0.775	0	Spc24	0	-0.339104	0.213	0.469	0							Hspa9	0	-0.277538	0.303	0.551	0	Pitpnc1	7.9946e-139	-0.345662	0.166	0.34	1.40177e-134	S1pr3	1.41798e-159	-0.398338	0.081	0.318	2.48629e-155	Ncl	1.99577e-49	-0.278721	0.843	0.863	3.49938e-45	Uba52	1.34796e-85	-0.298954	0.906	0.886	2.36352e-81	Cfl2	1.57562e-139
Mfap4	0	-0.422571	0.608	0.653	0	Ube2i	0	-0.338212	0.779	0.875	0							Snrpd1	0	-0.277236	0.757	0.892	0	Kctd12	4.40674e-135	-0.507829	0.145	0.318	7.72677e-131	Fstl1	6.04239e-159	-0.549607	0.512	0.68	1.05947e-154	Hbb-bt	4.75925e-49	-0.754242	0.295	0.175	8.34487e-45	Ebf1	3.05532e-84	-0.954078	0.214	0.383	5.3572e-80	Srsf1	1.12485e-138
Id3	0	-0.421896	0.749	0.782	0	2610318N02Rik	0	-0.337427	0.189	0.439	0							Calm2	0	-0.274777	0.822	0.93	0	Ckap4	5.08661e-134	-0.392765	0.507	0.588	8.91886e-130	Klhdc2	2.00743e-158	-0.386113	0.405	0.602	3.51983e-154	Eif5a	2.53448e-48	-0.28245	0.975	0.964	4.44396e-44	C1qtnf4	3.43986e-84	-0.368379	0.086	0.277	6.03145e-80	Hes1	6.60622e-138
Flrt2	0	-0.42024	0.135	0.306	0	Lsm4	0	-0.336532	0.766	0.867	0							Tpx2	0	-0.274529	0.111	0.347	0	Laptm4a	1.73138e-133	-0.362977	0.745	0.741	3.03581e-129	Zeb1	2.55407e-158	-0.337483	0.065	0.299	4.47831e-154	Grb10	1.00184e-47	-0.253161	0.714	0.796	1.75662e-43	Serinc2	7.66991e-84	-0.324701	0.076	0.27	1.34484e-79	Nfib	1.01933e-132
Col5a1	0	-0.419117	0.056	0.289	0	Nnat	0	-0.335786	0.745	0.852	0							Nudt4	0	-0.273138	0.326	0.582	0	Itm2c	2.98834e-132	-0.347112	0.242	0.396	5.23976e-128	Shisa4	1.42563e-157	-0.346858	0.09	0.326	2.4997e-153	Ran	3.38374e-46	-0.314549	0.936	0.927	5.93305e-42	Tmem263	2.93744e-83	-0.425984	0.327	0.485	5.15051e-79	Wbp1	1.07424e-130
Nenf	0	-0.41373	0.548	0.686	0	Nudc	0	-0.334304	0.521	0.678	0							Eif4a1	0	-0.270346	0.855	0.934	0	Tmem132c	3.09341e-132	-0.304761	0.085	0.253	5.42398e-128	Snrpb	2.30295e-157	-0.360853	0.816	0.869	4.038e-153	Tsc22d1	2.07107e-45	-0.352045	0.809	0.866	3.63141e-41	Ltbp1	5.39887e-83	-0.369044	0.081	0.27	9.46638e-79	Gm1673	1.80515e-130
Anxa6	0	-0.413364	0.074	0.339	0	Cdc20	0	-0.333637	0.125	0.324	0							Ppp1cc	0	-0.270278	0.629	0.804	0	Lix1	1.3153e-131	-0.622349	0.222	0.365	2.30625e-127	Ccdc88a	3.70134e-157	-0.39663	0.271	0.501	6.48993e-153	6330403K07Rik	6.07898e-42	-0.27748	0.612	0.712	1.06589e-37	Smim14	1.0539e-82	-0.394495	0.273	0.444	1.8479e-78	Pbx1	4.21057e-130
Creb5	0	-0.412836	0.023	0.257	0	Srsf7	0	-0.331524	0.773	0.87	0							Mesdc1	0	-0.269034	0.199	0.459	0	Bcl11a	3.3295e-129	-0.48087	0.434	0.534	5.83795e-125	Pdlim7	4.26147e-157	-0.398439	0.218	0.453	7.47206e-153	Hba-a1	1.88561e-40	-1.42083	0.488	0.36	3.30622e-36	Spats2l	2.02678e-82	-0.413778	0.147	0.339	3.55376e-78	Morf4l2	5.76029e-130
Sema6a	0	-0.411534	0.129	0.358	0	Id1	0	-0.329524	0.573	0.695	0							Ccne1	0	-0.268727	0.141	0.34	0	Hoxa11os	2.21446e-128	-0.616495	0.32	0.438	3.88283e-124	Ndn	1.64515e-156	-0.392144	0.164	0.4	2.88461e-152	Mdfi	4.26697e-40	-0.280757	0.375	0.489	7.48171e-36	Rrbp1	2.66006e-79	-0.475524	0.556	0.623	4.66415e-75	Igsf3	5.52646e-129
Myl9	0	-0.410802	0.068	0.282	0	Vdac2	0	-0.326628	0.566	0.724	0							S1pr3	0	-0.268499	0.134	0.334	0	Lef1	1.35578e-127	-0.297158	0.092	0.257	2.37722e-123	Scarf2	1.21841e-155	-0.347297	0.077	0.309	2.13635e-151	Bambi	7.25477e-38	-0.25204	0.145	0.262	1.27205e-33	Robo2	3.91027e-79	-0.40454	0.114	0.3	6.85627e-75	Snrpf	7.78056e-129
Wnt5a	0	-0.409749	0.342	0.446	0	Hspa9	0	-0.325671	0.368	0.566	0							Dusp9	0	-0.268313	0.081	0.265	0	Osr1	6.73185e-127	-0.528941	0.124	0.287	1.18036e-122	Tmed2	2.57524e-155	-0.326466	0.784	0.861	4.51543e-151	Ppa1	1.79011e-37	-0.252897	0.425	0.523	3.13878e-33	Twist1	1.49966e-78	-0.503087	0.343	0.486	2.6295e-74	Zfhx4	2.69266e-128
Tcf7l2	0	-0.408666	0.428	0.539	0	Hnrnpa1	0	-0.322436	0.98	0.993	0							Npm3	0	-0.267473	0.488	0.744	0	Nrp2	6.91061e-127	-0.431023	0.088	0.252	1.21171e-122	Shisa2	3.9416e-155	-0.589814	0.083	0.315	6.9112e-151	Hspa8	2.68444e-36	-0.263351	0.929	0.931	4.7069e-32	Atxn7l3b	2.5293e-78	-0.279294	0.911	0.923	4.43487e-74	Arf4	2.85344e-128
Rpl35	0	-0.408409	0.999	0.999	0	Hmga2	0	-0.322058	0.633	0.745	0							Cnbp	0	-0.266554	0.791	0.902	0	Ets2	2.77538e-125	-0.319554	0.142	0.303	4.86635e-121	Hand2	6.75429e-154	-0.444236	0.061	0.287	1.1843e-149	Timp3	1.85461e-34	-0.2568	0.164	0.271	3.25187e-30	Eva1b	3.66373e-76	-0.39174	0.614	0.67	6.42399e-72	Fgfr1	7.07314e-128
Tgfb2	0	-0.400943	0.2	0.339	0	Magoh	0	-0.31892	0.445	0.629	0							Knstrn	0	-0.266092	0.131	0.376	0	Tkt	3.0117e-125	-0.366624	0.404	0.504	5.28071e-121	Hoxd9	1.03926e-153	-0.473754	0.05	0.275	1.82224e-149	Nrk	1.52934e-32	-0.26302	0.163	0.266	2.68154e-28	Trps1	4.27864e-76	-0.53873	0.3	0.45	7.50216e-72	Sub1	1.40489e-127
Ltbp1	0	-0.396568	0.104	0.321	0	Hspe1	0	-0.318908	0.961	0.969	0							Ptges3	0	-0.26243	0.667	0.854	0	Cyb5a	7.13799e-125	-0.304872	0.733	0.723	1.25158e-120	Meox2	1.8136e-153	-0.548805	0.069	0.296	3.17997e-149	Pkm	9.96968e-25	-0.297509	0.776	0.769	1.74808e-20	Eid1	7.82397e-76	-0.347136	0.72	0.741	1.37185e-71	Tceal8	5.28029e-126
Serinc2	0	-0.395837	0.066	0.334	0	Smc2	0	-0.317878	0.367	0.586	0							Fbln1	0	-0.260029	0.195	0.429	0	Cdc42	1.803e-124	-0.266792	0.879	0.846	3.16139e-120	Arf4	2.81824e-153	-0.356196	0.741	0.833	4.9415e-149	Ptn	3.56843e-23	-0.258328	0.276	0.369	6.25688e-19	Cdc42ep5	6.51111e-75	-0.343101	0.178	0.361	1.14166e-70	Map1lc3a	2.44474e-125
Meox2	0	-0.395051	0.202	0.319	0	Cycs	0	-0.31767	0.798	0.878	0							Pcna	0	-0.257565	0.198	0.424	0	Zfp503	1.82144e-124	-0.399999	0.205	0.357	3.19372e-120	Timp2	1.2623e-152	-0.422031	0.252	0.48	2.21332e-148	Ppp1r14b	6.90925e-22	-0.261033	0.772	0.766	1.21147e-17	Copz2	2.15965e-73	-0.379215	0.165	0.339	3.78672e-69	Zfp428	1.81299e-124
Rps24	0	-0.392782	0.999	0.999	0	Srsf2	0	-0.31545	0.924	0.96	0							Pkig	0	-0.254449	0.447	0.679	0	Meox2	4.15098e-124	-0.510207	0.136	0.296	7.27833e-120	Ddr2	1.54737e-152	-0.347741	0.079	0.306	2.71316e-148	Sfrp2	9.47149e-14	-0.367856	0.308	0.368	1.66073e-09	Map1b	2.46017e-72	-0.516988	0.251	0.406	4.31366e-68	Naca	8.57005e-124
Serf2	0	-0.392019	0.978	0.989	0	Hist1h2ap	0	-0.311825	0.24	0.411	0							Dtymk	0	-0.253383	0.506	0.741	0	Cotl1	1.86444e-122	-0.392782	0.238	0.385	3.26911e-118	6330403K07Rik	1.92824e-152	-0.469419	0.544	0.715	3.38098e-148	Sepp1	2.76291e-13	-0.296105	0.2	0.26	4.84449e-09	Lhx9	1.65371e-71	-0.520314	0.132	0.302	2.89962e-67	Rbm39	1.795e-122
Sepw1	0	-0.390166	0.983	0.99	0	Erh	0	-0.310383	0.958	0.978	0							Anp32e	0	-0.252664	0.377	0.618	0	Cdo1	3.22667e-121	-0.446402	0.249	0.396	5.65764e-117	Rwdd1	1.38786e-148	-0.330506	0.703	0.791	2.43348e-144	Hbb-y	7.95972e-06	-1.96832	0.47	0.525	0.139566	Ucp2	4.38944e-71	-0.3847	0.162	0.331	7.69645e-67	Set	1.79654e-122
Rpl37a	0	-0.38887	1	1	0	Ezh2	0	-0.309565	0.435	0.629	0							Cyb5a	0	-0.252513	0.511	0.752	0	Eid1	1.47243e-120	-0.328024	0.742	0.74	2.58176e-116	Pdlim4	1.42523e-148	-0.392796	0.237	0.46	2.499e-144	Tmsb4x	0.00242239	-0.309891	0.985	0.959	1	Ypel3	1.82635e-70	-0.388653	0.362	0.499	3.20233e-66	Brd3	2.84392e-122
Foxp2	0	-0.388485	0.113	0.261	0	Phgdh	0	-0.309359	0.264	0.465	0							Ptma	0	-0.251904	1	0.999	0	Pth1r	1.50386e-120	-0.408887	0.241	0.387	2.63687e-116	Ccnd1	1.40219e-147	-0.474405	0.387	0.585	2.45861e-143	Cdkn1c	0.400391	-0.348806	0.907	0.862	1	Hmcn1	2.67771e-70	-0.389082	0.097	0.268	4.6951e-66	Ubb	6.82805e-122
Timp3	0	-0.387078	0.141	0.311	0	Tubb4b	0	-0.308925	0.262	0.454	0							Ndufb8	0	-0.250399	0.694	0.859	0	Itm2b	1.63451e-120	-0.514719	0.641	0.656	2.86595e-116	Clta	1.5372e-146	-0.340873	0.737	0.838	2.69533e-142							Sfrp2	2.26175e-69	-0.678422	0.221	0.369	3.96576e-65	Smarce1	7.29918e-122
Cd81	0	-0.386583	0.683	0.739	0	Ppp1cc	0	-0.308646	0.702	0.807	0							Prmt1	1.69893e-307	-0.319864	0.495	0.692	2.9789e-303	Efnb3	9.3773e-120	-0.277409	0.108	0.267	1.64422e-115	Plekho1	5.52359e-146	-0.306319	0.101	0.326	9.68507e-142							Spint2	3.01874e-69	-0.392439	0.111	0.278	5.29305e-65	Top1	2.02637e-121
Smim14	0	-0.385181	0.284	0.494	0	Dnajc9	0	-0.308362	0.346	0.555	0							U2af1	3.0778e-295	-0.252269	0.657	0.823	5.39661e-291	Fbn2	2.20038e-119	-0.477314	0.578	0.621	3.85815e-115	Praf2	1.51333e-145	-0.353432	0.226	0.452	2.65347e-141							C430049B03Rik	6.2905e-69	-0.312992	0.101	0.27	1.10298e-64	Rbfox2	7.55807e-120
Ucp2	0	-0.384386	0.185	0.376	0	Dnajc2	0	-0.308206	0.405	0.594	0							Ube2s	9.91242e-294	-0.275571	0.569	0.75	1.73804e-289	1810058I24Rik	4.58476e-119	-0.263529	0.86	0.825	8.03891e-115	Sox11	2.45379e-145	-0.452506	0.814	0.892	4.30247e-141							Clmp	3.17792e-68	-0.369221	0.489	0.578	5.57217e-64	Scd2	1.68159e-116
Nrep	0	-0.381474	0.553	0.673	0	Hnrnpa2b1	0	-0.30755	0.889	0.941	0							Hmgb3	6.46015e-291	-0.285192	0.758	0.861	1.13272e-286	Kdm5b	7.55119e-118	-0.354298	0.373	0.49	1.32403e-113	Hoxd13	3.2263e-145	-0.60535	0.079	0.3	5.65699e-141							Marcks	1.026e-67	-0.291669	0.963	0.933	1.79899e-63	Tia1	1.99428e-116
Lmna	0	-0.38056	0.039	0.259	0	Pcbp4	0	-0.307535	0.505	0.65	0							Arl6ip1	3.05239e-290	-0.306962	0.365	0.572	5.35206e-286	Map1b	1.62694e-114	-0.4959	0.274	0.409	2.85268e-110	Emilin1	4.52289e-144	-0.327762	0.088	0.308	7.93043e-140							Nrp1	4.6287e-67	-0.412941	0.11	0.276	8.11596e-63	Rpl36a	3.50884e-116
Efna5	0	-0.380293	0.3	0.446	0	Pcna	0	-0.306266	0.237	0.444	0							Fscn1	3.40382e-290	-0.26199	0.558	0.749	5.96826e-286	Rhoc	2.02618e-114	-0.381152	0.548	0.591	3.5527e-110	Gpc3	4.87053e-144	-0.457867	0.52	0.696	8.53998e-140							Notch2	7.19512e-67	-0.501637	0.218	0.385	1.26159e-62	Maged1	2.29696e-115
Rcn3	0	-0.376833	0.31	0.452	0	Rps27l	0	-0.30449	0.94	0.968	0							Map1b	1.17259e-281	-0.310313	0.228	0.426	2.05602e-277	Npc2	2.80995e-114	-0.291293	0.814	0.787	4.92697e-110	Dclk1	1.05042e-143	-0.361718	0.067	0.286	1.84181e-139							Ogt	1.08043e-65	-0.376988	0.615	0.675	1.89442e-61	Ldhb	3.06826e-115
Creb3l2	0	-0.376244	0.127	0.336	0	Lmo4	0	-0.304425	0.477	0.634	0							Nudc	1.54859e-281	-0.255129	0.461	0.667	2.7153e-277	Ube2r2	1.46556e-113	-0.270618	0.796	0.765	2.56971e-109	Selk	3.53671e-143	-0.352906	0.685	0.79	6.20128e-139							Tril	1.14594e-65	-0.420986	0.227	0.379	2.00929e-61	Hoxa9	3.93903e-115
Dab2	0	-0.374108	0.118	0.294	0	Snrpa1	0	-0.302572	0.388	0.572	0							Zfhx4	6.89875e-279	-0.30345	0.337	0.548	1.20963e-274	Cnih2	1.67148e-113	-0.316063	0.177	0.325	2.93077e-109	Gm1673	7.09682e-143	-0.36761	0.67	0.783	1.24436e-138							Ets2	1.4353e-65	-0.307115	0.137	0.299	2.51665e-61	Hnrnpc	2.25587e-113
Vamp8	0	-0.372363	0.426	0.573	0	Pa2g4	0	-0.301215	0.365	0.547	0							Cct7	4.26129e-270	-0.261458	0.406	0.611	7.47175e-266	Csrp2	1.90965e-113	-0.406931	0.697	0.699	3.34838e-109	Krtcap2	1.53552e-141	-0.327337	0.79	0.858	2.69238e-137							Nfic	3.51954e-65	-0.297602	0.092	0.252	6.17116e-61	Tshz2	2.66469e-113
Dpm3	0	-0.369736	0.471	0.626	0	Ssrp1	0	-0.299789	0.475	0.641	0							Dlk1	8.83914e-269	-0.874926	0.329	0.494	1.54986e-264	Itgb5	6.4248e-113	-0.26541	0.114	0.268	1.12652e-108	Ndufb8	1.0151e-140	-0.306448	0.757	0.843	1.77988e-136							Lhx2	7.08947e-64	-0.493133	0.124	0.285	1.24307e-59	Tceb2	4.54559e-113
Rbp1	0	-0.366169	0.373	0.505	0	Spc25	0	-0.29958	0.219	0.438	0							Apex1	3.1537e-268	-0.258877	0.38	0.586	5.5297e-264	Map1lc3b	1.69034e-112	-0.293019	0.731	0.723	2.96383e-108	Mad2l2	2.08378e-139	-0.342533	0.174	0.398	3.65371e-135							Nrk	6.28853e-63	-0.382601	0.106	0.267	1.10263e-58	Asb4	1.17088e-112
Mn1	0	-0.366026	0.113	0.323	0	Snrpd1	0	-0.298662	0.821	0.893	0							Nnat	9.72612e-268	-0.374644	0.747	0.838	1.70538e-263	Rsrp1	5.30647e-112	-0.34409	0.818	0.788	9.30437e-108	Fibin	1.16166e-138	-0.655162	0.083	0.297	2.03685e-134							Bcl2	1.38412e-62	-0.431278	0.182	0.336	2.42692e-58	Hnrnph1	3.80052e-112
Cald1	0	-0.36261	0.633	0.691	0	Cct3	0	-0.297895	0.475	0.628	0							Nbl1	5.03073e-266	-0.357548	0.169	0.346	8.82088e-262	Ube2e3	7.35362e-110	-0.279989	0.895	0.85	1.28938e-105	Scx	9.65877e-138	-0.500989	0.075	0.29	1.69357e-133							Sepp1	2.46e-62	-0.492715	0.105	0.262	4.31336e-58	Siva1	6.26894e-112
Pdcd4	0	-0.362506	0.288	0.474	0	Srsf3	0	-0.297818	0.942	0.971	0							Fkbp4	7.93187e-259	-0.295918	0.577	0.745	1.39077e-254	Tril	2.09058e-108	-0.409008	0.246	0.381	3.66562e-104	Tubb5	3.03803e-137	-0.303759	0.984	0.99	5.32689e-133							Selk	4.87072e-61	-0.286177	0.765	0.787	8.54033e-57	H1f0	8.95182e-112
Atox1	0	-0.361455	0.773	0.839	0	Rbm8a	0	-0.297531	0.611	0.747	0							Npm1	8.21029e-258	-0.26631	0.995	0.997	1.43959e-253	Hba-a2	2.83774e-106	-1.24687	0.471	0.265	4.9757e-102	Nkd1	3.4286e-137	-0.365669	0.09	0.308	6.0117e-133							Gas2	3.3177e-58	-0.607553	0.282	0.401	5.81726e-54	Igf2bp2	4.04976e-111
Tmem263	0	-0.361203	0.353	0.525	0	Ccnb2	0	-0.295952	0.175	0.396	0							Cdo1	5.67384e-249	-0.254234	0.227	0.412	9.9485e-245	Hmgn3	2.98323e-105	-0.388852	0.733	0.725	5.23079e-101	Ywhah	4.22779e-137	-0.348741	0.602	0.726	7.41301e-133							Cped1	5.96987e-58	-0.280355	0.108	0.256	1.04676e-53	Bex4	9.80582e-111
Tmem256	0	-0.360021	0.763	0.833	0	Cnbp	0	-0.295728	0.844	0.902	0							Cxcl14	2.14418e-241	-0.772747	0.227	0.38	3.75961e-237	Nrep	4.49333e-105	-0.376014	0.617	0.643	7.8786e-101	Pmp22	7.7737e-137	-0.427643	0.086	0.298	1.36304e-132							Plagl1	1.09995e-57	-0.727931	0.265	0.39	1.92865e-53	Dnm3os	1.68568e-110
mt-Nd3	0	-0.359761	0.256	0.412	0	Cdk4	0	-0.29536	0.945	0.967	0							Tshz2	2.96331e-240	-0.318245	0.315	0.504	5.19586e-236	Wbp1	2.11611e-103	-0.33561	0.634	0.65	3.71038e-99	Arpc1b	1.40902e-136	-0.572864	0.253	0.461	2.47057e-132							Lpar4	5.196e-57	-0.378258	0.212	0.356	9.11066e-53	Ptp4a1	2.14919e-109
Mxd4	0	-0.35975	0.189	0.404	0	Pfn1	0	-0.29468	0.984	0.991	0							Igf1	1.68776e-236	-0.529403	0.108	0.253	2.95931e-232	H2afv	7.97703e-103	-0.257234	0.987	0.963	1.39869e-98	Atp5h	2.01523e-136	-0.251935	0.906	0.941	3.53351e-132							Fn1	5.48686e-57	-0.45694	0.439	0.517	9.62066e-53	Eva1b	3.13485e-109
Cmtm3	0	-0.359636	0.19	0.383	0	Acvr2b	0	-0.294132	0.127	0.352	0							Pkm	7.01616e-222	-0.327265	0.654	0.785	1.23021e-217	Auts2	1.14877e-101	-0.371573	0.659	0.682	2.01425e-97	Osr1	4.05277e-136	-0.55358	0.077	0.287	7.10613e-132							Igf2	5.63269e-57	-0.524906	0.802	0.773	9.87637e-53	Capn6	4.042e-109
Anxa5	0	-0.357824	0.187	0.346	0	Phf5a	0	-0.294115	0.68	0.801	0							Shox2	2.82825e-210	-0.287489	0.249	0.418	4.95905e-206	Hbb-bt	2.80651e-101	-0.880517	0.334	0.171	4.92094e-97	Cmtm7	3.73828e-135	-0.364563	0.255	0.465	6.55471e-131							Cnih2	2.55751e-56	-0.297629	0.177	0.322	4.48433e-52	Hdac2	2.7695e-107
Gabarap	0	-0.356375	0.904	0.942	0	Mrpl34	0	-0.292757	0.564	0.727	0							Msx1	3.30664e-199	-0.499779	0.173	0.314	5.79787e-195	Arf4	8.27698e-101	-0.273021	0.873	0.829	1.45129e-96	Hoxd12	8.53521e-134	-0.460968	0.051	0.253	1.49656e-129							Ssbp2	3.9437e-56	-0.373312	0.562	0.62	6.91488e-52	Col1a2	8.2562e-107
Sept2	0	-0.355297	0.622	0.724	0	Hmgb1	0	-0.291805	0.989	0.995	0							Hmga2	7.09884e-198	-0.296796	0.573	0.74	1.24471e-193	Cxcl12	2.34439e-100	-0.550574	0.133	0.273	4.11065e-96	Morf4l1	1.90954e-133	-0.278532	0.858	0.912	3.34818e-129							Tgfb2	5.15537e-56	-0.449722	0.161	0.307	9.03942e-52	Eef1a1	9.31081e-107
Arf5	0	-0.354719	0.881	0.929	0	Lsm6	0	-0.290603	0.789	0.868	0							Tpm1	1.91138e-192	-0.310224	0.532	0.708	3.35141e-188	Sulf2	3.62877e-100	-0.336682	0.342	0.46	6.36269e-96	Id1	3.36775e-133	-0.601923	0.527	0.672	5.90501e-129							Cd81	1.47702e-55	-0.41582	0.716	0.725	2.5898e-51	Nasp	1.21349e-106
Ogt	0	-0.353687	0.589	0.702	0	2010111I01Rik	0	-0.288208	0.176	0.38	0							Actb	2.4098e-152	-0.322209	0.978	0.996	4.22534e-148	Gng2	3.97584e-98	-0.290773	0.219	0.351	6.97124e-94	Sept11	1.53937e-132	-0.377975	0.373	0.562	2.69913e-128							Jun	7.70772e-55	-0.654071	0.242	0.373	1.35147e-50	Efna2	1.35182e-106
Jund	0	-0.352495	0.846	0.868	0	Ccne1	0	-0.287094	0.193	0.353	0							Col1a2	2.59743e-131	-0.354154	0.542	0.68	4.55433e-127	Bsg	2.07435e-97	-0.251683	0.877	0.834	3.63716e-93	Serf1	6.98844e-131	-0.318832	0.793	0.859	1.22535e-126							Vcan	1.23572e-54	-0.512582	0.372	0.478	2.16671e-50	Eif3e	6.28768e-106
Islr	0	-0.351481	0.035	0.252	0	Eif1ax	0	-0.286752	0.655	0.797	0							Sepp1	7.40436e-130	-0.297769	0.155	0.272	1.29828e-125	Id2	3.37755e-96	-0.400802	0.618	0.689	5.9222e-92	Igsf3	3.10866e-129	-0.419036	0.302	0.501	5.45073e-125							Kcnq1ot1	2.457e-54	-0.392702	0.749	0.746	4.3081e-50	Pgrmc1	1.26755e-105
Cdc42ep5	0	-0.351076	0.22	0.403	0	Raly	0	-0.285944	0.82	0.905	0							Lhx9	4.30867e-129	-0.256736	0.198	0.312	7.55482e-125	Hmga2	8.7794e-96	-0.601256	0.779	0.718	1.53938e-91	Fkbp3	1.30588e-128	-0.357626	0.658	0.761	2.28974e-124							Clic1	7.35015e-54	-0.334719	0.585	0.636	1.28878e-49	Smarcc1	1.36619e-105
Tmed3	0	-0.347539	0.207	0.392	0	Lsm5	0	-0.285335	0.752	0.86	0							S100a10	1.59394e-127	-0.337568	0.339	0.462	2.79482e-123	Tax1bp3	1.03143e-95	-0.331757	0.562	0.59	1.80851e-91	Coprs	2.38095e-128	-0.299679	0.152	0.365	4.17476e-124							Fgfr1	1.47143e-53	-0.338601	0.457	0.536	2.58e-49	Rcn1	2.76503e-105
Ebf3	0	-0.347432	0.087	0.261	0	Psmb6	0	-0.284863	0.771	0.853	0							Tpm2	4.51415e-126	-0.306663	0.248	0.383	7.91512e-122	Ctnnbip1	7.12061e-95	-0.291179	0.741	0.714	1.24853e-90	Gnb2	3.2455e-128	-0.318026	0.759	0.826	5.69066e-124							2410006H16Rik	2.37775e-53	-0.363081	0.772	0.758	4.16915e-49	Tcf4	1.04769e-104
Vkorc1	0	-0.346053	0.222	0.392	0	Uhrf1	0	-0.28479	0.226	0.432	0							Asb4	4.74384e-123	-0.26518	0.303	0.43	8.31785e-119	Cnn2	9.64381e-95	-0.410432	0.51	0.554	1.69095e-90	Rbp1	1.26121e-127	-0.49429	0.271	0.477	2.21141e-123							Dtx3	3.37057e-53	-0.349137	0.38	0.483	5.90996e-49	Fzd2	1.4654e-104
Ccdc23	0	-0.345981	0.749	0.803	0	Cdk1	0	-0.2846	0.221	0.398	0							Cxcl12	1.15352e-97	-0.268604	0.181	0.279	2.02258e-93	Amot	1.18749e-93	-0.362332	0.195	0.327	2.08215e-89	Rala	2.69211e-127	-0.329406	0.471	0.633	4.72034e-123							Hsbp1	2.77739e-52	-0.251977	0.837	0.825	4.86988e-48	Bcl11a	4.17449e-104
Serpinh1	0	-0.344418	0.851	0.88	0	Psip1	0	-0.284547	0.623	0.744	0							Vim	7.23897e-67	-0.253718	0.61	0.711	1.26928e-62	Arpc1b	3.10923e-93	-0.520665	0.368	0.458	5.45172e-89	Ube2s	3.09767e-126	-0.417203	0.626	0.732	5.43145e-122							Tcf4	1.33573e-50	-0.398989	0.745	0.734	2.34206e-46	Rhobtb3	1.34505e-103
Rps21	0	-0.343276	0.998	0.998	0	Rsl1d1	0	-0.284059	0.427	0.598	0							Lgals1	1.8853e-64	-0.322278	0.933	0.954	3.30568e-60	Mdfi	3.33013e-93	-0.370992	0.396	0.49	5.83905e-89	Ckap4	5.08098e-126	-0.393332	0.417	0.59	8.90899e-122							Zfp36l2	3.76138e-50	-0.300833	0.219	0.35	6.59521e-46	Nap1l1	3.35209e-103
Hcfc1r1	0	-0.342655	0.359	0.533	0	Odc1	0	-0.282832	0.52	0.65	0							Crip1	9.19383e-33	-0.256053	0.231	0.292	1.61205e-28	C1qtnf4	1.71204e-92	-0.329914	0.149	0.278	3.0019e-88	Jam3	5.93577e-126	-0.319681	0.111	0.317	1.04078e-121							Svil	9.90561e-50	-0.297419	0.139	0.274	1.73685e-45	Ctnnbip1	3.74824e-103
Myl6	0	-0.342289	0.732	0.783	0	Cct8	0	-0.281847	0.54	0.676	0							Hbb-bs	2.2333e-32	-1.10567	0.209	0.278	3.91588e-28	Nkd1	4.23624e-92	-0.31503	0.172	0.306	7.42783e-88	Maged2	1.13803e-125	-0.433814	0.261	0.462	1.99543e-121							Pnrc1	4.80354e-49	-0.326995	0.58	0.637	8.42252e-45	Ube2e3	5.78506e-103
Ptprd	0	-0.341626	0.2	0.369	0	Lsm8	0	-0.281631	0.608	0.757	0							Col1a1	5.55248e-31	-0.304081	0.392	0.442	9.73573e-27	Sema5a	4.03271e-91	-0.33258	0.147	0.279	7.07095e-87	Psmb2	3.45163e-125	-0.322166	0.674	0.77	6.05209e-121							Cdh11	5.39187e-49	-0.372826	0.343	0.442	9.45411e-45	Stmn1	1.64298e-102
Cst3	0	-0.34059	0.607	0.67	0	Fubp1	0	-0.281616	0.545	0.705	0							Hba-a2	6.78175e-25	-1.34026	0.213	0.281	1.18911e-20	Bambi	9.48352e-90	-0.335677	0.133	0.264	1.66284e-85	Ppp1cc	4.70385e-125	-0.340332	0.727	0.786	8.24773e-121							Tmem176b	6.52141e-49	-0.338707	0.224	0.349	1.14346e-44	Hoxa11os	7.55823e-102
Svil	0	-0.338365	0.127	0.32	0	Calm1	0	-0.281113	0.863	0.902	0							Hba-a1	4.4419e-16	-1.63578	0.294	0.372	7.78843e-12	Map1lc3a	4.21769e-89	-0.357875	0.724	0.702	7.3953e-85	Gpx4	7.74235e-125	-0.256976	0.893	0.918	1.35754e-120							Dab2	1.2405e-48	-0.348304	0.119	0.252	2.17509e-44	Mif	5.01428e-101
Ndufa1	0	-0.337254	0.577	0.707	0	Sumo2	0	-0.280935	0.992	0.996	0							Hbb-y	7.68844e-07	-2.02566	0.438	0.535	0.0134809	Dtx3	4.17612e-88	-0.342603	0.401	0.485	7.32241e-84	Cped1	2.86411e-124	-0.304165	0.063	0.259	5.02194e-120							Tmem119	3.3377e-48	-0.330582	0.302	0.413	5.85233e-44	Vcan	6.59632e-101
Nfic	0	-0.336923	0.089	0.302	0	Ywhaq	0	-0.280191	0.823	0.885	0													Col1a2	1.26241e-87	-0.753374	0.683	0.664	2.21351e-83	Nudc	6.1971e-124	-0.372345	0.514	0.647	1.0866e-119							Laptm4a	8.23567e-48	-0.30851	0.747	0.741	1.44404e-43	Fn1	1.11221e-100
mt-Co1	0	-0.335138	0.675	0.757	0	Trp53	0	-0.279874	0.335	0.521	0													Col27a1	1.4532e-86	-0.324563	0.144	0.271	2.54805e-82	Sdhb	1.48003e-123	-0.315693	0.606	0.72	2.59509e-119							Creb3l2	1.23504e-46	-0.306983	0.158	0.286	2.16551e-42	Kcnq1ot1	1.69185e-100
Rabac1	0	-0.334921	0.271	0.44	0	Hsp90ab1	0	-0.279612	0.991	0.996	0													H1fx	3.9806e-85	-0.355071	0.847	0.784	6.97958e-81	Tmem132c	1.7135e-123	-0.308845	0.057	0.252	3.00445e-119							Cxcl12	5.10517e-45	-0.50196	0.142	0.271	8.95141e-41	Amotl1	8.51419e-100
Cyr61	0	-0.334373	0.148	0.282	0	Igf2bp1	0	-0.279061	0.419	0.588	0													Hba-a1	1.15803e-84	-1.563	0.564	0.354	2.0305e-80	Map1lc3a	3.22417e-122	-0.411647	0.583	0.707	5.65327e-118							Timp3	6.36e-45	-0.34304	0.145	0.271	1.11516e-40	Crabp1	1.79218e-99
Eif4a2	0	-0.333727	0.631	0.731	0	E130012A19Rik	0	-0.277483	0.09	0.299	0													Gsta4	6.89267e-84	-0.258104	0.132	0.257	1.20856e-79	Rap1a	1.16085e-121	-0.329695	0.377	0.556	2.03543e-117							Ccnd2	1.32128e-44	-0.389815	0.818	0.802	2.31673e-40	Pard6g	2.58155e-99
Dap	0	-0.333669	0.41	0.543	0	Tipin	0	-0.27739	0.544	0.693	0													Ctxn1	8.71156e-84	-0.308638	0.542	0.576	1.52748e-79	H19	3.02681e-121	-0.468311	0.948	0.946	5.30721e-117							Zfhx3	1.11789e-43	-0.609239	0.605	0.619	1.96012e-39	Tpm1	3.98802e-99
Cdc42ep3	0	-0.333019	0.142	0.255	0	Psmc6	0	-0.27656	0.356	0.548	0													Spint2	1.89311e-83	-0.361648	0.159	0.28	3.31939e-79	Snx3	3.81506e-121	-0.313078	0.731	0.806	6.68933e-117							Hba-a2	2.60902e-42	-1.55964	0.155	0.276	4.57465e-38	Gjc1	8.86265e-99
Ppic	0	-0.332907	0.488	0.589	0	Hmga1	0	-0.276494	0.149	0.359	0													mt-Rnr2	2.27813e-80	-0.275722	0.923	0.9	3.99448e-76	Cdo1	2.11813e-120	-0.464769	0.202	0.396	3.71392e-116							Hist1h2ap	4.14681e-42	-0.264688	0.574	0.369	7.27101e-38	Hsp90ab1	9.011e-99
Mpc2	0	-0.331013	0.512	0.642	0	Sap30	0	-0.274722	0.224	0.432	0													Fgfr1	3.74651e-77	-0.314026	0.497	0.536	6.56912e-73	H2afy	4.69215e-120	-0.371338	0.845	0.85	8.22721e-116							Hoxd9	1.0953e-41	-0.363687	0.15	0.27	1.9205e-37	2610203C20Rik	1.87869e-97
Hmcn1	0	-0.330879	0.176	0.295	0	Cisd1	0	-0.274576	0.363	0.565	0													Pnrc1	3.11921e-76	-0.316001	0.623	0.636	5.46922e-72	Rcn2	9.37572e-120	-0.333752	0.394	0.575	1.64394e-115							Efnb1	3.1622e-41	-0.310517	0.282	0.383	5.54461e-37	Hmgn2	5.05418e-97
Maged2	0	-0.330035	0.376	0.483	0	Tyms	0	-0.273643	0.275	0.481	0													Rcn3	1.70611e-74	-0.361851	0.336	0.42	2.99149e-70	Ncam1	4.86025e-119	-0.453586	0.139	0.341	8.52197e-115							Tnfaip8	3.58386e-41	-0.287812	0.245	0.359	6.28394e-37	Dbn1	1.08833e-96
Col27a1	0	-0.329914	0.163	0.301	0	Uchl3	0	-0.27352	0.351	0.525	0													Dnm3os	4.71674e-74	-0.370247	0.412	0.473	8.27033e-70	Peg12	1.60238e-118	-0.289331	0.078	0.275	2.80962e-114							Dleu2	6.5068e-41	-0.416199	0.241	0.343	1.1409e-36	Tbx5	1.49261e-96
Rhob	0	-0.324376	0.104	0.272	0	Pmf1	0	-0.273122	0.244	0.461	0													Shisa4	1.30621e-72	-0.254133	0.212	0.323	2.29031e-68	Gng2	1.86075e-118	-0.315926	0.153	0.352	3.26264e-114							Hcfc1r1	9.70542e-41	-0.292065	0.415	0.49	1.70175e-36	Zcchc11	7.73079e-96
Ypel3	0	-0.32324	0.398	0.529	0	Hmgn1	0	-0.272889	0.994	0.996	0													Fzd2	1.8336e-72	-0.299077	0.445	0.496	3.21504e-68	Basp1	1.59202e-117	-0.354101	0.669	0.764	2.79144e-113							Cbx6	1.09107e-40	-0.260098	0.169	0.287	1.91308e-36	Rbm4b	2.54327e-95
Spint2	0	-0.321452	0.167	0.311	0	Hnrnpf	0	-0.272762	0.792	0.859	0													Zmiz1	3.37218e-72	-0.335761	0.434	0.489	5.91278e-68	Snrpc	2.24251e-116	-0.312853	0.623	0.722	3.93202e-112							Zfp36l1	1.14319e-40	-0.337268	0.684	0.686	2.00447e-36	1500009L16Rik	3.12544e-95
Efemp2	0	-0.321128	0.313	0.457	0	Ptges3	0	-0.272615	0.76	0.852	0													Sdcbp	4.91729e-71	-0.288802	0.45	0.503	8.62197e-67	Sfrp2	3.36862e-115	-0.625449	0.176	0.372	5.90653e-111							Sept2	2.10394e-40	-0.288077	0.689	0.698	3.68904e-36	Sdc1	1.04047e-94
Irf2bpl	0	-0.319804	0.197	0.372	0	Phb2	0	-0.271905	0.76	0.83	0													Jarid2	6.78972e-71	-0.295106	0.253	0.354	1.19051e-66	Homer2	2.03091e-114	-0.349844	0.12	0.314	3.56099e-110							Eif4a2	3.71844e-40	-0.282499	0.697	0.706	6.51992e-36	Fam92a	1.56199e-94
Timp2	0	-0.31944	0.394	0.5	0	Ube2e3	0	-0.271788	0.766	0.876	0													Praf2	9.48309e-71	-0.282995	0.383	0.448	1.66276e-66	Gpc6	2.31344e-113	-0.41599	0.197	0.388	4.05639e-109							Foxp1	5.46278e-40	-0.56219	0.364	0.445	9.57844e-36	Tspan6	6.53066e-94
Tmsb10	0	-0.319027	1	0.998	0	Nudcd2	0	-0.271256	0.601	0.737	0													Bnip3l	2.27187e-69	-0.270235	0.655	0.641	3.9835e-65	Camk1	2.61619e-113	-0.299808	0.106	0.297	4.58723e-109							Ap3s1	1.91447e-39	-0.259112	0.749	0.738	3.35683e-35	Nsg1	8.48936e-94
Hsbp1	0	-0.317453	0.772	0.844	0	Metap2	0	-0.270361	0.654	0.784	0													B2m	4.10247e-69	-0.386425	0.366	0.435	7.19327e-65	2310036O22Rik	3.2924e-113	-0.272196	0.761	0.818	5.7729e-109							Rac3	3.95148e-39	-0.261881	0.182	0.294	6.92853e-35	1110004F10Rik	1.00144e-93
Mir99ahg	0	-0.315551	0.328	0.456	0	Txnl4a	0	-0.269772	0.47	0.636	0													Reep5	7.8368e-69	-0.303028	0.496	0.527	1.37411e-64	Rcn3	1.57834e-112	-0.388529	0.229	0.422	2.76746e-108							Tmed3	4.34349e-39	-0.298141	0.245	0.348	7.61587e-35	Myh10	1.08298e-93
Bicc1	0	-0.314266	0.09	0.274	0	Pdlim4	0	-0.269299	0.309	0.495	0													Maged2	4.74449e-68	-0.368966	0.394	0.458	8.31898e-64	Copz2	2.69778e-112	-0.368768	0.15	0.341	4.73029e-108							Socs2	4.94983e-39	-0.378025	0.182	0.297	8.67904e-35	Pdgfra	3.35975e-93
Smarca2	0	-0.311763	0.314	0.437	0	Akr1b3	0	-0.269219	0.273	0.457	0													Calr	4.92094e-68	-0.256408	0.813	0.758	8.62838e-64	Kctd12	4.64842e-112	-0.484455	0.125	0.316	8.15054e-108							Mxd4	1.83941e-37	-0.305038	0.251	0.352	3.22522e-33	Gli3	4.73919e-93
Auts2	0	-0.309718	0.646	0.693	0	Paics	0	-0.268767	0.559	0.719	0													Mgst1	5.7275e-68	-0.308976	0.197	0.303	1.00426e-63	Nrp1	9.12944e-112	-0.400432	0.089	0.278	1.60076e-107							Fbn2	7.07138e-37	-0.411179	0.629	0.619	1.2399e-32	Arl2bp	8.94702e-93
Ghr	0	-0.309086	0.094	0.263	0	Pkig	0	-0.268322	0.539	0.684	0													Col3a1	2.8232e-67	-0.725207	0.589	0.606	4.95019e-63	Plagl1	3.72682e-111	-0.690375	0.213	0.393	6.5346e-107							Gpx8	1.27411e-36	-0.288912	0.354	0.436	2.23403e-32	Srsf2	3.15209e-92
Dtx3	0	-0.307148	0.405	0.507	0	Atp5f1	0	-0.267891	0.787	0.872	0													Tns3	5.32727e-66	-0.312318	0.403	0.469	9.34084e-62	Glipr2	6.39319e-111	-0.29993	0.073	0.257	1.12098e-106							Maged2	1.29485e-36	-0.360938	0.39	0.457	2.2704e-32	Twist1	8.22277e-92
Hist1h2ap	0	-0.306375	0.504	0.328	0	Tead2	0	-0.266846	0.766	0.84	0													Tmem59	1.34116e-65	-0.296048	0.467	0.506	2.35159e-61	Eif4a1	1.33202e-110	-0.269116	0.908	0.925	2.33556e-106							Trio	1.31971e-36	-0.263183	0.218	0.323	2.31399e-32	Col3a1	8.62387e-92
Lnp	0	-0.301678	0.284	0.406	0	Nhp2l1	0	-0.266653	0.799	0.874	0													Efna2	1.68623e-65	-0.281034	0.384	0.444	2.95663e-61	Tcf12	1.40987e-110	-0.336341	0.543	0.672	2.47206e-106							Tpm1	3.80188e-36	-0.421111	0.716	0.687	6.66622e-32	Eif4g2	2.02402e-91
Mdfi	0	-0.299035	0.387	0.52	0	Clns1a	0	-0.266519	0.458	0.619	0													Rac3	4.4319e-65	-0.255663	0.194	0.296	7.7709e-61	Cacybp	1.73437e-110	-0.369774	0.584	0.682	3.04104e-106							Kmt2e	5.0916e-36	-0.270529	0.553	0.59	8.92762e-32	Skp1a	4.14445e-91
Pnisr	0	-0.298614	0.714	0.787	0	Tpx2	0	-0.265346	0.167	0.364	0													Pcdh18	1.67728e-64	-0.306788	0.304	0.389	2.94095e-60	Carhsp1	2.29355e-110	-0.312256	0.332	0.518	4.02152e-106							Mpc2	1.29784e-34	-0.25048	0.59	0.61	2.27564e-30	Ssbp2	9.80581e-91
Rpl35a	0	-0.297929	1	1	0	Ssb	0	-0.265077	0.559	0.69	0													Bgn	2.33597e-63	-0.417266	0.211	0.307	4.09589e-59	Idh2	2.94416e-110	-0.337563	0.425	0.585	5.16229e-106							Ttc28	3.87988e-34	-0.251677	0.257	0.355	6.80297e-30	Mbd3	1.66502e-90
Glipr2	0	-0.297812	0.128	0.293	0	Mrpl18	0	-0.264711	0.654	0.779	0													Cdc42ep4	6.57898e-63	-0.25344	0.255	0.346	1.15356e-58	Fermt2	1.10549e-109	-0.283478	0.171	0.368	1.93837e-105							4632427E13Rik	3.25617e-33	-0.280149	0.536	0.569	5.70937e-29	Ywhaq	6.53844e-90
Pnrc1	0	-0.296708	0.561	0.661	0	Eif2s1	0	-0.261119	0.314	0.492	0													Dusp6	3.43563e-62	-0.294706	0.198	0.297	6.02404e-58	Rbm8a	6.84021e-109	-0.314281	0.63	0.719	1.19936e-104							Oaf	8.35732e-33	-0.292723	0.39	0.45	1.46537e-28	Hoxd11	7.53158e-90
Cbx6	0	-0.294354	0.161	0.326	0	Knstrn	0	-0.260852	0.188	0.393	0													Zfand6	8.35923e-62	-0.266531	0.524	0.544	1.46571e-57	Eci2	3.08209e-108	-0.314823	0.361	0.536	5.40414e-104							Fos	9.28423e-33	-0.567566	0.17	0.278	1.6279e-28	Armcx2	1.4037e-89
Ski	0	-0.292409	0.262	0.417	0	Pcbp2	0	-0.259966	0.926	0.966	0													Ugdh	1.02762e-61	-0.284587	0.318	0.397	1.80183e-57	Gpx7	4.04805e-108	-0.30845	0.151	0.345	7.09785e-104							Nenf	1.05932e-32	-0.279021	0.661	0.65	1.85742e-28	Snrpe	2.67942e-89
Ckap4	0	-0.291567	0.535	0.602	0	Psmb7	0	-0.259749	0.561	0.697	0													Smim14	1.19172e-61	-0.311344	0.385	0.443	2.08956e-57	Msn	5.34353e-108	-0.275966	0.093	0.277	9.36935e-104							Hba-a1	1.42554e-32	-1.8915	0.282	0.364	2.49954e-28	Dcakd	5.77008e-89
C430049B03Rik	0	-0.291179	0.149	0.307	0	Bub3	0	-0.259418	0.343	0.502	0													Gpc6	1.89695e-61	-0.357255	0.31	0.386	3.32611e-57	Mlf2	1.56765e-107	-0.262686	0.762	0.811	2.74872e-103							Dclk1	2.22989e-32	-0.265473	0.181	0.281	3.9099e-28	Ccdc34	2.90805e-88
Rpl37	0	-0.28749	1	1	0	Nsmce4a	0	-0.259014	0.404	0.578	0													Hmcn1	3.5517e-61	-0.342087	0.171	0.268	6.22754e-57	Glrx3	4.63431e-107	-0.292326	0.619	0.727	8.1258e-103							Efna5	3.62151e-32	-0.379958	0.34	0.411	6.34995e-28	Yap1	1.52314e-87
mt-Atp6	0	-0.28728	0.983	0.984	0	Pin1	0	-0.258049	0.582	0.717	0													S1pr3	9.2568e-61	-0.292652	0.22	0.315	1.62309e-56	C430049B03Rik	2.11443e-106	-0.31169	0.091	0.272	3.70743e-102							Nrep	1.06406e-31	-0.292229	0.647	0.642	1.86573e-27	Rbp1	2.2523e-87
Laptm4a	0	-0.286271	0.703	0.755	0	Pbk	0	-0.256365	0.104	0.304	0													Zfhx3	1.07044e-59	-0.556392	0.622	0.619	1.87691e-55	Ldha	3.71641e-106	-0.376709	0.719	0.796	6.51636e-102							Cox20	1.12113e-31	-0.255658	0.445	0.501	1.9658e-27	Shox2	3.12416e-87
Pofut2	0	-0.28623	0.324	0.447	0	Cenpe	0	-0.255886	0.161	0.344	0													Efnb1	6.03869e-58	-0.276717	0.303	0.384	1.05882e-53	Dbn1	1.58573e-105	-0.308622	0.242	0.424	2.78042e-101							Igsf3	2.55335e-31	-0.331784	0.459	0.495	4.47705e-27	Bod1	6.16866e-87
1700025G04Rik	0	-0.28359	0.209	0.363	0	Tubb5	0	-0.254796	0.988	0.99	0													Zfp36l2	2.71562e-57	-0.266511	0.265	0.351	4.76157e-53	Pdap1	1.72597e-105	-0.2514	0.866	0.888	3.02631e-101							Use1	2.94845e-31	-0.25568	0.638	0.636	5.16982e-27	Kdm5b	9.11664e-87
Ssr4	0	-0.282515	0.598	0.675	0	Dbi	0	-0.25465	0.756	0.849	0													Clic1	8.48785e-57	-0.282515	0.651	0.634	1.48826e-52	Prdx4	2.80902e-105	-0.314274	0.297	0.488	4.92534e-101							Lnp	9.87957e-31	-0.300411	0.297	0.376	1.73228e-26	Gja1	1.82695e-86
Atp5k	0	-0.281368	0.903	0.912	0	Ppil1	0	-0.253991	0.39	0.571	0													Id1	6.66636e-56	-0.458474	0.684	0.667	1.16888e-51	Pcolce	8.13056e-105	-0.278735	0.097	0.279	1.42561e-100							Tcf7l2	1.96323e-30	-0.429215	0.473	0.511	3.44233e-26	Sbk1	4.83232e-86
Leprel2	0	-0.278239	0.147	0.292	0	Hnrnpm	0	-0.253676	0.559	0.712	0													Gli3	1.94247e-55	-0.301012	0.372	0.429	3.40593e-51	Dlc1	1.60318e-104	-0.274948	0.086	0.265	2.81101e-100							Myl6	5.36516e-30	-0.26717	0.794	0.77	9.40728e-26	Tubb5	9.57208e-86
Rcn1	0	-0.277868	0.502	0.589	0	Ivns1abp	0	-0.25305	0.481	0.664	0													Rps4l	2.20834e-55	-0.257819	0.397	0.463	3.8721e-51	Cnn2	3.44399e-104	-0.407884	0.409	0.557	6.0387e-100							Bambi	5.63378e-30	-0.311329	0.17	0.261	9.87827e-26	Cdh11	1.12771e-85
Rps26	0	-0.276881	1	1	0	Med30	0	-0.252575	0.325	0.515	0													Oaf	2.00214e-54	-0.284967	0.4	0.451	3.51054e-50	Hoxa7	1.43891e-103	-0.261972	0.077	0.256	2.52298e-99							Chmp2b	1.997e-29	-0.287457	0.345	0.413	3.50154e-25	Snrpd2	1.65158e-85
Chst2	0	-0.276382	0.15	0.263	0	Psma2	0	-0.252563	0.612	0.732	0													Ppp3ca	1.43153e-53	-0.293485	0.527	0.542	2.51005e-49	Dad1	1.83708e-103	-0.298309	0.64	0.748	3.22113e-99							Cst3	4.23338e-29	-0.302203	0.65	0.654	7.4228e-25	Spin1	7.88657e-85
Grb10	0	-0.274418	0.781	0.798	0	Mbd3	0	-0.25219	0.741	0.845	0													Hoxa9	1.78563e-53	-0.351885	0.406	0.435	3.13092e-49	Ran	2.75309e-103	-0.374812	0.944	0.927	4.82727e-99							Dnm3os	1.91037e-28	-0.282243	0.405	0.472	3.34963e-24	Lix1	1.3495e-84
Snai2	0	-0.272854	0.198	0.327	0	H2afy	0	-0.251247	0.804	0.863	0													Jund	2.06227e-53	-0.298438	0.919	0.86	3.61599e-49	Snrpb2	3.09448e-103	-0.291716	0.655	0.748	5.42586e-99							Fam101b	6.48387e-28	-0.260206	0.223	0.308	1.13688e-23	Fus	1.36686e-84
Tsc22d4	0	-0.272299	0.354	0.484	0	Sfpq	0	-0.250847	0.684	0.801	0													Gpx8	1.2493e-52	-0.283419	0.388	0.437	2.19052e-48	Mrpl20	1.80272e-102	-0.284912	0.667	0.743	3.16088e-98							Dap	7.51895e-28	-0.26775	0.466	0.51	1.31837e-23	Srsf10	1.72947e-84
Rps15a	0	-0.271774	1	1	0	Hoxd11	5.78519e-262	-0.258718	0.275	0.396	1.01438e-257													Gas2	1.56863e-52	-0.524656	0.352	0.4	2.75043e-48	Crip1	6.83448e-102	-0.549109	0.111	0.291	1.19836e-97							Hmgn3	2.79426e-27	-0.291448	0.769	0.725	4.89945e-23	Fubp1	9.81421e-84
Hist3h2a	0	-0.266421	0.138	0.276	0	Hoxd12	2.32447e-245	-0.26569	0.164	0.271	4.07573e-241													Snhg18	2.74701e-52	-0.371968	0.415	0.454	4.81661e-48	Ssbp4	1.35908e-101	-0.309743	0.364	0.53	2.38301e-97							Zfp637	7.02576e-27	-0.25611	0.533	0.555	1.2319e-22	Ryk	1.88207e-83
Acat1	0	-0.26616	0.195	0.332	0	Hbb-bt	3.55346e-236	-0.931139	0.255	0.156	6.23063e-232													Sdc1	6.2939e-51	-0.268922	0.396	0.436	1.10357e-46	Tspan3	2.47233e-101	-0.303035	0.606	0.716	4.33498e-97							H1f0	1.65927e-26	-0.313285	0.876	0.858	2.90937e-22	Tspan3	1.11129e-82
Tpt1	0	-0.265198	1	1	0	Hba-a2	1.18273e-216	-1.3167	0.353	0.25	2.07379e-212													Ogt	2.2907e-49	-0.272693	0.698	0.673	4.01652e-45	Pgp	1.36179e-100	-0.268273	0.174	0.359	2.38776e-96							Ckap4	2.31152e-26	-0.277199	0.583	0.585	4.05301e-22	Gpc6	1.75477e-82
Myeov2	0	-0.264465	0.819	0.861	0	Hba-a1	2.95487e-210	-1.62791	0.44	0.34	5.18106e-206													Cyba	1.00261e-46	-0.289948	0.251	0.327	1.75798e-42	Mrpl28	1.37226e-100	-0.293812	0.53	0.643	2.40612e-96							Frmd4a	3.7725e-26	-0.269151	0.443	0.484	6.6147e-22	Rian	2.70202e-82
Epb4.1l3	0	-0.261308	0.118	0.281	0	Hbb-y	3.08302e-05	-2.14567	0.49	0.534	0.540576													Timp2	1.30717e-45	-0.297206	0.454	0.474	2.29199e-41	Epb4.1l2	9.34789e-100	-0.268111	0.135	0.315	1.63906e-95							Pitpnc1	4.19742e-26	-0.253969	0.258	0.335	7.35975e-22	Lhfp	8.13134e-82
Zfp637	0	-0.259461	0.492	0.576	0																			Efna5	8.0295e-45	-0.358276	0.363	0.411	1.40789e-40	Sox9	1.28772e-99	-0.769243	0.209	0.378	2.25789e-95							Flrt2	4.3455e-26	-0.31648	0.174	0.265	7.6194e-22	Dynlrb1	1.73815e-81
Rpl31	0	-0.258372	1	1	0																			Col5a2	1.14934e-44	-0.359967	0.247	0.317	2.01526e-40	Psma3	4.1302e-97	-0.256431	0.777	0.827	7.2419e-93							Cmtm3	2.89511e-25	-0.253679	0.26	0.336	5.07628e-21	Gnas	2.44458e-81
2010107E04Rik	0	-0.257308	0.923	0.932	0																			Cxx1a	2.5747e-42	-0.252548	0.301	0.36	4.51448e-38	Hsbp1	3.24839e-96	-0.27301	0.764	0.828	5.69573e-92							Bcl11a	1.07397e-24	-0.346428	0.519	0.53	1.8831e-20	Cirbp	3.99269e-81
Sptbn1	0	-0.25728	0.324	0.424	0																			Mest	1.15712e-40	-0.355733	0.987	0.91	2.02889e-36	Apoe	3.61344e-96	-0.295005	0.282	0.138	6.33581e-92							Zmiz1	1.09235e-24	-0.281273	0.458	0.488	1.91532e-20	Srsf7	4.04382e-81
Rpl27a	0	-0.256537	0.997	0.998	0																			Cited2	4.84335e-40	-0.294874	0.406	0.444	8.49233e-36	Thra	5.1715e-96	-0.368742	0.276	0.439	9.0677e-92							Auts2	4.76587e-24	-0.27029	0.701	0.681	8.35648e-20	Bex1	5.92309e-81
Cox6c	0	-0.2565	0.982	0.979	0																			Ier2	1.1168e-39	-0.28979	0.505	0.516	1.95819e-35	Robo2	6.48667e-96	-0.371229	0.129	0.302	1.13737e-91							Serpine2	1.71948e-23	-0.332589	0.349	0.398	3.01494e-19	Gpx8	7.09298e-81
Atp5l	0	-0.255849	0.328	0.459	0																			Nudt4	5.3261e-39	-0.26963	0.58	0.551	9.33879e-35	Phldb2	8.36819e-96	-0.281364	0.127	0.303	1.46728e-91							Ccnd1	6.0574e-23	-0.304517	0.58	0.579	1.0621e-18	Ctbp1	1.8305e-80
Usmg5	0	-0.252477	0.905	0.917	0																			Ctsb	4.35624e-38	-0.33598	0.3	0.355	7.63824e-34	Capzb	1.0469e-95	-0.2788	0.662	0.748	1.83564e-91							Pth1r	1.53039e-22	-0.299272	0.328	0.382	2.68338e-18	Prdx6	3.13905e-80
Gas5	0	-0.251957	0.991	0.991	0																			Zfp36l1	4.13898e-36	-0.284275	0.745	0.684	7.25728e-32	Psmd8	1.39354e-95	-0.287807	0.535	0.653	2.44344e-91							Gpc6	2.54945e-22	-0.311284	0.33	0.384	4.47021e-18	Tmem263	3.18718e-80
Fn1	3.27908e-307	-0.356928	0.471	0.53	5.74953e-303																			Tcf4	4.46201e-36	-0.307105	0.807	0.731	7.82369e-32	Cmpk1	1.81374e-95	-0.2928	0.463	0.608	3.18021e-91							Ncam1	9.02511e-22	-0.320277	0.267	0.336	1.58246e-17	Rpl22l1	3.79368e-80
Camk2d	1.4775e-302	-0.264767	0.146	0.251	2.59066e-298																			Ahnak	1.17562e-35	-0.280445	0.247	0.306	2.06133e-31	Dact3	2.91123e-95	-0.252701	0.098	0.268	5.10456e-91							Ppp3ca	1.3008e-21	-0.260024	0.533	0.542	2.28082e-17	Cks1b	4.1424e-80
Clic1	2.16028e-298	-0.26838	0.591	0.649	3.78783e-294																			Igsf3	5.6242e-35	-0.274155	0.482	0.495	9.86147e-31	Stub1	3.5208e-95	-0.264258	0.688	0.758	6.17336e-91							Pmp22	1.7975e-21	-0.292027	0.224	0.293	3.15173e-17	Sulf2	4.37138e-80
Chmp2b	2.42657e-296	-0.271101	0.34	0.436	4.25474e-292																			Gas1	1.10299e-32	-0.392058	0.908	0.81	1.93399e-28	Tgfb2	3.81359e-95	-0.430035	0.135	0.309	6.68674e-91							Spry2	4.09707e-21	-0.355231	0.21	0.289	7.18381e-17	Cbx5	4.41058e-80
Sh3bgrl3	1.46683e-285	-0.250731	0.823	0.827	2.57193e-281																			Ltbp1	1.92326e-32	-0.259169	0.211	0.269	3.37225e-28	Bcas2	4.6582e-95	-0.268815	0.695	0.765	8.16769e-91							Anxa5	4.64413e-21	-0.271775	0.246	0.308	8.14302e-17	Snrpd1	5.21365e-80
Cd63	5.74281e-276	-0.30536	0.718	0.756	1.00694e-271																			Timp3	1.28088e-31	-0.280934	0.212	0.27	2.2459e-27	Ppp4c	1.11953e-94	-0.276414	0.595	0.691	1.96298e-90							Lmo4	4.53142e-20	-0.317607	0.617	0.599	7.94538e-16	Efna4	5.24728e-80
Pdgfra	8.28113e-263	-0.311587	0.386	0.457	1.45201e-258																			Tmem263	1.34013e-29	-0.26622	0.483	0.481	2.34979e-25	Tuba1b	3.37159e-94	-0.31866	0.924	0.926	5.91174e-90							1190002F15Rik	1.43124e-19	-0.302243	0.23	0.295	2.50953e-15	Rsrc2	6.90379e-80
Il11ra1	1.03787e-240	-0.281577	0.534	0.576	1.81981e-236																			Sparc	3.57981e-29	-0.310628	0.761	0.488	6.27684e-25	Pfn2	3.59447e-94	-0.374529	0.483	0.608	6.30255e-90							Col27a1	1.83871e-19	-0.263302	0.203	0.268	3.22399e-15	Pnisr	1.49091e-79
B2m	4.51859e-227	-0.328097	0.379	0.45	7.92289e-223																			Gng11	9.58764e-29	-0.284098	0.196	0.253	1.6811e-24	Sept6	1.50065e-93	-0.306631	0.22	0.391	2.63124e-89							Jund	1.99403e-19	-0.258989	0.863	0.863	3.49632e-15	Tpm4	3.49157e-79
Itm2a	1.7975e-226	-0.522442	0.437	0.502	3.15174e-222																			Sepp1	1.32857e-28	-0.403233	0.207	0.261	2.32952e-24	Gm4258	8.68095e-93	-0.356744	0.234	0.409	1.52212e-88							Timp2	1.07842e-15	-0.256264	0.469	0.473	1.8909e-11	Wnt5a	7.04768e-79
Ifitm3	5.47092e-221	-0.33835	0.225	0.306	9.59271e-217																			Chmp2b	2.0702e-28	-0.260408	0.396	0.412	3.62988e-24	Tpm2	1.24177e-92	-0.511514	0.205	0.372	2.17733e-88							Crip1	1.58001e-14	-0.489646	0.243	0.286	2.77038e-10	Btf3l4	1.35429e-78
H19	6.27465e-212	-0.385291	0.981	0.935	1.1002e-207																			Zfhx4	2.4466e-27	-0.365615	0.561	0.522	4.28986e-23	Sod1	3.12583e-92	-0.286341	0.348	0.507	5.48083e-88							Mecom	3.59731e-14	-0.347225	0.534	0.506	6.30753e-10	Flywch2	7.62793e-78
1190002F15Rik	7.06005e-200	-0.289154	0.234	0.315	1.23791e-195																			Socs2	2.04965e-23	-0.274204	0.246	0.296	3.59386e-19	Lpar4	1.50314e-91	-0.34809	0.183	0.359	2.6356e-87							Rcn3	1.18318e-13	-0.274955	0.41	0.416	2.07458e-09	Fbln1	9.16606e-78
Notch2	1.81661e-187	-0.287998	0.317	0.404	3.18525e-183																			Fibin	9.1366e-23	-0.473978	0.256	0.292	1.60201e-18	Dnaja1	1.5227e-91	-0.292729	0.629	0.717	2.66991e-87							Slc39a1	3.54025e-13	-0.271246	0.266	0.316	6.20747e-09	Nono	1.28355e-77
Lpar4	2.96214e-176	-0.252331	0.3	0.371	5.19381e-172																			Sfrp2	8.20456e-21	-0.480075	0.352	0.367	1.43859e-16	Amot	1.56207e-91	-0.346113	0.154	0.327	2.73894e-87							Hbb-y	4.20602e-13	-1.94146	0.678	0.521	7.37483e-09	Itm2a	1.33553e-77
Ppap2b	9.60893e-163	-0.264055	0.31	0.369	1.68483e-158																			Tshz1	5.09298e-19	-0.306837	0.448	0.436	8.93003e-15	Gsto1	3.10593e-91	-0.306953	0.3	0.459	5.44594e-87							Kdelr2	1.9022e-12	-0.284675	0.695	0.67	3.33531e-08	Mdfi	6.54243e-77
Gng11	6.657e-158	-0.285548	0.199	0.268	1.16724e-153																			Fn1	7.80341e-17	-0.276185	0.553	0.514	1.36825e-12	Sh3glb1	7.42683e-90	-0.342769	0.42	0.555	1.30222e-85							Celf2	3.04332e-11	-0.345511	0.291	0.315	5.33616e-07	Ptn	6.75738e-77
Hes1	7.73563e-158	-0.329513	0.534	0.553	1.35637e-153																			Bcl2	3.65401e-16	-0.309178	0.324	0.333	6.40693e-12	Manf	8.63457e-90	-0.325821	0.601	0.689	1.51399e-85							Msx1	5.95923e-11	-0.659162	0.269	0.298	1.04489e-06	Fermt2	8.52205e-77
Spry2	1.4955e-155	-0.283511	0.228	0.308	2.62221e-151																			S100a11	5.62583e-13	-0.39355	0.789	0.68	9.86434e-09	Mpp6	1.13874e-89	-0.287505	0.288	0.457	1.99667e-85							Zfhx4	8.79077e-11	-0.313427	0.57	0.523	1.54137e-06	Ube2b	9.59196e-77
Kdelr2	1.13801e-116	-0.251004	0.659	0.674	1.99539e-112																			Emp1	1.1192e-12	-0.282088	0.231	0.251	1.96241e-08	Polr2c	1.25981e-89	-0.286126	0.381	0.53	2.20894e-85							Osr1	1.20022e-09	-0.354485	0.254	0.281	2.10446e-05	Runx1t1	3.3605e-76
Ctsb	5.43545e-98	-0.300695	0.322	0.363	9.53052e-94																			Fos	2.32601e-12	-0.454084	0.253	0.276	4.07843e-08	Grb10	5.20273e-89	-0.310278	0.719	0.796	9.12246e-85							Mpped2	1.30608e-08	-0.389764	0.599	0.538	0.000229009	Pcdh18	5.4784e-76
Hbb-y	5.31983e-79	-2.183	0.603	0.497	9.32778e-75																			Dleu2	1.03721e-11	-0.289386	0.34	0.341	1.81865e-07	Prmt1	5.19963e-88	-0.338307	0.582	0.672	9.11703e-84							H19	1.05993e-07	-0.282461	0.991	0.945	0.00185849	Sox9	2.07088e-75
Mpped2	3.89735e-73	-0.269404	0.541	0.539	6.83361e-69																			Crip1	1.92998e-11	-0.328354	0.261	0.286	3.38403e-07	Gdi2	1.73715e-87	-0.276852	0.677	0.747	3.04591e-83							B2m	4.08032e-07	-0.264079	0.45	0.432	0.00715444	Rcn2	3.24058e-75
Sox9	1.17861e-06	-0.411724	0.391	0.367	0.0206658																			Flrt2	4.00699e-11	-0.277897	0.249	0.263	7.02586e-07	Arl2bp	2.11367e-87	-0.268925	0.568	0.674	3.70611e-83							Igfbp4	1.77154e-06	-0.252378	0.917	0.872	0.0310623	Lsm3	1.39887e-74
																								Hbb-y	9.88078e-08	-2.13982	0.563	0.522	0.0017325	Tbcb	2.60101e-87	-0.279408	0.457	0.589	4.56061e-83							Twist2	2.83261e-06	-0.381945	0.376	0.363	0.0496669	Efnb1	1.60422e-74
																								Mpped2	1.34925e-07	-0.290888	0.569	0.538	0.00236577	Pcdh18	3.69569e-87	-0.329958	0.228	0.39	6.48002e-83							Ctsb	1.81388e-05	-0.266957	0.357	0.352	0.318046	Snhg18	1.82859e-74
																								Pbx1	3.79512e-07	-0.299713	0.665	0.563	0.00665437	Ptms	8.21798e-87	-0.298808	0.821	0.871	1.44094e-82							Scx	9.90419e-05	-0.28075	0.278	0.284	1	Ndn	2.295e-74
																								Foxp1	1.89507e-06	-0.326385	0.597	0.437	0.0332281	Prkaca	8.22371e-87	-0.289849	0.39	0.533	1.44194e-82							Fibin	0.00561755	-0.387139	0.303	0.29	1	Lsm8	2.30091e-74
																								Jun	0.108985	-0.401975	0.429	0.368	1	Cops6	1.33874e-85	-0.263358	0.393	0.55	2.34734e-81							Arpc1b	0.103415	-0.292507	0.515	0.454	1	Rbmx	2.40507e-74
																								Meg3	0.195455	-0.598115	0.951	0.777	1	Elk3	1.77955e-85	-0.257862	0.121	0.282	3.12027e-81							Shisa2	0.149138	-0.337852	0.346	0.307	1	Snrpn.1	3.75401e-74
																								Tcf7l2	0.504739	-0.260163	0.637	0.505	1	Map1b	3.2962e-85	-0.435796	0.25	0.408	5.77955e-81													Serpine2	4.65344e-74
																								Asb4	0.614159	-0.445507	0.539	0.41	1	Emp3	3.8779e-85	-0.38178	0.138	0.294	6.7995e-81													Cnpy2	6.8814e-74
																														Nrk	5.74512e-85	-0.371954	0.111	0.268	1.00735e-80													Cdo1	1.28944e-73
																														Znrd1	7.81079e-85	-0.279256	0.413	0.548	1.36954e-80													Chtop	2.45947e-73
																														0610010K14Rik	2.00782e-84	-0.282943	0.376	0.514	3.52052e-80													2700094K13Rik	8.04281e-73
																														U2af1	2.95591e-84	-0.264636	0.779	0.805	5.1829e-80													Fndc4	1.01377e-72
																														Pcbp4	1.18367e-83	-0.30866	0.528	0.62	2.07545e-79													Igf2bp1	2.086e-72
																														Gng11	4.05575e-83	-0.342514	0.1	0.255	7.11136e-79													Gna11	4.06823e-72
																														Hdac2	5.16785e-83	-0.277561	0.612	0.7	9.06131e-79													Sept11	4.33801e-72
																														Srp19	7.75408e-83	-0.25418	0.632	0.713	1.3596e-78													Zfp637	6.25544e-72
																														Psmb3	9.90852e-83	-0.254674	0.651	0.742	1.73736e-78													Lzts2	6.2816e-72
																														Arhgdia	1.35462e-82	-0.259025	0.632	0.707	2.37519e-78													Srsf11	1.51966e-71
																														Ppa1	1.68474e-82	-0.329513	0.393	0.524	2.95403e-78													Cfdp1	1.74211e-71
																														Nfix	1.16024e-81	-0.333509	0.134	0.287	2.03436e-77													Nfia	2.26396e-71
																														H2afz	1.30694e-81	-0.30793	0.993	0.985	2.29158e-77													Epha4	6.47728e-71
																														Drap1	1.42395e-81	-0.251476	0.637	0.721	2.49675e-77													Ptms	9.24971e-71
																														Nsmce4a	4.76336e-81	-0.286526	0.412	0.543	8.35208e-77													Nr2f2	1.13247e-70
																														Tpm3	5.90348e-81	-0.269244	0.594	0.682	1.03512e-76													Fkbp4	1.65108e-70
																														Wnt5a	7.38252e-81	-0.342047	0.256	0.425	1.29445e-76													Zcchc3	1.87805e-70
																														Ccdc34	1.10783e-80	-0.315811	0.669	0.715	1.94247e-76													Prmt1	3.10256e-70
																														Lyar	1.23959e-80	-0.336044	0.559	0.632	2.1735e-76													Tril	4.74597e-70
																														Srsf9	1.58986e-80	-0.265886	0.636	0.71	2.78766e-76													Hnrnpr	5.35934e-70
																														Cbfb	7.41287e-80	-0.276576	0.473	0.596	1.29977e-75													1500012F01Rik	5.78431e-70
																														Txnl1	7.74336e-80	-0.272137	0.484	0.608	1.35772e-75													Lhx9	7.43067e-70
																														March5	9.04377e-80	-0.262322	0.597	0.68	1.58574e-75													Matr3	7.75772e-70
																														Mtfr1l	1.29575e-79	-0.265591	0.347	0.491	2.27197e-75													Pafah1b3	1.06797e-69
																														Hdgfrp3	1.65316e-79	-0.285391	0.437	0.565	2.89865e-75													Efna5	1.66098e-69
																														Ubxn1	6.40392e-79	-0.257173	0.594	0.676	1.12286e-74													Setd5	2.3803e-69
																														Spsb4	1.77846e-78	-0.256665	0.118	0.275	3.11834e-74													Basp1	2.6138e-69
																														Leprel2	1.97316e-78	-0.271251	0.11	0.26	3.45974e-74													Ypel1	3.37558e-69
																														Zcchc11	2.39179e-78	-0.289736	0.426	0.557	4.19377e-74													Sfpq	3.84795e-69
																														Bin1	4.04062e-78	-0.272437	0.211	0.367	7.08482e-74													Pdlim7	4.10978e-69
																														Maged1	2.38166e-77	-0.287264	0.512	0.63	4.17601e-73													Snhg1	7.78407e-69
																														Mettl9	4.26133e-77	-0.264751	0.815	0.83	7.47181e-73													Lpar4	8.86483e-69
																														Dcakd	5.14513e-77	-0.267622	0.631	0.696	9.02147e-73													Id2	1.19051e-68
																														Yaf2	8.8191e-77	-0.278148	0.445	0.56	1.54634e-72													Rarg	1.48677e-68
																														Ilkap	3.63644e-76	-0.254027	0.411	0.543	6.37613e-72													Praf2	2.48502e-68
																														Smc6	3.19403e-75	-0.284761	0.559	0.645	5.60042e-71													Klhdc2	2.84689e-68
																														Mex3b	6.04895e-75	-0.271811	0.197	0.35	1.06062e-70													Tbx18	3.10987e-68
																														Fam92a	1.45155e-74	-0.260367	0.569	0.655	2.54516e-70													Igfbp2	3.20606e-68
																														Ndufv3	5.6706e-74	-0.255847	0.632	0.716	9.94283e-70													Acat2	5.71446e-68
																														Hsp90aa1	1.25078e-73	-0.312839	0.771	0.799	2.19311e-69													Bzw2	8.41156e-68
																														Mesdc1	1.69412e-73	-0.275019	0.292	0.433	2.97047e-69													Shisa4	1.50056e-67
																														Sept7	2.06002e-73	-0.25224	0.545	0.653	3.61205e-69													Jam3	2.43387e-67
																														Fzd2	7.18253e-73	-0.28711	0.37	0.498	1.25939e-68													Pdgfc	4.29008e-67
																														Adrm1	9.97147e-73	-0.256756	0.276	0.421	1.7484e-68													Arl3	7.34388e-67
																														Mpc1	3.75779e-72	-0.25522	0.359	0.5	6.5889e-68													Pard3	7.96405e-67
																														Efemp2	4.95905e-72	-0.282148	0.28	0.425	8.69521e-68													Samd14	1.41025e-66
																														Eif5a	7.36415e-72	-0.292418	0.972	0.964	1.29123e-67													Amot	1.48911e-66
																														Ilk	9.01047e-72	-0.255505	0.3	0.446	1.5799e-67													Zfp503	1.55124e-66
																														Dleu2	9.48887e-72	-0.388473	0.202	0.346	1.66378e-67													Fnbp1l	1.93615e-66
																														Efnb1	1.19786e-71	-0.275628	0.236	0.385	2.10033e-67													Hspe1	4.84827e-66
																														Samd14	7.69465e-71	-0.254725	0.209	0.356	1.34918e-66													Hoxd10	7.41641e-66
																														Cyth2	2.35021e-69	-0.251265	0.288	0.425	4.12086e-65													Ncs1	8.46062e-66
																														Pde6d	2.85519e-69	-0.251596	0.323	0.463	5.00629e-65													Ppic	1.25502e-65
																														Tmem160	1.47177e-68	-0.261481	0.371	0.496	2.58061e-64													Col26a1	7.25921e-65
																														Tubb2b	1.70986e-68	-0.375133	0.26	0.392	2.99807e-64													Tcf7l2	1.28444e-64
																														Myh10	3.82457e-68	-0.263072	0.379	0.51	6.706e-64													Lhx2	5.38468e-64
																														Ccne1	1.22128e-67	-0.295867	0.182	0.321	2.1414e-63													Hoxd9	5.39488e-64
																														Tpst1	1.55479e-67	-0.252548	0.249	0.388	2.72616e-63													Frmd4a	1.42005e-63
																														Crlf1	1.39633e-66	-0.293481	0.119	0.256	2.44832e-62													Tshz1	2.48879e-63
																														Psip1	1.60968e-66	-0.260671	0.659	0.719	2.82241e-62													Atat1	3.03217e-63
																														Srm	1.85511e-66	-0.292783	0.449	0.554	3.25274e-62													Mab21l2	4.9096e-63
																														Tm2d1	4.48958e-66	-0.251778	0.374	0.503	7.87203e-62													Gas2	1.06863e-62
																														Lrrc59	9.05991e-66	-0.256383	0.504	0.6	1.58857e-61													Ppap2b	1.64666e-62
																														2610318N02Rik	4.57258e-65	-0.259737	0.25	0.387	8.01756e-61													Acvr2b	3.10797e-62
																														Ldhb	8.57246e-65	-0.311946	0.429	0.543	1.5031e-60													Tanc1	3.82254e-62
																														2610203C20Rik	1.17345e-64	-0.352856	0.354	0.471	2.05754e-60													Zfp462	3.94569e-62
																														Cxcl12	1.55199e-64	-0.494096	0.14	0.272	2.72126e-60													Pth1r	4.95702e-62
																														Tmem263	1.38195e-63	-0.305341	0.363	0.485	2.42312e-59													Tsen34	5.7588e-62
																														Peg3	7.04808e-63	-0.34279	0.656	0.704	1.23581e-58													Cttn	1.00026e-61
																														Tle1	1.44115e-62	-0.252467	0.209	0.347	2.52691e-58													Mex3b	2.95005e-61
																														Itm2a	9.47293e-61	-0.705951	0.402	0.488	1.66098e-56													Map1b	5.05966e-61
																														Nbl1	8.11428e-60	-0.513471	0.204	0.329	1.42276e-55													Myo1b	7.06855e-61
																														Hmcn1	1.23783e-59	-0.317732	0.141	0.268	2.17041e-55													Dtx3	7.68933e-61
																														Snhg18	5.17131e-57	-0.358206	0.346	0.456	9.06737e-53													Sfrp2	8.85535e-61
																														Epha4	5.35232e-57	-0.333638	0.243	0.371	9.38475e-53													Ptprf	1.78037e-60
																														Msx1	3.4155e-56	-0.628922	0.174	0.301	5.98874e-52													Oaf	3.80917e-60
																														Sulf2	4.48085e-56	-0.266543	0.338	0.459	7.85672e-52													Hnrnph3	3.83339e-60
																														Gli3	9.83163e-56	-0.279553	0.312	0.431	1.72388e-51													Brwd1	5.79568e-60
																														Id3	1.27627e-55	-0.382325	0.724	0.776	2.23781e-51													Lsm6	7.08278e-60
																														Hbb-bs	2.04765e-55	-0.618344	0.42	0.265	3.59035e-51													Aif1l	7.33894e-60
																														Sema5a	2.89784e-55	-0.288024	0.156	0.277	5.08108e-51													Zrsr2	9.01992e-60
																														Cited2	5.14705e-55	-0.304473	0.331	0.445	9.02484e-51													Rbms3	1.64197e-59
																														Notch2	4.54033e-53	-0.403649	0.265	0.385	7.96102e-49													Tmem167	1.7403e-59
																														Dap	3.89814e-52	-0.263307	0.403	0.512	6.835e-48													Polr3k	2.07049e-59
																														Trps1	2.6274e-51	-0.355994	0.337	0.45	4.60689e-47													Bcl7c	2.91536e-59
																														Lnp	1.1391e-49	-0.26733	0.264	0.378	1.99729e-45													Ip6k2	3.5063e-59
																														Auts2	1.16487e-49	-0.288232	0.616	0.683	2.04248e-45													Luzp1	3.67706e-59
																														Dab2	6.83938e-49	-0.305764	0.143	0.253	1.19922e-44													Spsb4	4.79563e-59
																														Kdelr2	7.81112e-47	-0.319392	0.584	0.673	1.3696e-42													Gm4258	6.22578e-59
																														Sema6a	7.45219e-41	-0.262336	0.203	0.303	1.30667e-36													Hsd17b10	7.0946e-59
																														Jun	4.1824e-35	-0.434509	0.284	0.373	7.33342e-31													Ilf2	1.23581e-58
																														Bgn	2.85543e-33	-0.338085	0.224	0.306	5.00671e-29													Tgif2	1.76595e-58
																														Col5a2	1.23567e-31	-0.301519	0.235	0.316	2.16662e-27													Ebf1	2.22365e-58
																														Birc5	1.20956e-29	-0.270611	0.533	0.572	2.12084e-25													4632427E13Rik	2.28568e-58
																														Sepp1	3.5792e-29	-0.367244	0.179	0.261	6.27576e-25													Pxdn	3.13886e-58
																														Hspa8	2.09594e-28	-0.254414	0.948	0.931	3.67502e-24													Meis2	3.79418e-58
																														Rrm2	2.78697e-27	-0.269109	0.413	0.469	4.88668e-23													Bmpr1a	3.80299e-58
																														H1f0	3.77157e-27	-0.254831	0.841	0.859	6.61308e-23													Phf5a	4.22744e-58
																														B2m	7.00171e-25	-0.254514	0.363	0.434	1.22768e-20													Cnih2	1.18662e-57
																														Hbb-bt	3.61617e-22	-0.773528	0.256	0.176	6.34059e-18													Rab6a	1.24904e-57
																														Gas1	7.14345e-20	-0.314646	0.828	0.814	1.25253e-15													Kdm6b	1.39489e-57
																														Hba-a2	2.12953e-14	-1.12577	0.351	0.271	3.73392e-10													Elovl6	2.17562e-57
																														Ube2c	3.22262e-12	-0.268082	0.457	0.5	5.65054e-08													Ctnnb1	2.83488e-57
																														Hba-a1	9.82053e-10	-1.43636	0.434	0.36	1.72193e-05													Zfp664	3.19901e-57
																														Hbb-y	5.58452e-09	-2.08657	0.495	0.525	9.7919e-05													Tle1	3.75405e-57
																														Tcf7l2	4.44364e-08	-0.26325	0.517	0.51	0.000779147													Mpzl1	3.95404e-57
																														Zfhx3	2.56813e-07	-0.363845	0.642	0.618	0.00450295													Srsf6	1.85105e-56
																																																Rcor2	4.01528e-56
																																																Cdv3	1.03842e-55
																																																Cdc42ep5	1.24268e-55
																																																Snrpd3	1.24695e-55
																																																Hnrnpab	1.29753e-55
																																																Hnrnpk	1.37144e-55
																																																Pdcd5	1.40771e-55
																																																Ldlrad3	1.59551e-55
																																																Shisa2	2.53672e-55
																																																Mageh1	3.22625e-55
																																																Fam69b	6.59374e-55
																																																Csnk1a1	7.40449e-55
																																																Ankrd11	1.24508e-54
																																																H2afz	1.39376e-54
																																																Hand2	3.83658e-54
																																																Hoxa7	7.04071e-54
																																																Ptprs	1.65397e-53
																																																Mzt1	1.71227e-53
																																																Nckap1	2.32214e-53
																																																Rhno1	3.98013e-53
																																																Myef2	4.28923e-53
																																																Tgfb2	5.92695e-53
																																																Msx1	7.77961e-53
																																																Thoc7	9.97571e-53
																																																Msi1	1.39778e-52
																																																Gpx7	1.47141e-52
																																																Robo2	2.11797e-52
																																																Ezh2	6.47119e-52
																																																Clip3	8.09147e-52
																																																Nudcd2	2.67882e-51
																																																Ube2r2	2.85645e-51
																																																Sox12	2.92622e-51
																																																Zfp260	3.68962e-51
																																																Maged2	4.08434e-51
																																																Fam60a	4.24643e-51
																																																Tead1	6.85683e-51
																																																Bcl9	7.78469e-51
																																																Fkbp3	8.33632e-51
																																																Fam216a	1.42889e-50
																																																Sparc	3.27742e-50
																																																Mat2a	3.7148e-50
																																																Ccdc23	4.23246e-50
																																																Sema6a	4.83282e-50
																																																Meox2	5.00959e-50
																																																Gnb1	5.18899e-50
																																																Gsta4	6.53839e-50
																																																Jund	8.40661e-50
																																																Twist2	9.19641e-50
																																																Lsm5	1.52648e-49
																																																Mlf2	2.22362e-49
																																																Mbtd1	3.20708e-49
																																																Kctd15	3.20714e-49
																																																Scx	3.30799e-49
																																																Ptges3	3.31813e-49
																																																Tra2b	3.42773e-49
																																																Pbrm1	3.73812e-49
																																																Nkd1	5.65888e-49
																																																Cbx3	7.35352e-49
																																																Palm	8.676e-49
																																																Zfhx3	8.76849e-49
																																																Cnbp	1.06192e-48
																																																Lef1	1.82042e-48
																																																Polr2i	2.08803e-48
																																																Fat1	4.71839e-48
																																																Trim28	5.73529e-48
																																																Nxf1	7.73229e-48
																																																Kansl2	1.87533e-47
																																																Arid4b	2.05902e-47
																																																Vash2	2.36933e-47
																																																Cdk16	7.90479e-47
																																																Gm21596	9.10112e-47
																																																Srrm2	1.42568e-46
																																																Prrc2c	1.61969e-46
																																																Snhg5	2.02238e-46
																																																Tenm3	2.19352e-46
																																																Igf2r	2.35621e-46
																																																Zfp580	3.69122e-46
																																																Bcl7a	4.18526e-46
																																																Cdc42ep4	4.39809e-46
																																																Phldb2	4.44204e-46
																																																Socs2	4.48197e-46
																																																F2r	7.02928e-46
																																																Dgcr6	1.08327e-45
																																																Stox2	1.2382e-45
																																																Abhd8	2.04457e-45
																																																Tcf7l1	2.1019e-45
																																																Sumo3	2.20318e-45
																																																Ptprd	2.90055e-45
																																																Guk1	3.25577e-45
																																																Cbx2	3.97655e-45
																																																Homer2	4.3585e-45
																																																Ncam1	7.96231e-45
																																																Vezf1	1.0552e-44
																																																Nbl1	1.39568e-44
																																																Parva	2.52522e-44
																																																Syne2	2.5455e-44
																																																Crlf1	3.40027e-44
																																																Cuedc1	3.77477e-44
																																																Ddr2	5.10299e-44
																																																Trps1	5.82683e-44
																																																Hdgf	6.57413e-44
																																																Pcolce	6.96946e-44
																																																Hmcn1	8.82056e-44
																																																Selm	9.18323e-44
																																																Gpr125	1.03643e-43
																																																Tcp1	1.20338e-43
																																																Peg12	1.33838e-43
																																																Strbp	2.43346e-43
																																																Zc3h15	2.55162e-43
																																																Csnk1e	3.23595e-43
																																																Zfp266	3.25468e-43
																																																S1pr3	4.12008e-43
																																																Efnb3	5.56632e-43
																																																Mrpl13	6.22152e-43
																																																Lphn1	6.70395e-43
																																																Dancr	7.32877e-43
																																																Il11ra1	8.43525e-43
																																																Ube2i	9.14619e-43
																																																Rnd3	1.07626e-42
																																																B4galt2	1.65521e-42
																																																Hoxd13	1.92375e-42
																																																Sertad4	2.31723e-42
																																																2610318N02Rik	2.50308e-42
																																																Vangl2	2.68562e-42
																																																Fam162a	4.19926e-42
																																																Tnrc6c	4.29661e-42
																																																Timp3	6.8452e-42
																																																Leprel4	7.59179e-42
																																																Serinc2	7.74243e-42
																																																Eid1	9.41603e-42
																																																Mgst1	9.7096e-42
																																																Rnf144a	1.02113e-41
																																																Zbed3	1.48395e-41
																																																Ift43	1.53257e-41
																																																Midn	1.5619e-41
																																																Snai2	1.97289e-41
																																																Rnf10	3.57481e-41
																																																Smarca2	5.57289e-41
																																																Cpsf6	6.64398e-41
																																																Mmp14	1.5189e-40
																																																Ccnd3	1.66688e-40
																																																Smo	1.69728e-40
																																																Lmo4	2.11252e-40
																																																Rbm25	2.36083e-40
																																																Ube2d1	2.48884e-40
																																																Zranb2	3.28214e-40
																																																Zfp521	4.76664e-40
																																																Dact3	6.3043e-40
																																																Dclk1	7.00771e-40
																																																Dut	1.09714e-39
																																																U2af1	1.24269e-39
																																																Arhgef40	1.54431e-39
																																																Scarf2	1.67692e-39
																																																Sfr1	2.15301e-39
																																																Rbbp6	2.83112e-39
																																																Wdr6	4.32761e-39
																																																Arl5b	5.20689e-39
																																																Cnot7	8.83558e-39
																																																9130020K20Rik	1.40337e-38
																																																2010111I01Rik	1.46546e-38
																																																Trip6	1.7963e-38
																																																Bend5	2.08788e-38
																																																Snrpc	2.18947e-38
																																																Ube2s	2.5344e-38
																																																Sema5a	2.84643e-38
																																																Yae1d1	3.57363e-38
																																																Fam115a	4.61849e-38
																																																Rangrf	5.4188e-38
																																																Gpbp1	5.76948e-38
																																																Cct2	6.71285e-38
																																																Slc38a2	7.54505e-38
																																																Podxl2	7.59968e-38
																																																Ptk7	8.16412e-38
																																																Arglu1	9.7664e-38
																																																Actl6a	1.22153e-37
																																																Eif4a2	1.59341e-37
																																																Ogt	1.61666e-37
																																																Snrpa	1.64209e-37
																																																4833439L19Rik	1.64628e-37
																																																Mmp2	2.15639e-37
																																																Sarnp	2.4294e-37
																																																Asf1a	2.80448e-37
																																																Mtfr1	2.87528e-37
																																																Dlk1	3.55329e-37
																																																Fibin	7.5453e-37
																																																Hnrnpm	1.03808e-36
																																																Ddx39b	1.22983e-36
																																																Zeb1	2.08234e-36
																																																Phlda1	2.89153e-36
																																																Pum1	2.96192e-36
																																																Ranbp1	4.91154e-36
																																																Gsk3b	5.117e-36
																																																Efemp2	6.88732e-36
																																																Cxcl14	7.96988e-36
																																																Ift74	7.97261e-36
																																																Sqle	8.45597e-36
																																																Pdcd4	8.70723e-36
																																																H2afx	9.43752e-36
																																																Plagl1	1.00762e-35
																																																Igfbp5	1.11127e-35
																																																Snhg6	1.11898e-35
																																																Phip	1.29234e-35
																																																Cacfd1	1.40636e-35
																																																1110038B12Rik	1.61559e-35
																																																Flrt2	3.67524e-35
																																																Hnrnpd	4.26038e-35
																																																Bgn	4.92312e-35
																																																C1qtnf4	5.2842e-35
																																																Ppa1	7.62563e-35
																																																Sec61a2	1.4121e-34
																																																Smad5	1.57007e-34
																																																Pcnp	1.93443e-34
																																																Odc1	2.38827e-34
																																																Khdrbs1	2.48443e-34
																																																Smarcd1	3.67899e-34
																																																Slc24a5	4.0612e-34
																																																Osr1	1.01321e-33
																																																Dnmt3a	1.17276e-33
																																																B230219D22Rik	1.44306e-33
																																																Leprel2	1.66504e-33
																																																Spry2	1.8789e-33
																																																Arhgef25	2.05285e-33
																																																Rest	2.56327e-33
																																																Zfp207	2.68652e-33
																																																Msi2	3.08628e-33
																																																Cped1	3.27217e-33
																																																Zfp771	3.56926e-33
																																																Tmpo	6.10157e-33
																																																2700089E24Rik	7.39474e-33
																																																Pfdn4	7.91592e-33
																																																Sephs1	1.26462e-32
																																																Mtf2	1.36271e-32
																																																Rbmxl1	1.45117e-32
																																																Nt5dc2	1.46688e-32
																																																Chd4	1.97182e-32
																																																Fam101b	2.00228e-32
																																																2810001G20Rik	2.47832e-32
																																																Wac	2.78032e-32
																																																Col27a1	3.03397e-32
																																																Col1a1	3.34454e-32
																																																Prrc2b	4.3941e-32
																																																Lsm7	5.74664e-32
																																																Ncl	6.01486e-32
																																																Drap1	1.04503e-31
																																																March5	1.57668e-31
																																																Tpst1	2.19265e-31
																																																Zfp322a	2.20528e-31
																																																C430049B03Rik	2.47588e-31
																																																Ppp1cb	3.22757e-31
																																																Lsm1	4.48878e-31
																																																Tdg	4.9094e-31
																																																Ttc28	5.37399e-31
																																																Lyar	7.33961e-31
																																																Usp34	1.32489e-30
																																																Pnn	1.39968e-30
																																																Csde1	1.41757e-30
																																																Luc7l2	1.47187e-30
																																																Ltbp1	1.73224e-30
																																																Pabpn1	2.49431e-30
																																																Thra	2.52991e-30
																																																Gm26699	2.72746e-30
																																																Pfdn2	3.42848e-30
																																																Foxp4	4.74144e-30
																																																Tgif1	5.8617e-30
																																																Cxcl12	6.71858e-30
																																																Tnrc6a	7.45286e-30
																																																Tmem119	7.75396e-30
																																																Guf1	9.20396e-30
																																																2410002F23Rik	1.20835e-29
																																																Fdps	1.46389e-29
																																																1110059E24Rik	1.50228e-29
																																																Lnp	1.59761e-29
																																																Chd6	1.69494e-29
																																																Kat6b	1.73199e-29
																																																Csnk1g2	1.84538e-29
																																																Nrk	3.30947e-29
																																																Ube2e2	3.43257e-29
																																																Fam136a	4.449e-29
																																																Paics	5.26165e-29
																																																Csnk2a1	5.76374e-29
																																																Rbms2	6.23667e-29
																																																Calu	7.0099e-29
																																																Col5a2	8.13167e-29
																																																Rnf11	1.25277e-28
																																																Top2b	1.51846e-28
																																																Ppp1r14b	1.82425e-28
																																																Bptf	2.48836e-28
																																																Yeats4	4.52558e-28
																																																Mn1	4.88692e-28
																																																Ccdc88a	7.86551e-28
																																																Tulp4	1.09301e-27
																																																Net1	1.09374e-27
																																																Bcl2	2.87219e-27
																																																Arhgap5	5.41564e-27
																																																Dtl	1.12538e-26
																																																Dnaja1	1.50073e-26
																																																Ska2	1.75933e-26
																																																Kifap3	2.29599e-26
																																																Dctd	2.53846e-26
																																																Ing1	3.84387e-26
																																																Hmg20b	3.99432e-26
																																																Tubb2b	6.22632e-26
																																																Usp22	7.08009e-26
																																																Tpgs2	1.1085e-25
																																																Ctdsp2	1.28368e-25
																																																Senp6	1.59992e-25
																																																Alkbh1	2.18917e-25
																																																Tmem9	2.24835e-25
																																																Rhoc	2.4635e-25
																																																Trim59	3.14319e-25
																																																Krt10	6.57103e-25
																																																Cd81	7.44442e-25
																																																Bnip3l	7.87417e-25
																																																Spats2l	8.62264e-25
																																																Atrx	1.07552e-24
																																																Tnnt1	1.6173e-24
																																																Taf11	1.8398e-24
																																																Tmem55a	4.09912e-24
																																																Rbm8a	5.25946e-24
																																																Hmgcs1	6.89656e-24
																																																Lphn2	9.09363e-24
																																																Creb3l2	9.56726e-24
																																																Huwe1	1.30958e-23
																																																Pkn2	1.55689e-23
																																																Bambi	1.59542e-23
																																																Dicer1	2.58045e-23
																																																Pafah1b2	3.20936e-23
																																																Paip1	3.56001e-23
																																																Zfp157	7.97307e-23
																																																Spint2	1.03332e-22
																																																Malat1	1.17132e-22
																																																Ccnt2	1.56192e-22
																																																2210013O21Rik	1.56402e-22
																																																Akt1s1	1.6248e-22
																																																Crebbp	1.74563e-22
																																																BC005561	2.52419e-22
																																																Kmt2e	2.59799e-22
																																																Ccne1	6.07666e-22
																																																Vps72	1.0557e-21
																																																Gm21769	2.66509e-21
																																																Higd1a	7.24746e-21
																																																Ckap4	9.82498e-21
																																																Nme1	1.52323e-20
																																																Tns3	2.85943e-20
																																																Psmd7	3.83986e-20
																																																Snhg4	5.68159e-20
																																																Nudt4	7.78874e-20
																																																Mir99ahg	1.97644e-19
																																																Zfp292	4.05607e-19
																																																Gng11	6.91414e-19
																																																Nfix	7.39543e-19
																																																S100a11	2.92215e-18
																																																Pnrc2	2.93703e-18
																																																Rrm2	4.69731e-17
																																																2810417H13Rik	1.77285e-15
																																																Cks2	1.99933e-14
																																																Jarid2	2.16949e-14
																																																Gm21887	4.74267e-14
																																																Emp1	1.34108e-12
																																																Rcn3	6.35404e-12
																																																Supt16	9.67494e-12
																																																Kdelr2	5.90498e-10
																																																Rpgrip1	1.69808e-07
																																																Cenpa	2.11334e-07
																																																Cenpf	7.36199e-07
																																																Top2a	9.68327e-05
																																																Hbb-y	0.0015851
																																																Foxp1	0.0617101
[truncated: 100 more columns]

## Sheet: C1 postive markers
Mesenchymal	p	FC	pct.1	pct.2	p-value	Perichondrium						Chondrocyte						Muscle 3						Muscle 1						Neural Crest						EMP						Endothelial						Muscle 2
Hmgb3	2.46202657768611e-63	0.702715924123832	1	0.968	1.06719004036382e-58	Col6a1	1.24800537846965e-70	2.12507814391043	0.906	0.237	5.40960411351452e-66	Susd5	2.80717460340099e-80	3.44089981496091	0.702	0.034	1.21679790359019e-75	Gm7325	3.61824658278028e-156	6.11947291160222	1	0.008	1.56836516377194e-151	Pax3	2.64407708443513e-82	2.81541409718296	0.87	0.06	1.14610165301925e-77	Gpr17	6.07762556390168e-162	3.48938219040117	1	0.002	2.63440757692882e-157	Slc22a3	1.21399552941709e-161	3.44943699557533	0.8	0	5.2621850218113e-157	Ccm2l	4.5318443491752e-157	3.48005883083138	1	0.002	1.96437325159348e-152	Pax7	2.63490650987633e-113
Mecom	5.69046351993419e-50	1.1292155784243	0.942	0.67	2.46658831735067e-45	Egfl6	8.8558216458979e-67	2.47898704208063	0.82	0.178	3.8386444506309e-62	Matn1	1.43643738733833e-78	5.32252431508527	0.667	0.03	6.22638149915672e-74	Ablim3	8.24243422654492e-126	3.03846578234449	0.913	0.011	3.57276553983816e-121	Lbx1	2.27952661628699e-63	1.56823499941329	0.759	0.057	9.88083607095757e-59	Foxd3	1.4535102341689e-147	2.7123419294486	1	0.003	6.30038546102853e-143	1110028F11Rik	1.21399552941709e-161	2.89913783145977	0.8	0	5.2621850218113e-157	Myct1	4.5482959395365e-142	3.58357114506685	1	0.003	1.97150435795149e-137	Ntrk1	1.03477929536076e-91
Cd24a	3.20063016092627e-49	0.783187657338869	0.995	0.943	1.3873451495551e-44	Creb3l1	1.39187702038944e-65	2.00457145165178	0.734	0.114	6.03323013258005e-61	Foxa3	1.72230875640638e-66	2.39998069282211	0.439	0.008	7.46551953551907e-62	Kcnk13	2.48521735912028e-109	3.45403348524688	0.826	0.011	1.07724231648428e-104	Pitx2	1.20081959250397e-55	2.51300668574335	0.907	0.12	5.20507260566769e-51	St8sia5	1.83265440872344e-126	2.59370332260434	0.625	0	7.94382380005261e-122	Ubash3a	8.71225322376463e-130	3.12884746297117	0.8	0.001	3.77641328237302e-125	Pcdh12	8.47890158773206e-116	2.76274108714828	0.857	0.003	3.67526468221834e-111	Scn3b	1.44016753981872e-75
Hsd11b2	1.5927774568849e-42	1.34238331183356	0.741	0.281	6.90405316461329e-38	Ogn	1.41952196914587e-64	2.45348595783918	0.928	0.293	6.1530599274597e-60	Ncmap	2.10886956801637e-66	3.70068658885569	0.544	0.021	9.14110602952375e-62	Smyd1	4.09803842750108e-109	3.47040842921213	0.783	0.009	1.77633573678462e-104	Myod1	2.91133841419882e-52	1.66178247455244	0.815	0.087	1.26194874901862e-47	Lgi4	1.33986554318235e-105	2.87949926917146	0.625	0.001	5.80778118347823e-101	Rab44	8.71225322376463e-130	2.7845905812507	0.8	0.001	3.77641328237302e-125	Sox17	6.12433880808295e-105	3.73592172841104	0.857	0.004	2.65465589975164e-100	Gm9947	8.25119781459117e-72
Lix1	9.76203352349705e-40	1.42545491818221	0.772	0.436	4.23145105109503e-35	Col1a1	1.04870930737559e-62	2.52945261002519	1	0.657	4.54573536375024e-58	Acan	7.15535000160346e-62	3.05194109545116	0.789	0.078	3.10155801169503e-57	Klhl41	4.89197000403036e-106	5.01898463143208	0.913	0.018	2.120473317947e-101	Eya1	1.26282363937509e-49	2.21978513253179	0.926	0.151	5.47383534723527e-45	Insc	1.11324555453865e-101	4.09938879012321	1	0.009	4.82547418070323e-97	Gata1	1.76166478568725e-113	4.61215388294924	1	0.004	7.63611218003994e-109	Robo4	2.05731561798186e-104	3.53781980757489	0.857	0.004	8.91764027770418e-100	Myf5	2.28224333948888e-68
Hmgn1	1.01411683377385e-38	0.297850376799325	1	1	4.39579082767614e-34	Col3a1	4.79068853098035e-62	2.09791955619557	1	0.827	2.07657185063874e-57	Matn4	1.38879083203118e-61	2.9055783942384	0.772	0.073	6.01985274052233e-57	Klhl31	3.26812456714843e-90	3.00906456123579	0.87	0.021	1.41660127487616e-85	Mybpc1	3.09208555774507e-47	1.9045671158966	0.704	0.07	1.34029540586018e-42	Cdh19	2.20988524632345e-96	4.77527712177431	1	0.01	9.57896858871364e-92	Cst7	1.52949640566301e-108	4.61705432246156	0.8	0.002	6.6297551199869e-104	Gpihbp1	1.42521034735015e-103	4.37650719759125	0.714	0.002	6.17771677162398e-99	Vgll3	2.32473598906423e-63
Marcksl1	2.97947036533829e-37	0.370248250449756	1	1	1.29148122455954e-32	Col1a2	8.61762474811155e-60	1.86656596640253	1	0.912	3.73539562331643e-55	Chad	2.45374399369582e-56	3.48676077096654	0.596	0.042	1.06359987150739e-51	Tnnt2	1.02777921423568e-89	5.11750884759361	0.87	0.022	4.45501178202597e-85	Myf5	7.28314236941378e-46	1.91865531500639	0.648	0.061	3.1569508914461e-41	Fabp7	8.98172607604926e-92	6.32470239474196	1	0.011	3.89321898492431e-87	Nkg7	4.42667531669026e-93	5.43709848746733	1	0.007	1.91878668277256e-88	Fam167b	1.42521034735015e-103	3.67113023168968	0.714	0.002	6.17771677162398e-99	Msc	9.35181688551096e-58
Car14	1.80463008290279e-36	0.792961953137444	0.883	0.521	7.82234955735042e-32	Htra1	6.54323970442433e-59	2.5809958582442	0.619	0.085	2.83623268227977e-54	Col11a2	3.75992798281898e-56	2.72605541654235	0.702	0.065	1.62977838343272e-51	2310043L19Rik	1.26089246949464e-87	2.97243681825088	0.435	0	5.46546449827146e-83	Met	1.39061168090069e-43	2.2513834907501	0.833	0.132	6.02774539203214e-39	Gm12688	7.56835788932403e-91	3.91344564289523	0.625	0.002	3.2805804107064e-86	Foxh1	5.80693992263911e-93	3.39944819111588	0.8	0.003	2.51707617886715e-88	Cldn5	1.05571040549045e-95	4.81858880244656	1	0.009	4.57608232363888e-91	Pitx3	1.01828625989782e-57
Hnrnpa1	4.17743330051014e-34	0.450753137561053	1	0.997	1.81075023843913e-29	Agtr2	8.88395077942476e-57	2.76076453264997	0.871	0.3	3.85083730484946e-52	Trpv4	9.97084884840081e-54	2.97921698187709	0.526	0.03	4.32196414182781e-49	Trim55	4.93668972253144e-86	4.15503305242086	0.87	0.023	2.13985752712848e-81	Fgf9	1.56982171535689e-43	2.112997584973	0.926	0.165	6.80454920738598e-39	RP24-222G3.1	1.03550494899832e-79	4.10844606035148	0.625	0.003	4.48849975192811e-75	F2rl2	1.22076877352319e-91	5.14621069656125	0.6	0.001	5.29154432571364e-87	Fam124b	5.79533218560419e-93	2.88024964746337	0.571	0.001	2.51204468917199e-88	Ank1	1.74914136250024e-56
Cbx1	7.1326181998429e-34	0.816661003526777	1	1	3.0917046849039e-29	Postn	1.40477514399494e-56	2.80680276509885	0.806	0.22	6.08913833916048e-52	A230065H16Rik	1.2621213940769e-53	3.60308033669545	0.561	0.037	5.47079139476573e-49	Arpp21	5.80469442134583e-85	4.59311338747013	1	0.038	2.51610284387656e-80	2310015B20Rik	1.21756859964097e-41	2.15103561369997	0.796	0.118	5.27767285200377e-37	Col20a1	1.21214553025087e-79	3.86332460607688	0.625	0.003	5.25416601542542e-75	Tmem71	2.22954755042564e-91	2.04375930065304	0.6	0.001	9.66419681207496e-87	Clec1a	4.17090402344124e-90	3.38998575814892	0.714	0.003	1.80792005800084e-85	Des	4.4035559246418e-54
Fubp1	1.82725759649404e-32	0.461341105007016	1	0.98	7.92043077776307e-28	Col6a3	5.80507418792399e-56	2.06453711658419	0.899	0.303	2.51626745749753e-51	Hapln1	9.26866338108799e-52	3.42018869787684	0.807	0.112	4.0175948291664e-47	Chrnd	5.78330189072935e-79	3.2522293818115	0.739	0.017	2.50683003755554e-74	Fitm1	1.39321758487842e-39	1.26055055318591	0.741	0.091	6.03904094341401e-35	4930469K13Rik	1.21214553025087e-79	2.56326626456792	0.625	0.003	5.25416601542542e-75	Tuba8	8.47054388897139e-82	4.11020855110424	0.8	0.004	3.67164195411354e-77	Cdh5	4.7686777464047e-90	4.30145151266212	1	0.01	2.06703105595658e-85	Lfng	5.88254875543127e-54
Hoxd10	3.92675583412166e-32	0.920441268138727	0.828	0.513	1.70209158385837e-27	Col6a2	1.11037084333575e-55	1.90092292210018	0.899	0.298	4.81301345752315e-51	Mia	1.02094226205174e-51	3.25437306273736	0.93	0.187	4.42537632908946e-47	Sgca	7.32335567899767e-79	3.23026229695907	0.739	0.017	3.17438175261833e-74	Cdkn1a	1.91538617405943e-37	1.68719643639018	0.815	0.135	8.30243291007798e-33	Mal	1.82665269386262e-76	3.65508793722922	0.375	0	7.9178087668169e-72	Il1rl1	1.2673760009749e-81	4.31702418848715	0.8	0.004	5.49356801382581e-77	Aplnr	6.14954338532898e-90	5.13311383273945	1	0.01	2.6655810758047e-85	Vgll2	8.06682545465006e-54
Lhx9	4.46342525673769e-32	1.24178790212794	0.758	0.456	1.93471631178552e-27	Col5a1	1.2114852965271e-54	1.69986486802421	1	0.604	5.25130416632637e-50	Extl1	5.01473498897342e-48	2.54382670067481	0.544	0.041	2.17368702832042e-43	Traf3ip3	2.20221361592853e-75	3.61980121430349	0.826	0.026	9.54571513960381e-71	Myl1	6.18192830145605e-31	1.00062615376933	0.537	0.066	2.67961864154914e-26	RP24-222G3.2	1.82665269386262e-76	1.1020228095653	0.375	0	7.9178087668169e-72	Mir7007	1.39181260806771e-81	4.69754568789038	0.4	0	6.03295093093029e-77	1810006J02Rik	3.27178924360354e-87	2.3304706526978	0.429	0	1.41818976553239e-82	Rapsn	8.07657646098437e-54
Igdcc3	5.16642819008182e-32	1.70042988926388	0.504	0.135	2.23943996327286e-27	Dcn	3.16710236989059e-54	2.98309891906311	0.791	0.228	1.37281219325277e-49	3110079O15Rik	9.86937595445905e-47	5.04646476128524	0.368	0.013	4.27797970121982e-42	Myh1	5.97484062680716e-73	2.38002527694835	0.435	0.002	2.58985441809583e-68	Tnnt1	1.20870291053759e-29	0.92361532555979	0.907	0.231	5.23924363601625e-25	Gm7276	1.82665269386262e-76	0.387870223445497	0.375	0	7.9178087668169e-72	Kel	1.39181260806771e-81	4.42964804670141	0.4	0	6.03295093093029e-77	Mmrn1	3.83625984458964e-87	4.31880998721546	0.857	0.007	1.66286519223583e-82	Fgfr4	9.84489290673673e-52
Nasp	5.54830754584242e-32	0.515333309173168	0.995	0.989	2.40496938882086e-27	Abi3bp	5.1836832471972e-54	2.7822252700271	0.532	0.064	2.2469193403301e-49	Scin	3.0760192474371e-46	2.82707844444665	0.509	0.036	1.33333130299408e-41	Hspb2	9.27544229657744e-73	4.0035616778152	0.739	0.02	4.02053321787446e-68	Pdgfa	5.21390653785613e-29	1.1916985625969	0.87	0.194	2.26001992789912e-24	Atp10b	1.46448421279858e-70	2.24008335946735	0.625	0.004	6.34795326879672e-66	Gp9	1.39181260806771e-81	4.11044910939891	0.4	0	6.03295093093029e-77	8430408G22Rik	7.12276714914409e-81	4.21339888903859	0.857	0.008	3.087434648468e-76	Fitm1	5.43977699879881e-49
Ywhae	1.22489762464727e-31	0.27964267186795	1	1	5.30944124379605e-27	Ly6h	1.23534789438591e-50	2.04549438648801	0.547	0.07	5.35473898300516e-46	Fam101a	1.2581794960406e-41	2.50919367168316	0.947	0.222	5.45370484353757e-37	Musk	3.30834273809285e-70	3.4266823175181	0.87	0.035	1.43403424325373e-65	Sgcg	3.35461315057771e-27	1.52312820977611	0.278	0.015	1.45409061624941e-22	Klhl30	4.10309652420936e-68	2.60960236111462	0.5	0.002	1.77852821938379e-63	Trbv13-2	1.39181260806771e-81	3.37136010880925	0.4	0	6.03295093093029e-77	Gimap1	2.36124709128787e-80	3.5153999848024	0.857	0.008	1.02350616418964e-75	Cck	2.39499296641493e-48
Srsf3	5.16621494188705e-31	0.339796816126054	1	1	2.23934752871036e-26	Sparc	1.40167513637214e-50	1.60697516843437	1	0.738	6.07570104611869e-46	Col9a3	1.35928810742546e-41	3.12270837732113	0.947	0.273	5.89197023044641e-37	Myog	4.20854351872499e-70	6.28290213468825	1	0.054	1.82423527362654e-65	Itga4	7.89162996965317e-27	1.13562718565154	0.759	0.165	3.42070592664586e-22	Car6	6.78324738836959e-68	2.71472140582035	0.5	0.002	2.94026641296268e-63	Ms4a2	1.39181260806771e-81	3.24849887195453	0.4	0	6.03295093093029e-77	Flt4	3.00581993787203e-79	2.11605067207039	1	0.012	1.30290271027001e-74	Lbx1	2.06291953482269e-43
Sox11	9.11821367970288e-31	0.689862878226506	0.996	0.957	3.95238090160401e-26	Fndc1	1.06017638647803e-49	2.17959833617858	0.432	0.035	4.59544056482768e-45	C130050O18Rik	5.14189862650603e-41	2.38299113212611	0.474	0.035	2.2288073786453e-36	Tmem8c	1.2591393393696e-69	4.74734430949806	1	0.054	5.45786538043146e-65	Cdh15	1.48703536722495e-26	0.99012049155273	0.648	0.113	6.44570350277325e-22	Gjc3	4.40350210935842e-66	4.23396034952091	0.75	0.009	1.9087420243225e-61	Gfi1b	1.39181260806771e-81	3.14706305495841	0.4	0	6.03295093093029e-77	Gm13056	3.66586291147437e-77	2.72060744537137	0.571	0.002	1.58900493760768e-72	Pdgfb	8.34527826203442e-43
Ptbp2	3.07950923262528e-30	0.652893584456223	0.986	0.914	1.33484407197376e-25	Lum	8.4192893432631e-49	2.27789327291053	0.885	0.388	3.64942515873082e-44	BC006965	2.29487027208508e-39	3.1723124991158	0.596	0.072	9.94734468137998e-35	Kremen2	7.66815912803503e-69	3.54954986441181	0.913	0.04	3.32384025563806e-64	Cxcr4	1.44748152633746e-25	1.30342866070165	0.426	0.048	6.27425342406236e-21	Hoxb9	4.42050595450243e-63	3.42771274598887	0.875	0.014	1.91611251103862e-58	Mir7676-1	1.39181260806771e-81	3.11512961568855	0.4	0	6.03295093093029e-77	Gimap4	2.15762238249536e-75	5.19949506727208	0.857	0.009	9.35242997916441e-71	2310015B20Rik	9.98287542008351e-42
H2afy	5.28083306764216e-30	0.475085855275169	1	0.994	2.28902990150017e-25	Lox	2.56097881780669e-48	2.10233444752638	0.791	0.237	1.11008187836649e-43	Cytl1	7.45242484196609e-39	4.17312008854684	0.684	0.109	3.23032807199862e-34	Tex14	4.81353171176851e-68	3.96170039804885	0.652	0.016	2.08647345578318e-63	Rbm24	4.77834586704096e-25	0.665261890416029	0.667	0.124	2.07122179952757e-20	Dlx1	1.20612113258383e-61	2.98676523074005	0.75	0.01	5.22805266129789e-57	Mir7676-2	1.39181260806771e-81	3.11512961568855	0.4	0	6.03295093093029e-77	Esam	1.11003895581702e-72	5.16047049414044	1	0.014	4.81157485788445e-68	Pdgfa	3.14674191780924e-40
Hmgb1	3.07537667030459e-29	0.345059428477661	1	1	1.33305277151023e-24	Emp1	3.87191997758228e-46	1.84641876640721	0.77	0.206	1.67832243348281e-41	Comp	1.87330314473498e-37	3.79720847334614	0.368	0.021	8.12001981116823e-33	Dll1	2.19340269210359e-66	3.17177825531004	0.783	0.028	9.50752330919223e-62	Lmo3	7.09572740815484e-25	1.39547447820762	0.537	0.081	3.0757140023388e-20	Sox2	1.47685786032948e-61	4.42622068838175	0.75	0.01	6.40158808138418e-57	Gm16194	1.39181260806771e-81	3.00812457167859	0.4	0	6.03295093093029e-77	Tfpi2	2.28613361044689e-72	3.59389654893927	0.714	0.005	9.90947474784308e-68	Rtn2	1.52996502342204e-39
Frzb	1.4308847456076e-28	1.26892330172366	0.713	0.393	6.2023130183107e-24	Thbs2	1.21353352368801e-45	1.98782675745556	0.568	0.097	5.26018241177806e-41	Ihh	2.09845893540882e-37	3.30633628274808	0.298	0.01	9.09598010142307e-33	Gm28653	4.80528591853428e-66	2.4595600574601	0.478	0.006	2.08289923424787e-61	Pcdh17	3.64477662585753e-24	1.34811410992132	0.87	0.285	1.5798648762442e-19	Camk2b	6.009967398544e-61	2.82593081821051	1	0.021	2.60508046857288e-56	Adora3	1.39181260806771e-81	2.98676460851127	0.4	0	6.03295093093029e-77	Bcl6b	5.67463973450023e-72	3.67738525186086	1	0.014	2.45972933931647e-67	Dbx1	5.82823193033527e-39
Psip1	5.14809714502208e-28	0.42276514040315	1	0.997	2.23149418848127e-23	Nfix	5.45852104173008e-45	1.38492612212627	0.986	0.522	2.36605053074832e-40	Trim47	2.7401969471802e-36	2.65326813982845	0.474	0.043	1.18776576872473e-31	Dner	1.29548063744871e-64	3.30266276048522	0.783	0.029	5.61539037108518e-60	Msc	1.04983004363895e-23	0.643703391866369	0.63	0.122	4.55059330715739e-19	Rdh9	1.38749802466903e-57	2.10413699700252	0.375	0.001	6.01424893773036e-53	Myo15b	1.39181260806771e-81	2.6746513773362	0.4	0	6.03295093093029e-77	2610203C22Rik	7.74439941967511e-70	3.34261096279944	0.857	0.01	3.35688737245237e-65	Heyl	1.17896685966233e-38
Rbbp4	1.82651630043616e-27	0.335638741459521	1	0.997	7.91721755587059e-23	Thbs4	1.24833233300889e-44	3.31608129608285	0.396	0.035	5.41102133066033e-40	Cspg4	6.94983406137666e-34	2.34741135976807	0.86	0.218	3.01247507224433e-29	Sel1l3	1.84711056677374e-63	2.89101282506251	0.609	0.014	8.00648546273746e-59	Atp2a1	1.54939125401718e-23	0.957004635607049	0.537	0.091	6.71599132966288e-19	Dlx2	5.69139711079282e-53	2.9622251068429	1	0.025	2.46699299164426e-48	Kcnj5	1.39181260806771e-81	2.57070895370834	0.4	0	6.03295093093029e-77	Ctla2a	4.63554773014905e-66	4.24134557403693	1	0.016	2.00932451911041e-61	Parm1	2.34512624710956e-37
Hmgb2	1.29712758603549e-26	0.519074589157878	1	0.994	5.62252923442945e-22	Fstl1	1.8310479296076e-44	1.08752493686893	1	0.994	7.9368603556771e-40	Lect1	7.73435355098983e-34	3.19329216145485	0.789	0.19	3.35253289021205e-29	Chrng	3.11643959493284e-63	3.95530160299086	0.826	0.036	1.35085190681959e-58	Pitx3	9.64756935537904e-23	0.873704779545851	0.481	0.068	4.1818354127826e-18	Prima1	3.52320408725135e-46	1.29774551777171	0.375	0.002	1.52716804365997e-41	Gm28857	1.39181260806771e-81	2.32853646544763	0.4	0	6.03295093093029e-77	Eltd1	4.65726291877262e-66	4.30715529119694	0.857	0.011	2.01873718477118e-61	Pde1c	5.41756434687391e-37
Lsm3	1.37808569399567e-26	0.416859729370239	0.993	0.991	5.97345024919361e-22	Copz2	7.75233154461734e-44	1.19235196379578	1	0.782	3.36032563132983e-39	Fgfr3	1.23473080576192e-33	2.63986495044685	0.772	0.167	5.3520641506556e-29	AC161246.1	1.10969817041051e-62	1.38912295110944	0.652	0.018	4.81009768946141e-58	Vgll2	2.71012243538963e-22	0.627779313932822	0.611	0.119	1.17472967084399e-17	Tecrl	1.73924265767487e-45	3.8820423340782	0.625	0.01	7.53892122395747e-41	Prf1	1.39181260806771e-81	2.01372954887274	0.4	0	6.03295093093029e-77	Grap	2.46532594785826e-62	3.78103986383813	1	0.018	1.06862018535864e-57	Myod1	1.44961038274388e-36
Sall3	1.41256109902092e-26	0.932333810111332	0.41	0.086	6.12288733981607e-22	Lgals1	1.34190934212344e-43	1.22111886682897	1	0.997	5.81664023436825e-39	Lgals3	2.01763889921275e-33	3.71729753961349	0.368	0.025	8.7456575725276e-29	Gm29590	1.71155524657447e-62	2.05139292388145	0.348	0.001	7.41890737180169e-58	Nav2	9.19783343690848e-22	0.953603482179261	0.907	0.296	3.98689288156235e-17	Afap1l2	2.05848871575388e-45	4.06364666201099	1	0.032	8.92272518730675e-41	Pdcd1lg2	1.39181260806771e-81	1.9584681291408	0.4	0	6.03295093093029e-77	F2rl3	4.65858550646266e-62	3.24521774030035	0.857	0.012	2.01931047363131e-57	Moxd1	1.95142863523383e-34
Mogat2	2.32119696949496e-26	1.42418705799965	0.508	0.169	1.00614603839728e-21	Col5a2	2.83372553770827e-43	1.75971976078291	0.935	0.577	1.22830667157503e-38	Col2a1	1.1079003005697e-32	3.03478870955067	0.982	0.531	4.80230464284942e-28	Frmpd1	3.50363498336791e-61	2.54868832557892	0.783	0.031	1.51868561989066e-56	Pgam2	1.38028768987726e-21	1.3787217243036	0.685	0.161	5.98299502054196e-17	Syt1	4.8838193725358e-44	2.45686018787762	0.75	0.016	2.11694034521937e-39	Ccl17	1.39181260806771e-81	1.76515502522252	0.4	0	6.03295093093029e-77	Icam2	4.2563937814862e-61	5.23752315251781	1	0.019	1.84497644852301e-56	Chodl	3.11858545581056e-34
H2afz	3.84035712535884e-26	0.45458855453805	1	1	1.66464119955804e-21	Selm	8.46002803951554e-43	1.34270205973411	1	0.754	3.6670837540084e-38	Papss2	1.82519440758931e-31	2.52179999458914	0.895	0.307	7.91148767913664e-27	Cryab	4.22110801256366e-61	3.83428782541034	0.913	0.05	1.82968147912584e-56	Six1	3.36182061948588e-21	1.19336134478303	1	0.446	1.45721476572235e-16	Luzp2	1.73361822393153e-38	3.1425772656473	0.75	0.02	7.51454155345362e-34	Ctse	1.39181260806771e-81	1.51115664250539	0.4	0	6.03295093093029e-77	Emcn	4.63668208821313e-61	6.09493123566937	1	0.019	2.00981621795686e-56	Pitx2	2.11796132185117e-33
Sumo1	3.96814190727072e-26	0.33036055470139	1	1	1.72003079112557e-21	Kdelr3	1.48196405561928e-42	1.44079479103648	0.899	0.402	6.42372139548735e-38	Cthrc1	1.953990573166e-31	2.23927392003206	1	0.538	8.46976753844536e-27	Lmod3	8.88213642061793e-59	3.47520849375697	0.478	0.008	3.85005085288105e-54	Rtn2	6.68444119163828e-21	0.970828030432697	0.667	0.15	2.89743787892753e-16	Dnaic2	2.45416985475591e-35	1.70844655822041	0.625	0.014	1.0637844652425e-30	Dock2	1.77140621090389e-78	2.81654216440151	1	0.009	7.67833736178398e-74	Mmrn2	7.10986476930828e-61	2.79540097158743	1	0.019	3.08184198290437e-56	Tnnt1	2.30759609110716e-33
Ran	5.44246292911844e-26	0.361725835174445	1	1	2.35908998125568e-21	Nfib	2.52800527257462e-42	1.37902917099033	0.986	0.869	1.0957891654502e-37	Scrg1	3.17425061798376e-31	2.74182625380089	0.456	0.049	1.37591067287124e-26	Itgb6	5.4995747148258e-58	2.2848723915516	0.435	0.006	2.38384565588839e-53	Dmrt2	1.0889043450202e-20	0.657017050183905	0.574	0.107	4.71996477392454e-16	Ednrb	4.91555787696379e-35	5.21804473754652	1	0.046	2.13069771734872e-30	Itgb2	2.06884890202551e-78	3.03574640660792	1	0.009	8.96763245071976e-74	Klhl4	5.03667327243068e-60	4.28705664422856	1	0.019	2.1831963966678e-55	Cdh15	7.06829948886152e-33
Btf3l4	8.11197398455569e-26	0.41826581151997	0.998	0.994	3.51621624334551e-21	Fkbp7	6.23237852591825e-42	1.18754952839788	1	0.803	2.70148679584452e-37	Rbpjl	5.38942034124025e-31	1.18973617310158	0.263	0.01	2.336098141114e-26	Dok7	4.47788504820884e-57	2.91846282049734	0.609	0.018	1.9409840529966e-52	Rapsn	4.11745496324811e-20	0.837617671492594	0.481	0.076	1.78475202836953e-15	Chl1	2.52112506396642e-33	2.80812664867584	0.75	0.024	1.09280687022688e-28	P2rx1	1.03264912060977e-73	4.40906452399669	1	0.01	4.47612087819509e-69	D830026I12Rik	1.11721800814064e-58	2.33813601945121	0.286	0	4.84269317808642e-54	Kcne1l	3.12641975514701e-32
Hoxd11	8.79717040902683e-26	0.863892593741511	0.821	0.57	3.81322148549677e-21	Gm9780	1.76475522764971e-41	2.6099182587397	0.417	0.046	7.64950800977043e-37	Fzd9	1.59985615902563e-30	2.10192754024782	0.596	0.093	6.93473650691252e-26	Chrdl2	4.03014417754754e-56	2.800128550736	0.739	0.03	1.74690629519976e-51	Tuba4a	9.12052665203891e-20	1.27319309396157	0.556	0.115	3.95338348259279e-15	Bhlhe22	3.20039419107636e-33	1.21896806701667	0.375	0.004	1.38724286606396e-28	Gpr174	1.15553140999022e-73	3.93448939841699	0.6	0.002	5.0087664497436e-69	1700020M21Rik	1.11721800814064e-58	1.56344240175191	0.286	0	4.84269317808642e-54	Rbm20	6.3362563868402e-32
Fam60a	1.26222664299108e-25	0.571717994561968	0.958	0.88	5.47124760670911e-21	Dlk1	2.40671524445954e-41	1.87845710158693	0.935	0.668	1.04321478986343e-36	Runx3	6.62681230760022e-30	2.03272411368495	0.526	0.072	2.87245806285239e-25	Unc45b	1.92939311192266e-55	3.45780321275869	0.478	0.009	8.36314738293996e-51	Synpo2l	9.75703532109934e-20	0.685691973772434	0.5	0.091	4.22928453028372e-15	Plxnb3	4.91384784779235e-33	1.33608291643098	0.375	0.004	2.12995648810407e-28	Icam4	1.47079955851405e-73	3.38242115233425	0.6	0.002	6.37532776633498e-69	4930578C19Rik	1.11721800814064e-58	1.54517021972801	0.286	0	4.84269317808642e-54	Sytl2	6.12260341048744e-31
Prrx2	1.34108142066697e-25	0.672451316283865	0.947	0.731	5.81305152602307e-21	Calu	5.33374699191762e-41	0.814205736946737	1	0.994	2.31196597111661e-36	Cmtm5	7.9305596764937e-30	2.39837161952679	0.509	0.07	3.43758039737296e-25	Actn2	1.98078402790654e-55	3.58132408867351	0.609	0.019	8.5859064473637e-51	Eya2	2.97427161662774e-18	1.10623578570179	0.778	0.232	1.28922777494346e-13	Bcas1	6.56444413977513e-32	2.84705657180679	0.5	0.01	2.84542395682693e-27	Tal1	4.10576561421969e-73	2.93584871435087	0.8	0.005	1.77968516313967e-68	Tlx1	1.11721800814064e-58	0.491399226541509	0.286	0	4.84269317808642e-54	Musk	3.3110468889751e-30
Snrpd1	2.64937636331072e-25	0.317706811406723	1	1	1.14839867844066e-20	Angptl1	1.22842512937764e-40	1.88330723746146	0.799	0.321	5.32473156580034e-36	Col9a2	2.00316249395077e-29	2.82799046068319	0.912	0.346	8.68290814627903e-25	Mybph	2.61647516316354e-55	4.01787997029477	0.478	0.009	1.13413732422487e-50	Iigp1	3.71801701984334e-18	1.29319968870643	0.333	0.043	1.61161165742129e-13	Irf6	3.60002098505725e-31	3.1555174790869	0.75	0.026	1.56046509618291e-26	Treml2	1.20387834675783e-72	2.22041055112031	0.8	0.005	5.21833108185648e-68	Gpr116	1.18959468857581e-54	4.09470889474619	1	0.022	5.15641713710071e-50	Acta2	5.9299478892606e-30
Erh	3.15347803648645e-25	0.334092106323298	1	1	1.36690658969541e-20	S100a11	8.25781158174042e-40	1.07944131714385	1	0.988	3.5794310082212e-35	Prelp	6.69759106847288e-28	2.93103475168979	0.509	0.074	2.90313782454026e-23	Mstn	7.00069847542159e-55	3.30078274259685	0.652	0.022	3.03452276115624e-50	Sim2	5.63133493484535e-18	0.850786093621523	0.426	0.072	2.44095844085806e-13	Hoxb8	8.09578187043792e-31	1.7080054204577	0.75	0.026	3.50919760956002e-26	Ccdc88b	7.1752259755823e-72	1.30694682867303	0.8	0.005	3.1101734513759e-67	Ptprb	6.84256345443588e-54	2.27976845071657	1	0.022	2.96597755495978e-49	Megf10	7.21181831369647e-30
Cpa2	5.0481659588587e-25	1.70440241429192	0.609	0.312	2.18817801652689e-20	Meg3	1.08613953121709e-39	1.22530861978601	0.993	0.772	4.7079804120136e-35	Hrct1	6.88533963726638e-28	2.01363500898035	0.281	0.016	2.98451931916948e-23	Ank1	5.98082157771188e-54	3.11733813203514	1	0.076	2.59244692107499e-49	Sp5	1.45107432167758e-17	0.499353493080425	0.259	0.025	6.28982675474362e-13	Sox10	3.10508791406982e-29	4.29771476989359	1	0.058	1.3459314072327e-24	Rgs14	1.13540186789679e-65	3.11564586985793	0.8	0.007	4.92151293658544e-61	C130074G19Rik	7.0608697228408e-53	2.32028484814665	0.429	0.002	3.06060459006257e-48	Tbx1	1.71503890812607e-28
Ldhb	2.16210752100767e-24	0.40615875297265	0.998	0.951	9.37187126055986e-20	Fam46a	2.38464360806559e-39	1.60465042222413	0.612	0.136	1.03364761835211e-34	Pou3f3	1.49741536209329e-27	0.623924733527168	0.298	0.02	6.49069662852957e-23	2900079G21Rik	6.19466944280482e-54	0.912263906446126	0.304	0.001	2.68514141667818e-49	Gria2	1.64516321719551e-17	1.08063037422671	0.519	0.113	7.13112448125565e-13	L1cam	2.76787983056435e-28	2.54786351015598	0.875	0.042	1.19976519135642e-23	Stap1	1.3341755418196e-65	3.45828902138297	0.8	0.007	5.78311730357125e-61	Pglyrp1	8.38834053981037e-53	3.05289835934186	0.429	0.002	3.6360100903862e-48	6330403L08Rik	5.55622677908229e-28
Hnrnpc	4.95707459747099e-24	0.252489566231564	1	1	2.14869355501978e-19	Ctsk	3.6777349982379e-39	2.06109432061868	0.734	0.259	1.5941510123362e-34	Col11a1	3.64199557517757e-27	2.47394220780304	0.982	0.644	1.57865940201647e-22	Rgr	4.40224755359953e-53	2.34191731498661	0.261	0	1.90819822458325e-48	Hotairm1	2.02683694204751e-17	1.02783738698215	0.481	0.096	8.78552740899914e-13	Aspa	5.79072550569345e-28	4.1865837591286	0.5	0.012	2.51004787769788e-23	Acap1	1.05730519478235e-64	4.05962322827239	1	0.012	4.58299509730359e-60	Prnd	1.29914271999222e-52	6.27907007700081	0.714	0.01	5.63126403407826e-48	Rxrg	7.10167832716665e-28
Zic5	5.58238528890278e-24	1.35975692541286	0.406	0.1	2.4197407273278e-19	Acat1	3.78867307010345e-39	0.873159793545064	1	0.95	1.64223822896704e-34	Wwp2	7.07723887592489e-26	2.17759463974954	1	0.797	3.0676999631584e-21	Myom3	4.40224755359953e-53	1.5124313021058	0.261	0	1.90819822458325e-48	Myo5b	3.74589057940022e-17	1.22657158433669	0.352	0.051	1.62369373054682e-12	Tmem132e	1.13329188286623e-27	2.33190304173069	0.5	0.012	4.91236699547194e-23	Rasal3	1.13276691714309e-61	3.1318140547733	0.6	0.003	4.91009147904844e-57	Madcam1	3.031178848925e-52	5.19593008867713	0.571	0.005	1.31389478385503e-47	Mstn	1.4619190696107e-27
Snrpe	1.7901405772421e-23	0.372434376151413	1	1	7.7595433461136e-19	Rnase4	4.90611034572211e-39	1.51746755354639	0.662	0.188	2.1266025904567e-34	Cd9	2.30719156187242e-25	1.88976199970509	0.982	0.549	1.00007525440922e-20	Sh3bgr	6.03017356543459e-53	2.9821276083163	0.609	0.02	2.61383903367328e-48	Tppp3	8.95617897659371e-17	0.59180083139999	0.815	0.273	3.88214533919431e-12	Phactr1	1.66135155157818e-26	4.37052708632714	1	0.066	7.20129443547079e-22	Il9r	1.13276691714309e-61	2.07725344665336	0.6	0.003	4.91009147904844e-57	Kcnq1	5.74182288838515e-52	1.94224376005374	0.571	0.005	2.48885054919943e-47	Tppp3	1.57929684773848e-27
Ptma	1.82273629007238e-23	0.311818231302242	1	1	7.90083272294773e-19	Ifi27	5.76708166308436e-39	2.18075161271787	0.504	0.088	2.49979921768055e-34	Thbs1	1.25621867096962e-24	2.0401419696489	0.895	0.396	5.44520545118492e-20	Sema6b	6.2229970070885e-52	1.93756420866863	0.826	0.046	2.69742028269258e-47	Ccdc141	1.21559860725943e-16	1.2130633455935	0.444	0.083	5.26913372302673e-12	Pnpla3	5.22725491733991e-26	2.23931518036518	0.375	0.007	2.26580591647016e-21	Rgs18	3.57747447587314e-61	6.00862791951121	1	0.013	1.55069208631197e-56	Kcne3	2.44127081608362e-51	5.63242621170536	0.857	0.016	1.05819324793961e-46	Dtx4	8.66637965680726e-27
Mab21l2	2.13079118409819e-23	0.853522485272998	0.842	0.582	9.23612746659202e-19	C1qtnf2	6.64355052877655e-39	2.35487837277359	0.468	0.072	2.87971341220348e-34	Col9a1	1.26344458572836e-24	2.14072600762328	0.947	0.521	5.47652690129816e-20	Krt24	4.05322664134445e-50	2.27435906928485	0.478	0.011	1.75691161995716e-45	Isl1	2.5113500797945e-16	1.67914171768654	0.259	0.029	1.08856980558772e-11	Ndst3	5.4474489983115e-26	2.36787344441311	0.5	0.013	2.3612512428081e-21	Ptpn7	4.3514079268208e-55	4.48493096137966	1	0.015	1.88616127995974e-50	Rasgrp3	2.10880034622426e-49	3.87657000834583	1	0.025	9.14080598074367e-45	Adcyap1r1	1.18582458612687e-26
Anp32a	2.29797134767172e-23	0.525422646335575	0.996	0.983	9.96078660361782e-19	Bgn	9.70552268235507e-39	1.65899945919035	0.885	0.455	4.20695586189363e-34	Cpe	8.57090073572937e-24	1.62426898177278	1	0.897	3.71514263290925e-19	Des	1.07667359280561e-49	3.19703899547607	0.957	0.075	4.66694935537521e-45	Smtnl2	4.10339882308071e-16	0.873622223380487	0.722	0.222	1.77865925385256e-11	Sntb1	5.78701159271966e-26	2.95619957211815	0.875	0.046	2.50843804498026e-21	Spn	4.97984005960809e-55	2.67800046742231	0.8	0.009	2.15856147223772e-50	She	1.33139588700938e-48	2.9950583392434	0.857	0.018	5.77106861183084e-44	Efhd1	1.42979783450673e-26
Crabp2	5.33351877191774e-23	0.591407757539917	0.995	0.903	2.31186704687546e-18	Npdc1	9.71222854624282e-39	1.82543249889938	0.504	0.086	4.20986258565441e-34	H19	1.41246545098839e-23	1.3120180185866	1	0.985	6.12247274385427e-19	Myh8	1.42139640020606e-48	1.69253371346257	0.435	0.009	6.16118483633321e-44	Tpm2	6.64237678377952e-16	0.902299398290929	0.981	0.706	2.87920464069707e-11	Sema3g	7.29391147978108e-26	0.716174602105357	0.375	0.007	3.16161887002591e-21	Gcsam	6.91056337827255e-55	4.35480118604906	0.4	0.001	2.99545280194602e-50	Upp1	2.11865303741124e-48	3.15938277743769	0.714	0.011	9.18351345596274e-44	Neb	1.54108102859588e-26
Ilf2	7.48795483232831e-23	0.34044245956383	1	0.989	3.24572890162103e-18	Cmtm3	2.02606745349795e-38	1.23974585898649	0.993	0.743	8.7821919839322e-34	Jdp2	2.02088408920435e-23	2.50847878546924	0.772	0.243	8.75972417306518e-19	Atp2a1	4.66214999064906e-48	4.26742547229987	1	0.095	2.02085553494674e-43	Acta2	9.79402245598401e-16	0.780914654608025	0.667	0.212	4.24531697377083e-11	Slitrk2	2.59588026212189e-25	2.71976004939417	1	0.067	1.12521025841936e-20	Clnk	6.91056337827255e-55	3.84859500917262	0.4	0.001	2.99545280194602e-50	Rapgef4	1.21622723814267e-47	2.80338982802409	0.857	0.018	5.27185858645322e-43	Fam159a	6.04766501591219e-26
Lhx2	1.82149110976481e-22	0.953434115052603	0.609	0.289	7.89543536438654e-18	Pmp22	2.08812379865563e-38	1.17494901464999	0.978	0.63	9.05118141765271e-34	Foxc1	2.13812112954822e-23	1.43200080361199	0.947	0.381	9.26789984813972e-19	Best3	5.92373706945381e-48	1.39541741331379	0.304	0.002	2.56770307012545e-43	Tcf15	1.06801130345585e-15	1.37214627984621	0.815	0.294	4.62940179595974e-11	Vat1l	8.33596641046423e-25	2.6598570338046	0.875	0.05	3.61330800027982e-20	Prss34	6.91056337827255e-55	3.16670614309039	0.4	0.001	2.99545280194602e-50	Sox7	2.83987625482706e-47	3.89819890893831	0.571	0.007	1.23097276141734e-42	1110002E22Rik	8.49890225331672e-25
Cped1	2.84638802156913e-22	0.532531843447698	0.935	0.65	1.23379535182936e-17	Matn2	4.77095310269593e-38	1.99887042245427	0.59	0.133	2.06801733189458e-33	Tgfa	2.25832619501257e-22	2.1009515220632	0.333	0.036	9.78894072490147e-18	Dusp27	2.1298345187892e-47	2.1490376179641	0.652	0.029	9.23198070514367e-43	Ppargc1b	1.93310080736988e-15	0.784186345335476	0.352	0.057	8.37921875962547e-11	Apold1	2.29420460660381e-24	2.07139953122769	0.75	0.034	9.94445928778486e-20	Itk	6.91056337827255e-55	2.70030675804472	0.4	0.001	2.99545280194602e-50	Mfng	7.51428600609712e-47	3.44218836887997	1	0.026	3.25714241220286e-42	Synpo2l	1.961559281071e-24
Rimklb	6.67710302277667e-22	0.659241612884887	0.858	0.602	2.89425707625278e-17	Cd81	5.45765283120985e-38	0.787513743971576	1	0.994	2.36567419621622e-33	Tenc1	2.3616293782153e-22	1.97364715295949	0.789	0.263	1.02367187028121e-17	Wt1	5.71077344210068e-47	1.80835291646102	0.391	0.007	2.47539185621296e-42	Fgfr4	3.74372724767253e-15	0.304313129387191	0.5	0.106	1.62275601277614e-10	Rasgef1c	1.63699440104375e-23	2.67478867563347	0.375	0.008	7.09571593076425e-19	Tnfsf14	6.91056337827255e-55	1.43739229429732	0.4	0.001	2.99545280194602e-50	Samsn1	1.50797555151563e-45	3.10131919739965	0.857	0.019	6.53647082559963e-41	En1	2.79223948387916e-24
Paip2	7.25786677221314e-22	0.328510055466915	1	1	3.14599493108351e-17	Prss35	6.09634488803014e-38	2.58756846327152	0.612	0.151	2.64252165516555e-33	Sox9	3.85062614311605e-22	1.73274678599216	0.947	0.728	1.66909240799509e-17	Atcayos	1.71830474816958e-46	1.08279029104795	0.348	0.004	7.44816376141588e-42	Tmem30b	5.12174051287151e-15	0.916868893025615	0.685	0.21	2.22006964270928e-10	Ajap1	2.5595841679272e-22	3.2169534617605	1	0.079	1.10947735342973e-17	Gfi1	6.91056337827255e-55	1.41329041952908	0.4	0.001	2.99545280194602e-50	Klhl6	2.08965599441138e-45	3.35137493843595	1	0.027	9.05782287337555e-41	Chrnb1	3.10872487255849e-24
Ifitm1	2.27938914180761e-21	0.417348181081239	0.643	0.312	9.88024017407927e-17	Cd63	7.6749743475258e-38	0.631686868826707	1	1	3.32679438067853e-33	Cbr2	4.40238932183552e-22	2.60703045010213	0.316	0.032	1.90825967544283e-17	Tead4	3.27638951244422e-46	2.53263748057494	0.783	0.049	1.42018379806407e-41	Prdx6	7.9398616070691e-15	0.629905965520676	1	0.991	3.44161241220017e-10	P2rx7	5.29450595524142e-22	2.85934276820692	0.5	0.016	2.29495655135895e-17	Mctp1	1.1160121672134e-54	2.70551647942147	0.8	0.009	4.8374663400032e-50	Kdr	2.52278879019428e-45	4.325954264949	1	0.028	1.09352802899761e-40	Eya1	1.98474744738106e-23
Srsf10	2.30957211746773e-21	0.319783135001895	1	1	1.00110713003756e-16	Anxa2	1.13994883337049e-37	1.52356047020698	0.928	0.586	4.94122221312773e-33	S100b	5.94626165790633e-22	2.29539689514223	0.404	0.058	2.57746657823608e-17	Myot	1.99698700443394e-45	3.35750795017271	0.261	0.001	8.65613986941937e-41	Crym	2.03862119682139e-14	1.37068154013337	0.5	0.121	8.83660743974201e-10	Lims2	9.45312481249739e-22	2.24497916915061	0.5	0.016	4.09755148122512e-17	Itgal	1.27633952361219e-54	2.04751492053377	0.8	0.009	5.53242129904941e-50	Gpr97	6.39831911548835e-45	3.38668865444294	0.857	0.02	2.77341540379958e-40	Gfra1	2.53271923484704e-23
Rfc4	2.73749986925002e-21	0.478946381276263	0.951	0.914	1.18659669332511e-16	Fbn1	1.96416656370237e-37	1.51510849907609	0.892	0.411	8.51387638702428e-33	Col27a1	8.95882139561148e-22	1.71711891134268	0.93	0.48	3.88329072214175e-17	Cpa5	2.00422240595696e-45	1.96145556286015	0.565	0.021	8.68750244086106e-41	Myc	2.23961266616961e-14	0.903174201861548	0.944	0.473	9.7078250627788e-10	Agmo	2.54697061138967e-21	2.21210364127907	0.375	0.009	1.10400988121297e-16	Adap1	2.85154452718802e-54	2.25246395571108	0.8	0.009	1.23603049075492e-49	Podxl	3.48516019036526e-44	2.78582598773415	1	0.028	1.51067753611573e-39	Gper1	3.55861998430175e-23
Scube1	3.0897711629116e-21	0.723806329420605	0.664	0.344	1.33929220827566e-16	Maged2	8.92380120274967e-37	0.892429469400995	0.993	0.994	3.86811086934387e-32	Sp7	1.12604008181299e-21	2.14844577483091	0.421	0.066	4.88093333862658e-17	A930003A15Rik	2.50099238407014e-45	1.73754876804562	0.261	0.001	1.08408015879904e-40	Hspe1	2.69276945490345e-14	0.645017633776061	1	0.994	1.16720784792245e-09	Itga2	3.12286964266838e-21	0.72643152888393	0.375	0.009	1.35363907531104e-16	Nckap1l	2.50331078777393e-53	2.44007914891342	1	0.015	1.08508509406849e-48	B3gnt3	4.9376848354657e-44	2.91459204428218	0.429	0.003	2.14028886878096e-39	Igfbp3	6.48632903971953e-23
Hnrnpk	3.98471939683635e-21	0.271364529222655	1	1	1.72721646975269e-16	Gpx8	1.24595002360437e-36	0.894644292394053	1	0.958	5.40069497231549e-32	Fgfr2	1.59123893568257e-21	1.44213378840139	0.982	0.548	6.89738429060969e-17	Prox1	2.88248583880176e-45	2.25053615704499	0.87	0.064	1.24944231168701e-40	Neb	3.00540351223115e-14	0.78334109750276	0.463	0.107	1.30272220641171e-09	Pcdh1	3.42365804528383e-21	2.49355960612765	0.75	0.042	1.48401881630873e-16	Spns3	7.06880121211621e-53	2.62828897569626	0.6	0.004	3.06404257340389e-48	Scarf1	3.17719856967476e-43	2.12300983876631	0.714	0.013	1.37718849201122e-38	Dmrt2	8.79077921821382e-23
Rrm2	4.10759670430011e-21	0.616755832755503	0.935	0.862	1.78047886744592e-16	Kctd12	2.10680712941039e-36	1.49043449340695	0.935	0.533	9.13216618314229e-32	Col15a1	1.60893749311723e-21	1.36950895497124	0.386	0.052	6.97410045766593e-17	Hfe2	3.15014027858914e-45	3.37942294685348	0.783	0.051	1.36545980515725e-40	Lfng	3.31111673732256e-14	1.03558112596945	0.481	0.115	1.43523666095984e-09	Bche	6.70504218847375e-21	3.54106849903455	0.875	0.064	2.90636758701583e-16	Rgs1	5.14450471880656e-51	4.83906875667441	0.8	0.01	2.22993701541389e-46	Flt1	9.03393688005051e-43	4.16282435061104	1	0.031	3.9158502800267e-38	2610016A17Rik	3.88472570435185e-22
Dnaja1	5.22130352181743e-21	0.285197712424798	1	1	2.26322622456698e-16	Anxa5	7.18744992651461e-36	0.975125815146543	0.986	0.958	3.11547204514702e-31	Fibin	1.73224965216949e-21	1.39118370765185	0.982	0.555	7.50860934229389e-17	Pitx3	6.0772422372047e-45	2.75709253707099	0.913	0.071	2.63424142013875e-40	Rragd	5.62041163293784e-14	0.920901002109654	0.926	0.439	2.43622362641323e-09	Egfl8	7.73361153879317e-21	4.28178610457504	0.875	0.066	3.35221125760529e-16	Gimap1	1.22826570135287e-50	3.79189994294466	0.8	0.01	5.32404050908413e-46	Nr5a2	2.98879784875569e-42	0.705910978801289	0.571	0.008	1.29552431552164e-37	Mamstr	5.69815444375317e-22
Tma7	5.38894366007087e-21	0.305763754017303	1	1	2.33589151889432e-16	Vim	7.87960380238949e-36	1.06219204148932	1	0.936	3.41549306418375e-31	P4hb	2.75195141684441e-21	0.906525961880456	1	1	1.19286086114538e-16	Palmd	1.02318049197373e-44	3.22053657351578	0.957	0.085	4.43507816050935e-40	Cerkl	6.22784336658571e-14	0.922816821283527	0.426	0.091	2.69952098568024e-09	Heyl	7.88202418508578e-21	2.45172036801869	1	0.079	3.41654220326728e-16	Plcb2	2.28229505630496e-50	2.76080349590215	0.8	0.01	9.89283615105947e-46	Adora2a	4.0803869558224e-42	0.928284509378703	0.571	0.008	1.76868452987078e-37	Ttn	7.63973728793675e-22
Gm6104	1.02353134072247e-20	0.983994719101892	0.723	0.45	4.43659894949562e-16	Plac9b	8.02591973265291e-35	1.9818305780203	0.453	0.078	3.47891516731573e-30	Sorbs2	3.45045629260705e-21	1.87072059461537	0.825	0.291	1.49563478459345e-16	Neb	1.28705898677079e-44	4.52131787178942	1	0.106	5.57888588405668e-40	Dpysl4	7.44038052427762e-14	0.742848655056075	0.907	0.382	3.22510734205338e-09	Mpz	2.17480162319897e-20	2.37835046354718	0.625	0.03	9.42689511591825e-16	Hcls1	4.78955153524364e-50	1.7448855097115	0.8	0.01	2.07607900846671e-45	Bik	8.66064893712054e-41	3.36081558684037	0.714	0.014	3.75404488828427e-36	Adrb2	9.93101976827916e-22
Rps6ka6	1.13553669848544e-20	0.738487430561853	0.862	0.708	4.92209737325499e-16	Sec24d	9.50480587943698e-35	1.17636211483716	0.942	0.48	4.11995315650075e-30	Tgm2	3.56101262001521e-21	2.24875087594862	0.263	0.022	1.54355653027179e-16	Ttn	3.94294013482823e-44	4.53629551987228	1	0.107	1.70910683084265e-39	C1qbp	9.50485169906677e-14	0.579208236004651	1	0.991	4.11997301747748e-09	Vsnl1	3.51692957571775e-20	1.5976365253472	0.75	0.044	1.52444829389062e-15	Lst1	3.4486653027251e-48	2.97192131686606	1	0.017	1.49485846211922e-43	Cdkl1	1.77726503224591e-40	2.18002971182424	0.714	0.014	7.70373300877311e-36	Erbb3	1.86906698955722e-21
Cyp26b1	1.20804392928882e-20	0.721747513068329	0.65	0.344	5.23638721589534e-16	Aspn	3.04113989123922e-34	2.5147904637661	0.525	0.123	1.31821249725655e-29	Moxd1	5.87598166038628e-21	1.42804629791133	0.667	0.174	2.54700301051104e-16	Sync	4.66036842643602e-44	2.44711748095052	0.739	0.045	2.02008329812296e-39	Gm10053	1.46751675518367e-13	0.68156240443361	1	0.995	6.36109812701914e-09	Igsf9b	8.21890217365362e-20	1.52635317038285	0.625	0.03	3.5625653361919e-15	Myo1g	1.00447920167651e-47	4.16734662635641	0.8	0.011	4.35401554758701e-43	Cd93	6.07380900665692e-40	4.30110876838026	1	0.034	2.63275325202551e-35	Rbm24	2.1349986328954e-21
Ift74	1.30595491739738e-20	0.503903878139123	0.965	0.865	5.66079218495068e-16	S100a10	3.37687094908744e-34	1.40509997865716	0.928	0.663	1.46373848159144e-29	Nlgn3	6.28904169764859e-21	1.66537893786949	0.895	0.323	2.72604801426276e-16	Tnnc1	1.10598847840652e-43	4.86719791908958	0.826	0.06	4.79401765850091e-39	Arhgdig	2.88017878525099e-13	0.884476155760175	0.556	0.15	1.24844229625489e-08	Cdk18	3.61543946365763e-19	2.62657300544207	1	0.094	1.56714838991704e-14	Fgl2	1.3241285019681e-46	3.49966596951245	0.6	0.005	5.73956740463091e-42	Apold1	7.35427626090478e-40	3.31392798490087	1	0.033	3.18778458805178e-35	Srpx2	2.28623100659241e-21
Phf6	2.20106713241127e-20	0.488149297588279	0.986	0.943	9.54074559214988e-16	Olfml3	3.38641955096685e-34	1.32935597062333	0.935	0.69	1.46787741856209e-29	Rcn3	1.8312873457986e-20	1.28629601581536	1	0.963	7.9378981290986e-16	Unc5a	5.41192246070959e-43	2.22332127027181	0.783	0.051	2.34585190981918e-38	Hes6	3.79440681923281e-13	0.922752889143168	1	0.779	1.64472357986466e-08	Spon1	1.65555168332768e-18	3.45143974183018	1	0.1	7.17615432655215e-14	Tespa1	1.79113401082922e-46	4.37369578663726	0.6	0.005	7.76384948334036e-42	Ssu2	1.52541074867665e-39	2.68580045193612	0.286	0.001	6.61204543121382e-35	Vwa1	2.85770321108944e-21
Hnrnpa3	2.44242095790098e-20	0.334364374611961	0.998	1	1.05869178841176e-15	Emp3	3.65832320848532e-34	1.28063769475822	0.935	0.603	1.58573677795005e-29	Mgp	2.06137968761419e-20	2.14769458503742	0.842	0.363	8.93525639393247e-16	Chrnb1	1.36122556270274e-42	3.42312430925757	1	0.103	5.9003683240913e-38	Ppp1r1a	4.64451902295075e-13	1.00172768561015	0.722	0.249	2.01321321568823e-08	Erbb3	3.69984829557199e-18	2.86351875653585	1	0.103	1.60373624219864e-13	Cd200r1	5.13832425239769e-46	3.25575517768608	0.6	0.005	2.2272580304443e-41	Gm13713	1.52541074867665e-39	2.13502860346541	0.286	0.001	6.61204543121382e-35	Sync	7.66194845482293e-21
2810417H13Rik	2.80980533737335e-20	0.51257382643404	0.919	0.837	1.21793822153785e-15	Itm2b	2.02585546164302e-33	0.67332392719786	1	0.994	8.78127308403784e-29	Chadl	2.86112878399891e-20	2.1471011030399	0.667	0.207	1.24018488271217e-15	Myl1	1.58440594456557e-42	4.81642826883599	0.87	0.074	6.86776600731391e-38	Arxes2	6.7902103115786e-13	0.721902772307721	1	0.88	2.94328456165686e-08	Gpr126	3.13935955334023e-17	1.74575446792997	1	0.096	1.36078679199086e-12	1810011H11Rik	5.13832425239769e-46	2.73816542200883	0.6	0.005	2.2272580304443e-41	Itih4	1.52541074867665e-39	1.7098102242573	0.286	0.001	6.61204543121382e-35	Hspb1	8.52018559862523e-21
Hnrnpab	3.33849908772121e-20	0.282450271098043	1	1	1.44710581456363e-15	Fam129a	3.51943578963536e-33	1.75106596262413	0.331	0.035	1.52553463737534e-28	Matn3	3.8802286857669e-20	3.86631879314917	0.561	0.146	1.68192392613252e-15	Myod1	1.93367360176508e-42	3.66275293117467	1	0.107	8.38170159421091e-38	Ppp1r14b	7.24603501007695e-13	0.748231336416976	1	0.993	3.14086633546796e-08	Fam178b	3.35468416355306e-17	2.55345025261415	0.5	0.022	1.45412139753371e-12	Samsn1	1.15821925659308e-45	4.51829552025465	1	0.02	5.02041718962835e-41	Rapgef4os1	2.23568700613145e-39	0.405516039192085	0.286	0.001	9.69080889677738e-35	Cep41	9.6651650477581e-21
Dek	4.17492688230583e-20	0.35517385548123	1	0.997	1.80966380640428e-15	Mfap2	3.75184198963012e-33	0.818792742468554	1	0.986	1.62627342882507e-28	Sox6	1.1079563191261e-19	1.43685017617377	0.895	0.41	4.80254746088398e-15	Rapsn	7.62006342602509e-42	2.61807865555619	0.913	0.079	3.30299269264484e-37	Chchd4	1.34747933549608e-12	0.810937973423409	0.963	0.655	5.84078392764132e-08	Slc6a15	8.65626718662606e-17	2.15207400840466	0.625	0.036	3.75214557471493e-12	Tmem40	2.91949595569626e-44	3.54144480908266	0.8	0.012	1.2654847169561e-39	Gimap5	5.09928509624654e-39	3.02714474874762	0.571	0.009	2.21033611781902e-34	Lta4h	2.65964957384444e-20
Dusp9	7.13820086706531e-20	0.644902431326309	0.639	0.332	3.09412454783813e-15	Ppic	7.90261091899957e-33	0.770963068640648	0.993	0.986	3.42546572894955e-28	Epyc	1.16952924867535e-19	4.46268076932726	0.298	0.034	5.06944148130818e-15	Sln	1.54768656521538e-41	4.85278611005772	0.391	0.009	6.70860218558258e-37	Npm1	1.63793785223295e-12	0.473290228824419	1	1	7.09980541428895e-08	S100a16	1.20158436466328e-16	2.75283885658991	1	0.109	5.20838758706947e-12	Sp110	3.03012699306564e-44	2.15167838413472	1	0.02	1.31343884641423e-39	Clec1b	5.61639435304783e-38	3.25393993988811	0.429	0.004	2.43448229627211e-33	Pvrl1	5.45792994348869e-20
Zic2	7.50980562693497e-20	0.822502829110631	0.406	0.138	3.25520034705123e-15	Eln	1.14855267320264e-32	1.00700452287294	0.36	0.045	4.97851641726417e-28	Serpinh1	1.58963561797782e-19	1.13820508992967	1	0.99	6.89043454968667e-15	Fitm1	1.80086260573699e-41	2.88835884193248	1	0.107	7.80601905082757e-37	Rxrg	3.32180118993823e-12	0.787988991849727	0.481	0.127	1.43986794379062e-07	Cbr3	1.26087393191534e-16	3.03149396662561	0.625	0.039	5.46538414528025e-12	Bin2	1.07668907833357e-43	4.78817877281634	1	0.021	4.66701647894468e-39	Tnfrsf9	6.35085387374311e-38	1.84499189953739	0.429	0.004	2.75284112011269e-33	Cryab	2.49102826420399e-19
Sall4	1.30115862784304e-19	1.22562930594093	0.338	0.08	5.64000218824843e-15	Ahnak	1.36687238547472e-32	1.0966143411738	0.971	0.677	5.92484504207873e-28	Sox10	1.70490159498532e-19	1.21443210763454	0.351	0.048	7.39006645362338e-15	Asb2	3.23868400712398e-41	2.14809866748312	0.391	0.009	1.40383996972796e-36	Rbm20	3.36679079517986e-12	0.822666294241223	0.315	0.058	1.45936913807866e-07	Fhdc1	3.86158793973533e-16	1.84598094600802	0.625	0.038	1.67384390835767e-11	Icam2	1.36260552507732e-42	2.43220243435768	1	0.021	5.90634990900013e-38	Gm13012	9.17746114083006e-38	1.96226489123039	0.429	0.004	3.9780623061042e-33	S100a10	3.55958873623701e-19
2610318N02Rik	1.63366652327068e-19	0.526406542586679	0.9	0.699	7.0812909117691e-15	Fbln5	3.30297384238746e-32	1.67452708462276	0.813	0.419	1.43170704172127e-27	Fxyd3	2.0757014972983e-19	2.46637376070781	0.439	0.08	8.99733571018919e-15	Cnr1	5.6163847700735e-41	2.84038278681672	0.957	0.093	2.43447814243606e-36	Cdk5r1	5.63936010304092e-12	0.553151599427522	0.519	0.15	2.44443703026412e-07	Gfra3	7.05406176608805e-16	3.83131767665656	0.875	0.088	3.05765361312852e-11	Rhoh	1.02959562963768e-41	3.43300725084403	0.8	0.013	4.46288521622748e-37	Plvap	1.96025882866591e-36	5.23287554086751	1	0.038	8.49693791873527e-32	Plxna2	8.87859400912977e-19
2700094K13Rik	2.50372193232837e-19	0.33754379157462	0.995	0.983	1.08526330878706e-14	Bicc1	6.24147285124673e-32	1.44450798800797	0.899	0.528	2.70542882210141e-27	Gal3st1	2.26875697136995e-19	1.91237556506651	0.421	0.073	9.83415396810019e-15	Mylk4	7.42471950633174e-41	2.64723263676675	0.652	0.038	3.21831891721455e-36	Pknox2	1.17661300875724e-11	0.519039277220166	0.593	0.182	5.10014674775914e-07	Ttyh1	7.61322284496505e-16	2.77661940689885	0.5	0.025	3.30002757437855e-11	Atp2a3	1.15263816046037e-41	3.01793749093221	0.6	0.007	4.99622537033151e-37	Gm20603	8.71833581180069e-36	0.387122248912165	0.571	0.01	3.77904984098313e-31	0610040J01Rik	1.65609318480182e-18
Nono	2.56273393921408e-19	0.26165436468369	1	0.997	1.11084265329174e-14	Islr	9.34960429900906e-32	1.18712828183578	0.971	0.666	4.05267947944847e-27	Art3	2.37746651510157e-19	2.33653314578495	0.333	0.043	1.03053663563593e-14	Megf10	1.91518365671124e-40	3.0110968432193	0.957	0.099	8.30155507838056e-36	Pdgfc	1.66817965813162e-11	0.769610772539144	1	0.738	7.23089154613732e-07	Ppp2r2b	9.70477062420226e-16	2.57745140209749	0.875	0.081	4.20662987476671e-11	Cd69	1.31862806254212e-41	5.33623601354191	0.6	0.007	5.71572519989506e-37	Gimap8	3.45049899829499e-34	2.72259937729205	0.571	0.011	1.49565329580095e-29	Six1	1.98059050411985e-18
Limd2	2.70032319880537e-19	0.330428078143216	0.998	0.986	1.17048209375417e-14	Fbn2	1.04849164193289e-31	1.06748003523698	0.993	0.936	4.5447918711223e-27	Sox5	2.46524251187362e-19	1.75024499227631	0.895	0.541	1.06858401919674e-14	Fam212b	2.15744361368312e-40	1.85585163770405	0.696	0.042	9.35165508787086e-36	H2afz	2.12725054132545e-11	0.473915254673528	1	1	9.2207801964293e-07	Slc45a3	1.13006969508236e-15	0.9736908891626	0.625	0.039	4.89840010030399e-11	Cnr2	1.50837491337883e-41	1.87429630912876	0.6	0.007	6.53820189953188e-37	Tie1	3.85415176615343e-34	2.54501162729606	0.714	0.019	1.67062062455687e-29	Klhl13	2.47734193962005e-18
Hmga1	3.23140933146325e-19	0.44133853798492	0.97	0.885	1.40068668881606e-14	Rian	1.40797518178687e-31	1.31664490449926	0.942	0.601	6.10300922297337e-27	Phlda2	7.27595152067677e-19	2.38312905195281	0.667	0.224	3.15383394615255e-14	Hhatl	1.64776412165674e-39	0.550699547442256	0.261	0.002	7.1423983617333e-35	Gamt	4.20763709861134e-11	1.00652982327562	0.796	0.372	1.82384237676407e-06	Atp6v0e2	2.05696881552882e-15	2.96245546136044	0.875	0.084	8.91613702779122e-11	Mpl	1.60649873639383e-41	4.71150638945343	0.4	0.002	6.96352942277269e-37	Smagp	4.86416440635069e-34	2.77871231006799	0.857	0.027	2.10842070357677e-29	Chrng	8.10866458046542e-18
Prom1	3.68164664931358e-19	0.627087597664613	0.862	0.673	1.59584655661146e-14	Col14a1	2.25220905978497e-31	1.83719136126276	0.439	0.079	9.76242539054391e-27	Mef2c	9.07070194391536e-19	1.33906087958978	0.825	0.315	3.93178646460955e-14	Myoz2	3.17767574883988e-39	3.40060883041828	0.304	0.004	1.37739533009213e-34	Fst	4.52078283626188e-11	0.477865037369877	0.5	0.147	1.95957852820607e-06	Cdh10	3.1167671811982e-15	2.46245394624338	0.875	0.086	1.35099390236217e-10	Gp5	1.60649873639383e-41	3.11581337271943	0.4	0.002	6.96352942277269e-37	4931403G20Rik	1.51611785549456e-33	2.27126522419486	0.571	0.011	6.57176445642672e-29	Zeb2	9.49069665311488e-18
Sub1	3.93609826710293e-19	0.379391768073083	1	1	1.70614115485844e-14	Anxa6	3.83005730587334e-31	0.950863737456554	0.993	0.814	1.66017663980386e-26	Kctd4	1.03678855528721e-18	2.08081762755348	0.316	0.041	4.49406367174793e-14	Synpo2l	9.60456484943473e-39	3.49416347938596	0.913	0.095	4.16319467963598e-34	Dcdc2a	6.58641738595809e-11	1.16295453059094	0.259	0.046	2.85494848011739e-06	Plp1	4.19246045819586e-15	4.46632225054804	1	0.138	1.81726391020958e-10	Pglyrp2	1.60649873639383e-41	2.83559440522486	0.4	0.002	6.96352942277269e-37	Pik3r6	3.76086028074202e-33	0.849338802858266	0.429	0.005	1.63018249729043e-28	Nrk	9.51762774977895e-18
Magoh	4.69185504254848e-19	0.298893308980062	0.998	0.989	2.03373148674306e-14	Ptrf	6.04235646280264e-31	1.1574155091665	0.547	0.128	2.61911983236643e-26	Colgalt2	1.54359103039559e-18	1.93081114357549	0.386	0.063	6.69084968035273e-14	Tnni1	1.65944377323554e-38	4.96939800503701	0.87	0.086	7.19302497946679e-34	Fam195a	7.10116856513492e-11	1.02538391276521	0.537	0.173	3.07807252624338e-06	Gm5864	7.50542193387781e-15	1.26047782029828	0.5	0.026	3.25330019145867e-10	Il12a	1.60649873639383e-41	2.7576579984993	0.4	0.002	6.96352942277269e-37	Sox18	5.111066759498e-33	3.58811099143631	1	0.043	2.215442997572e-28	Ybx3	1.466072511355e-17
Npm1	5.42572316439143e-19	0.316263700372104	1	1	2.35183396283711e-14	Wisp1	9.66517864192615e-31	1.63583969514488	0.698	0.266	4.18946833412931e-26	Kdelr3	1.60186617727815e-18	1.60022672191967	0.895	0.45	6.94344913202989e-14	Vgll2	2.61818577333077e-38	3.52376562963792	1	0.126	1.13487880530796e-33	Ndufa4	1.08033854795642e-10	0.277111030875172	1	1	4.68283546997192e-06	Hoxb7	9.98389404511208e-15	2.78579769627117	0.625	0.044	4.32761871279428e-10	Naip6	1.60649873639383e-41	1.80863445426497	0.4	0.002	6.96352942277269e-37	Pcdh1	1.11633506333435e-32	2.19468316572163	1	0.041	4.83886596552909e-28	Fam212b	2.22464456163725e-17
Sumo2	5.5907045162041e-19	0.291215519533949	1	1	2.42334677959383e-14	Rcn3	9.96116798574155e-31	0.917252824383794	1	0.959	4.31776787509953e-26	Tnc	1.88404895171812e-18	1.30972730811871	0.789	0.262	8.16659858611736e-14	Dapk2	3.31073641415778e-38	2.72636767584087	0.783	0.062	1.43507180608083e-33	Hspd1	2.5342595612722e-10	0.526569905596824	1	0.995	1.09850014942905e-05	Bcar3	1.128192950555e-14	3.06387349436345	1	0.136	4.89026516347571e-10	Gmfg	2.36395727864588e-41	3.87211893022226	1	0.022	1.02468092200184e-36	Exoc3l4	4.22975548050135e-32	1.71962710133931	0.857	0.03	1.83342981057812e-27	Ccnd3	3.6847189473735e-17
Tra2b	6.01822281790567e-19	0.261825306818467	1	1	2.60865886264939e-14	Nr3c1	2.3907005090095e-30	1.41232708389295	0.712	0.25	1.03627304263526e-25	Ctgf	2.15352749865333e-18	2.88888366646078	0.737	0.282	9.33468029566275e-14	Rgs16	3.58168616354253e-38	3.24046228252066	1	0.119	1.55251768444915e-33	Ybx3	2.62188251749295e-10	0.483564816202985	1	0.978	1.13648119603249e-05	Cmtm5	1.7270941840983e-14	2.77154029847545	0.875	0.09	7.48626245039251e-10	Capn3	2.94991324360416e-41	3.610761636314	0.6	0.007	1.27866939457266e-36	Arap3	7.01333129075811e-32	2.40585709266449	1	0.043	3.03999858129201e-27	Tnnc2	4.44958847902577e-17
Snrpn.1	9.6707852143459e-19	0.562403156791628	0.918	0.782	4.19189855901037e-14	Tmed3	3.45329806376961e-30	1.0194846402894	0.942	0.758	1.49686657872158e-25	Klf2	2.7562078495259e-18	1.83553006196765	0.737	0.28	1.19470585445549e-13	Sytl2	5.17887485171776e-38	2.31810076473354	1	0.114	2.24483509322558e-33	Pcdh19	2.88497034406493e-10	0.718681371338683	0.63	0.242	1.25051924533839e-05	Thsd7a	3.21565886682829e-14	2.02869944180825	1	0.124	1.39385949241539e-09	Gm13431	3.58299411740081e-41	2.17681283858706	0.4	0.002	1.55308463012856e-36	Epas1	1.97872457904611e-30	2.91650390404586	0.857	0.033	8.57697956033326e-26	Itm2a	4.64802508146722e-17
Actl6a	1.00547596799419e-18	0.369392308170382	0.975	0.971	4.3583361308676e-14	Aebp1	3.45717226629662e-30	1.20385320569546	0.763	0.316	1.49854589054893e-25	Zcchc5	3.8836347057019e-18	1.84081282775965	0.754	0.272	1.68340029953355e-13	Rbm24	5.97320080761563e-38	3.87909335156919	1	0.134	2.58914362206907e-33	Cenpv	2.94942610409832e-10	0.785907044772277	0.963	0.793	1.27845823908246e-05	Hcn1	3.72064184074103e-14	2.24785007793491	0.375	0.015	1.61274941228761e-09	Tnfaip8l2	1.62230573663459e-38	2.58506180293425	0.8	0.014	7.03204644601627e-34	Abi3	2.37635601208856e-30	1.90642375395321	0.714	0.021	1.03005527699991e-25	Met	5.13126239978201e-17
Gm28309	1.17753545514328e-18	0.865266090427132	0.683	0.421	5.10414518386408e-14	Fcgrt	1.26371389925484e-29	1.38228857839276	0.683	0.26	5.47769426771001e-25	Tgfbi	4.64949823330763e-18	1.61559463404328	0.947	0.577	2.01537150420953e-13	Klhl40	7.97924803615701e-38	2.43158541074782	0.435	0.014	3.45868485375262e-33	Tomm5	3.11959406810837e-10	0.538600620453126	1	0.977	1.35221924476225e-05	Ptprz1	5.60677536743536e-14	3.43303187508527	0.875	0.107	2.43031285076853e-09	Slc25a45	3.13823784579438e-38	2.20888979238262	0.8	0.014	1.36030057663803e-33	Sema3g	6.19722356462092e-30	1.21372599390966	0.429	0.007	2.68624852632059e-25	Nog	6.43525200306114e-17
Lsm8	1.32934058976817e-18	0.34677029703054	0.989	0.991	5.76215972040913e-14	Nfia	1.39316329654396e-29	1.1635674363088	0.978	0.73	6.03880562519943e-25	Emp3	5.06175339220968e-18	1.38323005552913	0.965	0.633	2.19406762538721e-13	Actc1	9.26889677982362e-38	6.1434440938228	1	0.138	4.01769599818235e-33	Pgf	3.15811543761292e-10	0.933941970066381	0.648	0.253	1.3689167175877e-05	Plekhb1	6.36433740716502e-14	2.95061905245468	0.5	0.03	2.75868569250975e-09	Bfsp2	1.68359196060071e-37	3.6620675562102	0.6	0.008	7.29769771241983e-33	Arhgap27	8.84445742689362e-30	2.71375287153237	0.571	0.013	3.83371851626131e-25	Itga4	1.78945151961913e-16
Ranbp1	1.38505054342663e-18	0.341641461053446	1	1	6.00364008553708e-14	Efemp2	2.19576016010146e-29	0.775552614033198	1	0.917	9.51774198997579e-25	Igf2	5.95666428215723e-18	0.842770142306482	1	0.99	2.58197569974387e-13	Myzap	1.63355840880665e-37	2.34575249028577	0.783	0.061	7.08082227881328e-33	Ttn	3.73786652873682e-10	0.332563609696564	0.407	0.112	1.62021562554626e-05	Prss12	1.0323877363776e-13	2.70950981984789	0.625	0.048	4.47498788210236e-09	Ptprcap	2.85663607582024e-37	5.15047232627283	0.8	0.015	1.23823747342504e-32	Gm28053	9.0388589771098e-30	1.65710633535314	0.286	0.002	3.91798381221801e-25	Iigp1	1.90284903804913e-16
Pmaip1	4.33313658682868e-18	1.71833766898279	0.445	0.178	1.87824138492676e-13	Ifitm2	4.10677025180707e-29	0.620759241351745	1	0.995	1.78012063334829e-24	Tmem176b	6.18809654372192e-18	1.02424366009861	1	0.856	2.6822923278417e-13	Lad1	3.49484246796906e-37	2.03692577832847	0.478	0.019	1.51487441616587e-32	Ndufab1	3.77339776902178e-10	0.358914151675727	1	0.999	1.63561699696018e-05	Cryab	1.13350873763931e-13	1.8338964178462	0.75	0.066	4.91330697417134e-09	Myo1f	1.88157863961242e-36	2.79208828804263	0.8	0.015	8.15589077126399e-32	Tlr3	1.57162780383473e-29	2.54850191483159	0.571	0.013	6.81237787850202e-25	Frmd3	2.05847709435802e-16
Gtf3c6	4.91732674290574e-18	0.442595956846775	0.986	0.948	2.13146444997992e-13	Cd34	5.14486578416063e-29	1.87080926324081	0.432	0.09	2.23009352280227e-24	Tmem45a	6.35811583715863e-18	1.26953290276314	0.912	0.432	2.75598889077478e-13	Mypn	3.65536589911142e-37	1.25600042109589	0.348	0.008	1.58445490262884e-32	Gtpbp4	3.81954232113617e-10	0.519623954459826	1	0.934	1.65561881451968e-05	Gfra2	1.67055958052151e-13	1.67937999410302	0.75	0.067	7.24120755772855e-09	Sash3	2.03723023174749e-35	3.95725292546361	0.8	0.016	8.83057816253267e-31	Hid1	2.41484211335293e-29	2.09502057133875	0.571	0.013	1.04673746245396e-24	2010204K13Rik	2.3909521499315e-16
Hoxa9	6.02367745292696e-18	0.581131854531684	0.87	0.742	2.61102322874572e-13	Fn1	5.63475037214339e-29	1.14926442625815	0.993	0.914	2.44243889630927e-24	Zfp385b	1.18572702011504e-17	1.61990545797053	0.404	0.073	5.13965234139066e-13	Ccdc141	4.94568897324763e-37	2.88954618232017	0.87	0.085	2.14375834234392e-32	Ncl	4.12031658033318e-10	0.417473583117553	1	1	1.78599242491122e-05	Il1rl2	2.54598444394709e-13	1.71562692772709	0.75	0.067	1.10358241707331e-08	Parvg	3.12409490823907e-35	3.38224716049867	0.8	0.016	1.35417017892531e-30	Tnfaip2	2.47332125000343e-29	2.16657827744977	0.714	0.022	1.07208582902649e-24	Ehd2	4.21816151183305e-16
Psma1	6.58322753936708e-18	0.258986701957781	1	1	2.85356580921405e-13	Egr1	8.4902591227775e-29	1.19603740294336	0.95	0.738	3.68018771935913e-24	Loxl3	1.90279469080595e-17	1.64384910167861	0.719	0.261	8.24785386676747e-13	Tmem88b	7.2814582798785e-37	1.24508156981217	0.609	0.035	3.15622090599614e-32	Cldn9	4.50777151067677e-10	0.585461464203852	0.37	0.09	1.95393863901795e-05	Cdh6	2.69376101756136e-13	2.66407331263919	1	0.147	1.16763765067215e-08	Sigirr	4.16286923249403e-35	3.06604315169763	1	0.027	1.80443729751686e-30	Tal1	2.85003345088323e-29	1.23774877232946	0.429	0.007	1.23537549961985e-24	Ppp1r14b	6.01832847568527e-16
Rcc2	6.72476924202641e-18	0.559569938965129	0.982	0.948	2.91491847564877e-13	Adamts2	8.70705332429819e-29	1.52035361131859	0.374	0.063	3.77415933395029e-24	Chst11	2.1109331739851e-17	1.7087655869191	0.544	0.144	9.15005093595582e-13	Il17b	5.55886432432102e-36	3.48251215333309	0.304	0.006	2.40954533002019e-31	Cycs	4.54402837961116e-10	0.593358180805135	1	0.995	1.96965454142625e-05	Grik2	3.01609356120622e-13	1.96043740478803	0.5	0.031	1.30735591504045e-08	Fcgr3	1.1187643859363e-34	3.33517982173441	0.8	0.016	4.84939610727948e-30	Spns2	1.70221302006531e-27	1.68154674258518	0.571	0.014	7.37841255677511e-23	Mybpc1	6.30615353225275e-16
Dusp6	7.25558515207861e-18	0.646300709417833	0.902	0.771	3.14500594001999e-13	Rbms3	1.21564821574887e-28	0.935228358227622	0.978	0.836	5.26934875598505e-24	Oat	2.24559770294947e-17	1.01254438450701	1	0.955	9.73376780320477e-13	Alpk3	6.81485294997408e-36	0.731875373840418	0.304	0.006	2.95396615969577e-31	Timm8a1	4.73551483134879e-10	0.667798788654631	0.981	0.814	2.05265625879645e-05	Adam12	3.86356834101305e-13	3.11301172893548	0.875	0.109	1.67470233309552e-08	Dock8	1.81191058425696e-34	2.57491993181198	1	0.028	7.85390761852024e-30	Tek	4.71833201028455e-27	3.67162542861111	1	0.054	2.04520819317794e-22	Slc38a4	6.61738171455089e-16
Ctnna1	7.5134191909326e-18	0.381596333610157	0.972	0.951	3.25676668250165e-13	Spats2l	1.27610200419487e-28	1.14003396093038	0.914	0.65	5.53139174738309e-24	Papss1	2.82927127859682e-17	1.01933257754626	0.982	0.906	1.22637592842058e-12	Chrm3	8.18005421855485e-36	2.0124324793953	0.435	0.016	3.54572630157478e-31	Eif4e	5.16410752845012e-10	0.360197858673499	1	0.998	2.23843404928199e-05	Fgd5	5.92867421623695e-12	1.42212723188226	0.75	0.075	2.56984312577007e-07	Btk	3.87071991415086e-34	4.09887689562026	0.6	0.009	1.67780225398783e-29	Ushbp1	5.52146789249428e-27	2.36904684370565	0.429	0.008	2.39333547268057e-22	Fap	7.27150259043868e-16
Dnajc8	8.19151160808446e-18	0.334226834870727	0.996	0.994	3.55069262164029e-13	Klf6	1.42299569814761e-28	1.41511802531913	0.964	0.736	6.16811715319065e-24	Runx2	3.02736587675833e-17	1.74454095150691	0.684	0.244	1.31224201293967e-12	Cdh15	1.22989964410907e-35	3.48183182008706	0.957	0.124	5.33112299735518e-31	Ccne1	6.10396258065455e-10	0.647250460838111	0.981	0.734	2.64582362021052e-05	Ahr	5.9814924882578e-12	2.96564250706031	0.625	0.055	2.59273773396023e-07	Alox5	5.38093907007915e-34	4.68911204279924	0.6	0.009	2.33242184931651e-29	Lhx6	6.56008466169848e-27	1.99182403619345	0.429	0.008	2.84353429745982e-22	Nexn	8.15556340489982e-16
Gm10131	1.02317855583069e-17	0.277444061900305	1	1	4.4350697681037e-13	Timp2	1.72688985537392e-28	0.823373658922088	0.993	0.953	7.4853767671038e-24	P4ha1	3.30268554801477e-17	1.35583866870676	0.965	0.863	1.43158207764248e-12	Trim63	2.93533736156245e-35	1.23814864568563	0.261	0.003	1.27235133274286e-30	Sdhd	6.31484356593712e-10	0.348091565673753	1	0.994	2.7372320920911e-05	Tnik	5.9894163962145e-12	2.00701464572691	0.875	0.113	2.59617243110314e-07	Adora2a	6.00450913049015e-34	1.35147477239782	0.6	0.009	2.60271452770226e-29	Gm13387	7.14983560367672e-27	2.17997190731913	0.429	0.008	3.09916774076971e-22	Gpr126	8.46672289480331e-16
Trim71	1.15203811954939e-17	0.404216472995328	0.384	0.129	4.99362443299879e-13	Vkorc1	1.8352220467463e-28	0.995478617366254	0.964	0.835	7.95495348382652e-24	Mbnl2	3.94037863731227e-17	1.06663321798024	1	0.852	1.70799652412938e-12	Cav3	9.51889433427846e-35	2.86840638754553	0.348	0.009	4.12605993813634e-30	Chchd2	7.71448218239255e-10	0.306559147410175	1	1	3.34391944677987e-05	Cd200	7.46812098747452e-12	3.24160152617676	1	0.168	3.2371317232307e-07	Ltb	1.60506388149648e-33	1.46101331639499	0.6	0.009	6.95730990073463e-29	Gngt2	2.2704912603859e-26	3.68836434767675	1	0.057	9.84167141726871e-22	Tslp	8.6966427723915e-16
Fnbp1l	1.17516518078684e-17	0.430890641790009	0.986	0.937	5.09387099263864e-13	P4hb	2.36675290697332e-28	0.572820594688806	1	1	1.02589271505665e-23	Erg	4.44917241142679e-17	1.61630058253528	0.807	0.34	1.92853827345706e-12	2310015B20Rik	2.68933784745496e-33	2.4762088599384	1	0.136	1.16572038335783e-28	Rpf2	8.45583176578139e-10	0.537023438002264	1	0.89	3.6652648371956e-05	Fam134b	8.47364028774473e-12	2.55223871811073	0.875	0.118	3.67298411912583e-07	Gm11697	1.72440159773837e-33	3.9123825559035	0.4	0.003	7.47459116555675e-29	Mmp28	5.4547045078306e-26	1.6910593842356	0.571	0.015	2.36439621596425e-21	Celf2	1.39333882976225e-15
Sbk1	1.23603858805203e-17	0.52517503324686	0.897	0.67	5.35773286377033e-13	Flnc	3.12585711026374e-28	0.886886373994537	0.633	0.2	1.35493402301492e-23	Tspan4	7.82367985672058e-17	2.20292636723999	0.789	0.473	3.3912522706941e-12	Actn3	2.97013057260245e-33	2.78045800900676	0.652	0.049	1.28743279800026e-28	Cox5a	9.54062308613749e-10	0.384785408140909	1	1	4.13547848291715e-05	Vgll3	9.36968612121322e-12	1.68874397616668	1	0.13	4.06138414610108e-07	Slc6a4	1.72440159773837e-33	3.0204774027139	0.4	0.003	7.47459116555675e-29	Thsd1	7.19614444683864e-26	3.49673784551135	0.857	0.041	3.11924077192668e-21	Cdkn1c	1.91410447804832e-15
Top1	1.28855684684605e-17	0.370588467472867	1	0.997	5.5853785083389e-13	Myadm	7.19279834139048e-28	1.26755876695991	0.964	0.717	3.11779036905912e-23	Bmper	1.07304840570702e-16	1.42212571005496	0.614	0.171	4.65123561937763e-12	Cobl	5.88854367824256e-33	3.1884582979534	0.565	0.035	2.55244814277102e-28	Cnbp	1.25876996344646e-09	0.333290445334977	1	1	5.45626428355501e-05	Gabra1	1.20345331186941e-11	2.73848841288119	0.375	0.02	5.21648872562913e-07	Ccr8	2.0252576714061e-33	4.23216719978128	0.4	0.003	8.77868190247689e-29	Gpr183	2.32037611887539e-25	2.21270054654381	0.714	0.026	1.00579023248773e-20	Ccne1	2.41259861792383e-15
Fam212a	1.3580253345663e-17	0.47506464569142	0.935	0.799	5.88649661521109e-13	Col12a1	7.42835750236314e-28	1.61309609373576	0.827	0.437	3.21989584297433e-23	Anxa5	1.62294800108219e-16	0.971974036846838	1	0.959	7.03483040549088e-12	Fhad1	7.47497976911028e-33	2.15498325549803	0.435	0.018	3.24010473071854e-28	Rps27l	1.26291557953799e-09	0.281481938334538	1	1	5.47423387106536e-05	Cyp2j9	1.71302859581625e-11	2.05439547272056	0.5	0.035	7.42529375142512e-07	Cd3g	2.0252576714061e-33	3.79458168769945	0.4	0.003	8.77868190247689e-29	Icam1	2.37711219713959e-25	2.90567707449579	0.857	0.041	1.03038305297213e-20	Edn3	3.62085199762537e-15
Asb4	1.57309237508817e-17	1.07810447694543	0.835	0.739	6.81872620905717e-13	Cd44	9.2727400821737e-28	1.9174188846783	0.439	0.095	4.01936191601901e-23	Flnb	2.17947083689981e-16	1.3673560724047	0.947	0.817	9.4471342896259e-12	Ermap	1.18899865580824e-32	2.28288366976307	0.348	0.01	5.15383357346642e-28	Snap91	1.27196208511545e-09	0.749755376481638	0.389	0.106	5.51344685414144e-05	Mid2	2.258918241698e-11	2.54290244801959	0.625	0.06	9.79150701046416e-07	Gimap1os	2.79213697807631e-33	1.73537712100679	0.4	0.003	1.21027969451696e-28	Unc45b	8.47643004941237e-25	1.14881346938171	0.571	0.016	3.67419336921829e-20	Six2	4.09585968380683e-15
Mettl9	1.84291496911507e-17	0.367895604684401	0.998	0.994	7.98829922512619e-13	Penk	9.59367862629671e-28	2.20355686685918	0.568	0.175	4.15847593735457e-23	Proser2	2.52761957605639e-16	2.08513533070177	0.386	0.073	1.0956219814374e-11	Myh3	4.23229576862396e-32	3.05428688940843	0.478	0.025	1.83453092386774e-27	Nnat	1.49244652876397e-09	0.642057231360231	1	0.972	6.46915872358032e-05	Moxd1	2.86427023373885e-11	3.34598795079311	1	0.197	1.24154657551644e-06	P2ry10	2.79213697807631e-33	1.45028973464165	0.4	0.003	1.21027969451696e-28	Itga2	1.81748095500572e-24	2.43444611727383	0.429	0.009	7.87805294756778e-20	Pgm5	5.45320821387431e-15
Ssbp3	1.90100368703318e-17	0.393164715546674	0.988	0.92	8.24009058181403e-13	Col6a6	1.08635001617822e-27	1.22001551378611	0.259	0.023	4.70889278012611e-23	Fxyd1	2.58108292565069e-16	1.35845689487429	0.789	0.33	1.11879620495255e-11	Gm15640	5.29968295344975e-32	3.06784080534166	0.391	0.014	2.29720057300233e-27	Stk26	2.08318878968041e-09	0.665749779050238	0.981	0.748	9.0297901277487e-05	Sh3tc2	3.71744450313082e-11	2.02434415464115	0.375	0.021	1.61136349432709e-06	Arhgap25	2.95602966309613e-33	3.19951017978217	0.8	0.017	1.28132061776565e-28	Clca5	3.81750491804238e-24	2.5639800064193	0.286	0.003	1.65473568177465e-19	Plagl1	6.16856796714735e-15
Fndc3c1	1.90761493997218e-17	0.815287729791764	0.839	0.628	8.26874771880339e-13	Tm4sf1	1.33011778093728e-27	1.98344718816317	0.439	0.099	5.76552853325073e-23	Bsg	2.74397538883157e-16	0.697857857683775	1	1	1.18940357204293e-11	Tmem252	1.60227493517832e-31	2.10590384785089	0.87	0.094	6.94522093402394e-27	Stra6	2.33734444851574e-09	0.569820942083233	0.852	0.403	0.000101314532465363	Ppp1r14c	7.93686784120906e-11	3.21383715037549	0.5	0.041	3.44031473445048e-06	8030474K03Rik	4.51391240897029e-33	3.11730766567612	0.4	0.003	1.95660047279226e-28	Gimap1os	4.80100211393156e-24	1.21440750871744	0.286	0.003	2.08104237630477e-19	Islr2	8.14564343928295e-15
Ube2n	2.09394257643632e-17	0.251773453323306	0.998	1	9.07640349182089e-13	Dkk2	1.82241720394878e-27	1.56737036994472	0.777	0.359	7.8994496122364e-23	P4ha2	2.81771401458705e-16	1.56764089210596	0.895	0.587	1.2213663167629e-11	Gatm	2.03301900392737e-31	3.30481521631925	1	0.166	8.8123241744236e-27	Cd59a	2.4456610352724e-09	0.579198801320903	0.63	0.242	0.000106009623234918	Pdlim1	1.08047590541533e-10	2.51062420890059	1	0.214	4.68343085961329e-06	Gm807	4.51391240897029e-33	1.81513278983283	0.4	0.003	1.95660047279226e-28	Ackr2	4.80100211393156e-24	0.843982789586707	0.286	0.003	2.08104237630477e-19	Zcchc5	9.38607202595695e-15
Msh2	2.1947284364644e-17	0.458091897548072	0.946	0.885	9.51326988069861e-13	Igf1	2.04194706435831e-27	2.02042457870348	0.777	0.393	8.85102374516751e-23	Lmcd1	3.43536827737885e-16	1.61735838640201	0.614	0.184	1.48909473351264e-11	Tchh	3.44217833631343e-31	2.04329762329861	0.348	0.011	1.49204662165842e-26	Nexn	3.6283157188532e-09	0.669740021893171	0.741	0.372	0.000157272973149411	Pxdc1	1.08690151872031e-10	2.36991471486048	0.875	0.133	4.71128332304507e-06	Bank1	4.51391240897029e-33	1.33767430089814	0.4	0.003	1.95660047279226e-28	Jak3	5.58475093328359e-24	1.51401636391834	0.714	0.028	2.42076613954111e-19	Ndst4	1.88878868883334e-14
Arid3b	2.44634632228463e-17	0.966067289830628	0.48	0.203	1.0603932768575e-12	Lhfpl2	2.0468312039002e-27	1.52699743973316	0.849	0.536	8.87219453642579e-23	Ugdh	4.88585751362359e-16	1.30673866532463	1	0.94	2.11782379785528e-11	Tnik	3.58789918219303e-31	2.4705525515943	0.87	0.1	1.55521077951339e-26	Car14	4.39101546650415e-09	0.671460076243401	1	0.73	0.000190332956411089	Gm13998	1.49033762750376e-10	1.08069559843088	0.375	0.022	6.46001748017779e-06	3300005D01Rik	4.51391240897029e-33	1.2278098545762	0.4	0.003	1.95660047279226e-28	Esm1	6.76479469724586e-24	1.5209572370061	0.286	0.003	2.93226790946819e-19	Fam178a	1.9828322880619e-14
Mycn	3.49896371498456e-17	0.84852617433524	0.697	0.45	1.51666081189721e-12	Tmem45a	2.23205462487707e-27	1.10555190608581	0.842	0.394	9.67506397699216e-23	Slc2a1	5.1569180312111e-16	1.60448908315606	0.93	0.759	2.23531768980876e-11	Tnnc2	3.61921664793812e-31	4.19853418845062	0.522	0.031	1.56878564821526e-26	Cep41	4.85748067239992e-09	0.441909021453213	0.944	0.679	0.000210552357225847	Mcam	1.70132416465675e-10	2.48178496914326	1	0.189	7.37455972412114e-06	Flt3l	5.63488037800797e-33	2.40737405253938	0.8	0.017	2.44249524865133e-28	Gimap6	1.04274497850697e-23	4.70923238986706	1	0.066	4.51988238383633e-19	Ncoa1	2.81981508595969e-14
Inip	4.55448165291433e-17	0.530619226411434	0.895	0.771	1.97418561727225e-12	Pamr1	2.64292157835812e-27	1.60798244746614	0.547	0.149	1.14560078735511e-22	Txndc5	8.53764664230613e-16	0.918883373166824	1	0.97	3.70072831357402e-11	Pnmal2	5.71309764826845e-30	2.56816074987057	1	0.173	2.47639930661844e-25	Hpgd	5.12887934719625e-09	0.655356326822586	0.333	0.085	0.000222316404183569	Itga4	1.8072247109408e-10	2.2074657205259	1	0.193	7.83359623204399e-06	Cyth4	9.12447739646281e-33	1.96479940124099	0.8	0.017	3.95509597227077e-28	Arhgap25	1.49491267071705e-23	2.26517524565809	0.571	0.018	6.4798484624901e-19	Capn6	3.81695593258109e-14
Rrm1	4.99848619999751e-17	0.429269440404669	0.982	0.92	2.16664382825092e-12	Arhgap20	2.92060884264058e-27	2.19130151723447	0.432	0.096	1.26596710893099e-22	Islr	9.46397299596911e-16	1.05516211909622	0.982	0.694	4.10225373483277e-11	Jsrp1	1.87232476674205e-29	1.64813776787964	0.435	0.021	8.11577893392008e-25	Sct	5.13934017327293e-09	1.91178071643598	0.296	0.074	0.000222769839150689	Deptor	2.00471178775057e-10	3.12001160948514	0.75	0.105	8.68962371518363e-06	Klhl6	1.88807754636709e-32	3.04899348658271	1	0.03	8.18406093248279e-28	Mall	4.33658397270884e-23	2.64035710622645	0.571	0.019	1.87973568881037e-18	Ndrg1	9.92739681838541e-14
Set	5.17712531916726e-17	0.273167122554473	1	1	2.24407674084624e-12	Igfbp6	3.09780371073181e-27	2.29872767949123	0.259	0.024	1.34277399645381e-22	Rarg	1.15107327861606e-15	1.19834270388854	1	0.801	4.98944223348917e-11	Pde2a	2.86233568824071e-29	1.77373378091547	0.478	0.027	1.24070802742482e-24	Nsun2	5.46112966706918e-09	0.482377640660546	1	0.923	0.00023671812654878	Pou3f4	2.52034250058631e-10	1.90140572432923	0.375	0.023	1.09246766030414e-05	Srgn	5.41060572422645e-32	5.79198637806831	1	0.032	2.3452811572232e-27	Arhgef15	6.97007511332157e-23	2.39191338313588	0.857	0.047	3.02124875862037e-18	Pgf	1.25698861882666e-13
Bcl11a	9.15182000543277e-17	0.470714324187191	0.949	0.774	3.96694789955489e-12	Gpr153	5.39612735621221e-27	1.382376038503	0.417	0.085	2.33900536382375e-22	Cdc42ep3	1.39844129576449e-15	1.27754719308576	0.93	0.539	6.06168364062075e-11	Btbd17	3.1987385291484e-29	2.1452892918334	0.435	0.021	1.38652520284467e-24	Rab3ip	5.62401816471072e-09	0.495993746669404	0.963	0.639	0.000243778691367551	Pde8a	2.59003055629569e-10	3.10945063868529	0.75	0.102	1.12267464493193e-05	Hdc	6.66384617670432e-32	6.11371134650074	0.8	0.019	2.88851076375425e-27	Col15a1	9.64143928127711e-23	2.37745392396542	1	0.066	4.17917827086238e-18	Tspan12	1.80245296007109e-13
Fam98b	9.87497050890077e-17	0.456876784627712	0.935	0.885	4.28040471678813e-12	Hic1	5.71016979431152e-27	1.18953380908802	0.525	0.141	2.47513019904227e-22	Ckap4	1.68758470705039e-15	1.20301551422646	0.982	0.895	7.31500467118064e-11	Mybpc1	1.38845622331704e-28	2.71271266896688	0.783	0.09	6.01840234559006e-24	Hmga1	5.63344615951258e-09	0.542317599303979	1	0.934	0.000244187357230232	Fam184b	2.68328690729187e-10	1.97838299430931	0.375	0.023	1.16309754283474e-05	Ptger3	9.79924644116669e-32	3.50802681582769	0.8	0.019	4.24758136238811e-27	Inpp5d	1.03199065946957e-22	2.59151014196381	0.857	0.045	4.47326671253682e-18	Fam20c	2.0902137489752e-13
Polr2m	1.04552706386654e-16	0.305444580904656	1	1	4.53194161103592e-12	Abca9	5.84291904540899e-27	1.63447525107083	0.381	0.068	2.53267168942298e-22	Foxc2	2.86608502197077e-15	1.73217359747517	0.509	0.14	1.24233321362345e-10	Stac3	1.95547226404519e-28	1.63344766758367	0.304	0.009	8.47619007573026e-24	Rsl1d1	5.65680674907782e-09	0.410698247687876	1	0.991	0.000245199945345527	Gm2115	3.13698081098236e-10	2.7224586467495	0.375	0.023	1.35975570232841e-05	Cela1	4.89268581779191e-31	2.21847300933277	0.8	0.019	2.12078359458008e-26	Srgn	7.82320380532593e-22	1.94318786490717	0.714	0.032	3.39104592145658e-17	Prr5	3.03535153156061e-13
Dnajc9	1.29566896382495e-16	0.369948633956313	0.977	0.946	5.61620669059562e-12	Tnmd	6.23732138435903e-27	4.43252744039784	0.295	0.038	2.70362932726427e-22	Fkbp9	3.12942512944422e-15	1.16173739580561	0.982	0.815	1.35648061660889e-10	Rtn2	2.53342022155695e-28	2.63841026774054	0.957	0.161	1.09813632923607e-23	D130040H23Rik	5.99895027319435e-09	0.730803878774414	0.519	0.186	0.000260030498541882	Fam198b	4.64458320239182e-10	2.58851561044923	1	0.217	2.01324103490876e-05	Gpr65	4.96781282672166e-31	2.53659791699128	0.6	0.01	2.15334814787077e-26	Sh3tc2	1.33643282264644e-21	1.9325734719938	0.571	0.02	5.79290171304328e-17	Nkain4	3.27290916452446e-13
Cbx5	1.3299643835534e-16	0.314478321545926	0.995	0.994	5.76486361695057e-12	Fkbp9	9.61096399682592e-27	0.928317912457234	0.964	0.8	4.16596845406416e-22	Fgfrl1	4.42100623970268e-15	1.50573026098905	0.895	0.636	1.91632936466152e-10	4930500J02Rik	3.99730463397099e-28	3.22715350693409	0.565	0.042	1.73267166664107e-23	Nip7	6.57399101690845e-09	0.446264399999368	1	0.933	0.000284956214618913	Slc35f1	5.35070226100068e-10	1.93526399946367	0.75	0.098	2.31931540205336e-05	Gimap5	5.49119843203076e-31	2.5614401866131	0.6	0.01	2.38021487234806e-26	Gm10425	1.40470469469131e-21	0.788304225990513	0.714	0.034	6.08883296960894e-17	Efhd2	3.4468448285185e-13
Snrpg	2.68981280357465e-16	0.393163390846005	1	1	1.16592625783747e-11	Crtap	1.02181513390758e-26	0.96401350209409	0.942	0.739	4.42915987943582e-22	Anxa1	4.59842731496817e-15	0.99739590303196	0.491	0.121	1.9932343039461e-10	Tmem200a	6.31658915279693e-28	2.4214166785981	0.739	0.079	2.73798873417136e-23	Ran	8.75554623411007e-09	0.324121843320311	1	1	0.000379517907063735	Dtx4	6.46392423995512e-10	1.61966336585878	0.875	0.136	2.80185260105095e-05	Rac2	7.09030117153124e-31	4.62204281542791	1	0.033	3.07336194581193e-26	Pde2a	3.32292381003348e-21	2.12986123350877	0.714	0.033	1.44035455469711e-16	Anxa6	3.46759213406728e-13
Trim59	2.85573222963682e-16	0.508541050672167	0.937	0.811	1.23784569225838e-11	Igfbp5	1.27804685942615e-26	1.54120889302731	0.871	0.471	5.53982191686861e-22	Cdkn1c	5.2518060609703e-15	0.794064140654835	1	0.998	2.27644785518819e-10	Fgfr4	6.80359204695676e-28	2.14098507172026	0.87	0.11	2.94908500867388e-23	Pno1	1.0255123808316e-08	0.482662670801341	1	0.902	0.000444518596595266	Epb4.1l4a	7.14187870866979e-10	2.0871307436395	0.875	0.145	3.09571874506001e-05	Ptk2b	9.06052029707502e-31	3.46965947425711	0.8	0.02	3.92737312797014e-26	Prkch	1.17602598640659e-20	3.02645775195438	1	0.074	5.097602240678e-16	Zfp536	5.22044594235795e-13
Cbx2	3.29454404986094e-16	0.536846999895115	0.825	0.579	1.42805306385272e-11	Srpx	1.47360260269517e-26	1.80237559380425	0.561	0.187	6.38747784164247e-22	Tpi1	5.81657090191223e-15	0.725517805041891	1	1	2.52125082314288e-10	Gm6890	7.93917268961358e-28	1.57143000258292	0.348	0.013	3.4413137940399e-23	Nudt19	1.08355115266773e-08	0.736118161056608	0.926	0.621	0.000469676082635352	Il1rap	9.54343335512265e-10	2.26380610029109	1	0.218	4.13669662211146e-05	Arhgap30	1.63676729968222e-30	2.78158467110692	0.8	0.02	7.09473153720256e-26	Dusp2	2.17270178473992e-20	2.3566175707231	0.714	0.035	9.41779315613366e-16	Fgf9	6.19163626506299e-13
Supt16	3.42840503489725e-16	0.365400891619772	0.979	0.948	1.48607644642656e-11	Cxcl12	1.87991331794243e-26	1.91374141926226	0.82	0.499	8.14867226795325e-22	Gpc3	8.63186298193392e-15	0.605628383126641	1	0.994	3.74156732814908e-10	Rai2	1.27493383021777e-27	2.23605176140153	0.435	0.023	5.52632818046195e-23	Snhg4	1.1229087602834e-08	0.658756430007857	0.796	0.383	0.000486736031232445	Mmp17	1.24877803424542e-09	2.65184747827689	0.5	0.046	5.41295326724018e-05	Tnfrsf13b	7.0984375767301e-30	2.65447615871666	0.8	0.02	3.07688875200943e-25	Slc6a20b	2.40356038943347e-20	0.686345160986504	0.286	0.004	1.04184728640383e-15	Adcy2	6.48390216685792e-13
Lin28b	3.51767726433718e-16	0.860518868234722	0.447	0.183	1.5247723869996e-11	Lmna	3.06704457298611e-26	1.15198098414141	0.813	0.421	1.32944114060656e-21	Copz2	1.32349147978239e-14	0.953267671586709	0.965	0.805	5.73680616826476e-10	Plxna2	3.31098078465622e-27	2.02801008973428	1	0.174	1.43517773091708e-22	Gm7332	1.29775335402434e-08	0.832120165224553	0.889	0.659	0.000562524168835389	Nmnat2	1.9201613729035e-09	0.806447383152134	0.375	0.024	8.32313148698752e-05	Plac8	8.04477719552541e-30	4.5322081942196	1	0.034	3.48708912317244e-25	Zap70	3.20177168484012e-20	1.35949939023019	0.286	0.004	1.3878399545108e-15	Fxyd7	6.59320135836533e-13
Smarcc1	3.6687488301125e-16	0.382644187593547	0.995	0.98	1.59025586790057e-11	Itgb1	3.34143283495333e-26	0.63642955378807	1	0.994	1.44837747663887e-21	Synpo	1.40896605034561e-14	1.09523896274614	1	0.693	6.10730424182807e-10	Cd82	4.76908941863554e-27	3.06388996511176	0.957	0.179	2.06720949940176e-22	Nop58	1.41604810684528e-08	0.451142911314292	1	0.978	0.000613800212393153	Cerkl	2.25185469744034e-09	2.64460611727147	0.75	0.105	9.76088937152491e-05	Zc3hav1	1.0119740500557e-29	3.0940263446039	1	0.034	4.38650271737144e-25	Slfn5	3.20177168484012e-20	1.35728059679996	0.286	0.004	1.3878399545108e-15	Tnni2	7.72667459965113e-13
Kif26b	3.67485590124735e-16	0.39239460433767	0.792	0.496	1.59290303895468e-11	Vstm4	4.6014255429926e-26	1.52478062788397	0.532	0.154	1.99453391586557e-21	Slc35e3	2.17076631354161e-14	1.41241389378906	0.93	0.627	9.40940366267746e-10	Erbb3	6.08730871064834e-27	2.08801695719554	0.783	0.094	2.63860483371763e-22	Gcsh	1.42392198966652e-08	0.386474061611481	1	0.962	0.000617213225640852	Rims1	2.46798016061544e-09	1.47563458526595	0.625	0.075	0.000106977068042037	Was	1.05200893172855e-29	3.00006069778951	0.8	0.021	4.56003791547059e-25	St8sia4	3.39221271769884e-20	2.92598142944012	0.857	0.053	1.47038852461374e-15	Tpm2	8.75221257519333e-13
Fkbp3	3.87205199684482e-16	0.297612638331724	1	1	1.67837965855236e-11	Clu	9.02095371487202e-26	2.34228498971601	0.482	0.14	3.91022259724843e-21	Kazald1	2.33385551459376e-14	2.07772595118228	0.439	0.11	1.01163301135581e-09	Sept4	7.88293243800531e-27	2.87652410070899	0.826	0.113	3.41693589457778e-22	Fkbp3	1.49696682749683e-08	0.408253787175338	1	1	0.000648875241046774	Olfm2	2.75022910338766e-09	0.750669417981842	0.625	0.066	0.000119211430715442	Spi1	1.07884219135318e-28	2.54308699837216	0.8	0.021	4.67634936263947e-24	Dll4	3.522183971772e-20	1.16711064421358	0.286	0.004	1.52672586440429e-15	Zeb2os	1.48582723405623e-12
Skp1a	5.21226117442289e-16	0.265543856242864	1	1	2.25930672866535e-11	Tgfb1i1	9.23066955457863e-26	1.42653638152915	0.719	0.318	4.00112602512765e-21	Fxyd7	2.43779671830067e-14	1.50326839317212	0.491	0.127	1.05668736551461e-09	Hspb1	8.76705406928164e-27	2.73819973184991	0.957	0.169	3.80016725687082e-22	Tmem123	1.54479952398249e-08	0.54408357739548	1	0.855	0.000669608801665449	Tm4sf1	2.89391959447955e-09	2.08832748236663	0.875	0.144	0.00012543983874231	Tesc	1.21850268776704e-28	2.15843410478666	0.6	0.011	5.28172175039502e-24	Cav2	4.10339094008635e-20	3.90982686599582	0.857	0.056	1.77865583688983e-15	Prox1	1.61437907857959e-12
Gdf11	5.32147598325372e-16	0.591238313822611	0.646	0.364	2.30664697970116e-11	Phex	1.00007230303645e-25	2.20930897066062	0.338	0.058	4.33491340474181e-21	Gnas	2.6607554050977e-14	0.676370142644615	1	1	1.15333103789365e-09	1110002E22Rik	9.46030438964371e-27	1.75820732947441	0.478	0.03	4.10066354073496e-22	Pdss2	1.64957527327943e-08	0.832843486462631	0.648	0.286	0.000715024897955701	Megf10	3.49123925557776e-09	2.07505176579069	0.75	0.115	0.000151331256772274	Rab37	1.37677337321512e-28	3.38055433135866	1	0.036	5.96776186353824e-24	Rapgef4os3	4.68604862570824e-20	0.251796683016324	0.286	0.004	2.03121463729949e-15	Lgr5	2.38216790238153e-12
Chn1	5.33551969945834e-16	0.600079684871815	0.841	0.645	2.31273436892721e-11	Serpinh1	1.00129972222491e-25	0.671350535932007	1	0.988	4.3402337759561e-21	Bcl2	2.86600326636695e-14	1.13586539191397	0.93	0.56	1.24229777583942e-09	Acta2	1.3303883029436e-26	3.46946685080181	1	0.22	5.76670113793935e-22	Gm15773	1.95987096122616e-08	0.340847790854373	0.759	0.336	0.000849525666853093	Opcml	4.10063111431973e-09	2.18070632812531	0.375	0.026	0.000177745956281303	Dusp2	1.94236890043398e-28	4.0208628980678	1	0.035	8.41939223582111e-24	Tgfb1	1.84094266867504e-19	2.48366107594739	0.857	0.055	7.97975009163884e-15	Fzd4	4.13201838068147e-12
Cox5a	5.42472892773991e-16	0.27633522109268	1	1	2.35140300101814e-11	Galnt16	1.89278002208432e-25	1.51660279656444	0.403	0.086	8.2044442837267e-21	Ddost	3.84968263718784e-14	0.622340337732807	1	1	1.66868343591544e-09	Bcam	1.53595341235755e-26	2.07804041422073	0.739	0.079	6.65774366120503e-22	Chac2	2.10882675533512e-08	0.695477291941652	0.63	0.258	0.000914092045367562	Arhgap20	4.58729497469862e-09	1.60954085534138	0.875	0.14	0.000198840887973286	Evi2b	2.9552425184411e-28	4.16378378393767	1	0.036	1.28097942204348e-23	Ly6c1	3.01991930685142e-19	2.57495379275751	0.571	0.023	1.30901422274781e-14	Klhl31	5.11375571688292e-12
Uchl3	5.55980233458546e-16	0.400024600551188	0.977	0.94	2.40995191994941e-11	Fam114a1	2.01547892323259e-25	1.08168666560272	0.863	0.538	8.73629494064397e-21	Arhgef19	4.11036204362403e-14	1.22685714207515	0.316	0.056	1.78167753142927e-09	Frmd3	2.03867277717798e-26	2.38953277254175	0.696	0.071	8.83683101995566e-22	Cdc6	2.14130686743664e-08	0.651811777585545	0.926	0.523	0.000928170874759084	Arhgef16	5.70691020851911e-09	2.29129965669247	0.5	0.05	0.000247371729898469	Gm12529	3.96037043848465e-28	3.49554991121034	0.4	0.004	1.71666217026556e-23	Ctla2b	3.16972659534455e-19	2.77155420215413	0.429	0.012	1.37394969001805e-14	Arhgdig	5.78332286803809e-12
Hmga2	6.17570556908882e-16	0.645412385844563	0.942	0.891	2.67692133597724e-11	Cys1	2.49002992868041e-25	1.49569240232419	0.367	0.065	1.07932837288581e-20	Calu	4.49163520257668e-14	0.633359014942729	1	0.994	1.94694419490889e-09	Fndc5	4.06055747814313e-26	2.96312429861777	1	0.223	1.76008924447592e-21	Smc6	2.1481127604894e-08	0.442657293561799	1	0.988	0.000931120957161734	Gas7	7.54433336936976e-09	3.01406253091046	0.875	0.168	0.000327016674228702	Sh2d4a	5.91953969781992e-28	2.02277789191161	0.4	0.004	2.56588367741702e-23	Ecscr	4.19657872920006e-19	4.69605921432867	1	0.089	1.81904901595906e-14	Cdc42ep1	6.79110438201487e-12
Ppa1	7.41331996218281e-16	0.295400559771138	0.988	0.971	3.21337767080776e-11	Htra3	2.63785790486934e-25	2.13349634545406	0.439	0.106	1.14340588744466e-20	Gm16183	4.57548420811491e-14	1.59014258867013	0.474	0.123	1.98328938484949e-09	Tnni2	5.01206896125209e-26	2.83345670274484	0.609	0.057	2.17253141194433e-21	Nhp2	2.17358893977303e-08	0.605606680942225	1	0.969	0.000942163861834019	Sorcs1	8.34950604820211e-09	0.877164087747882	0.375	0.026	0.000361917689165369	Tmem156	6.7662139659856e-28	1.7506267910998	0.4	0.004	2.93288310569612e-23	Sh3tc1	4.29957244372541e-19	1.50227836074339	0.429	0.012	1.86369267145722e-14	6430548M08Rik	7.19165123516267e-12
Rcbtb2	7.77054331077167e-16	0.382872965006342	0.975	0.951	3.36821970348709e-11	Inhba	2.78739337119876e-25	1.24892480376279	0.396	0.079	1.20822353067981e-20	Oaf	6.50996897336761e-14	0.85561901236227	1	0.95	2.82181115119592e-09	Pabpc5	5.86807240421311e-26	1.41660635080489	0.348	0.014	2.54357466433022e-21	Gm14494	2.18774105435471e-08	0.339877930413941	1	0.993	0.000948298237420591	Ngfr	1.32610120293456e-08	2.35214815506222	1	0.261	0.000574811827424014	Tyrobp	7.13861067816529e-28	3.27846202837204	0.8	0.022	3.09430218455752e-23	Lyn	2.48398847781915e-18	2.68434904444815	1	0.081	1.07670964559549e-13	Sapcd1	7.36115042839808e-12
Gsta4	8.06550234163688e-16	0.429864144670308	0.953	0.771	3.49607264500592e-11	Colec12	4.7921146558327e-25	1.34603932593945	0.77	0.405	2.07719001871724e-20	Csgalnact1	6.78234550215898e-14	1.56632995047557	0.509	0.147	2.93987548136583e-09	Cap2	8.37051091487597e-26	2.72630143138693	1	0.2	3.62828166116214e-21	Gm14284	2.21776130819014e-08	0.623893742311444	0.963	0.782	0.000961310816648099	Igsf11	1.52886466670849e-08	0.709310792954186	0.375	0.027	0.000662701678431464	Hcst	8.83633016033287e-28	1.22668735384656	0.4	0.004	3.83019567129789e-23	Acvrl1	1.30328577439676e-17	2.11517580457843	0.714	0.041	5.64922251770019e-13	Gpr20	7.92109797959598e-12
Sap30	8.25904025249775e-16	0.478901265712386	0.902	0.797	3.57996358784767e-11	Akap12	5.30433255355425e-25	1.80732855509246	0.705	0.332	2.29921598866362e-20	Dad1	9.43127000891621e-14	0.775212196909622	1	0.998	4.08807829806482e-09	Sgcg	4.02885471391994e-25	2.97655005458621	0.391	0.021	1.74634736429574e-20	Slc25a5	2.269074030637e-08	0.448038340697573	1	0.998	0.000983552829319913	Nkain4	2.04594441800031e-08	2.87801706415075	0.75	0.127	0.000886835067426416	AI467606	2.17555444325418e-27	2.25355751352385	1	0.036	9.43015828972958e-23	Tmem204	1.32434383862155e-17	3.65079858969959	0.857	0.067	5.74050080288896e-13	Igfbp5	8.58608042215981e-12
Acat2	9.8544823509226e-16	0.357485257061789	0.977	0.923	4.27152391983091e-11	Zfp36l1	7.38341996293674e-25	0.693951589834306	1	0.995	3.20041721713456e-20	App	9.94278410444929e-14	0.77826233450897	0.982	0.788	4.30979919791459e-09	Tnnt1	4.40483794533044e-25	3.63088192086083	1	0.252	1.90932105578293e-20	Pvt1	2.6287860834005e-08	0.681526817041191	0.463	0.156	0.00113947361571078	Gpm6b	2.25360097825322e-08	2.60667618239533	1	0.344	0.000976845880033641	Ikzf1	2.73313975771804e-27	3.48024900975151	0.8	0.023	1.18470675938046e-22	AW112010	1.36538060183303e-17	3.97985418333351	0.286	0.005	5.91837875670546e-13	Coro2b	9.09302957930743e-12
9430024E24Rik	1.17378487806334e-15	1.43890092164703	0.373	0.138	5.08788793245334e-11	Adamtsl1	9.03024386341952e-25	1.70239840214965	0.583	0.195	3.91424950503782e-20	Sorbs1	1.10558454388747e-13	1.76327315484276	0.719	0.328	4.79226676393462e-09	Car3	4.61182942631844e-25	4.24169634705249	0.478	0.035	1.99904358313199e-20	Eif2b2	2.8219312757551e-08	0.55222990649261	0.963	0.834	0.00122319433078881	Ptprj	2.67044033910533e-08	1.00048484401986	0.75	0.115	0.00115752906938859	Tspan32	2.94227495446706e-27	4.34877611619782	1	0.037	1.27535850176329e-22	4930429F24Rik	1.48211320909693e-17	2.77326093722947	0.286	0.005	6.42436791615155e-13	Gucy1b3	9.10328912744585e-12
Ube2e3	1.26034566994971e-15	0.322421277168291	0.998	0.991	5.463094340964e-11	Epb4.1l3	1.21639367461605e-24	1.06649523133072	0.928	0.722	5.27258002199071e-20	Nog	1.23497849398003e-13	1.82149116760578	0.526	0.167	5.35313778000583e-09	Pitx2	6.05147760159197e-25	1.69897993770091	0.957	0.146	2.62307348118606e-20	Hsp90aa1	3.09888364057233e-08	0.299754885360626	1	1	0.00134324210284248	Postn	3.41066009549206e-08	2.25345439535456	1	0.303	0.00147838472499199	Fermt3	3.14006558062403e-27	4.55544668944526	1	0.038	1.36109282657729e-22	Apln	1.78375510341003e-17	3.22791679079767	0.857	0.066	7.73186487124113e-13	Skp2	9.27110990108889e-12
Aif1l	1.3726963571347e-15	0.418567093759445	0.89	0.682	5.95008962963608e-11	Ikbip	1.3899676638294e-24	1.0642198076441	0.906	0.607	6.02495383563491e-20	Ppib	1.37513064141924e-13	0.577983179943358	1	1	5.96064127829586e-09	Trp53cor1	7.15974984574261e-25	0.995773405657144	0.304	0.011	3.10346516813559e-20	Gm15500	3.50540072321579e-08	0.33982254385888	1	0.999	0.00151945099748512	Plekha4	3.73722104195142e-08	2.64508084806485	0.375	0.03	0.00161993583284426	Fmnl1	4.45908124774892e-27	2.01551045227551	0.6	0.012	1.93283335764924e-22	Zfp366	2.05591950715555e-17	1.56918120807861	0.286	0.005	8.91158869571644e-13	Sdpr	1.69289971119469e-11
Tomm7	1.4377784948309e-15	0.33162759420786	1	1	6.23219466369402e-11	Plagl1	1.48488413521367e-24	1.54569181210066	0.899	0.57	6.43637877249718e-20	P4ha3	1.71824466224801e-13	1.03593647890013	0.825	0.387	7.44790331298024e-09	Parm1	1.04521391536584e-24	2.55094734777075	1	0.213	4.53058423754479e-20	Kcne1l	4.68408963983025e-08	0.896508166490359	0.63	0.3	0.00203036549528082	Atp1b2	4.32298782751204e-08	1.28356163933532	0.75	0.114	0.00187384230371337	Ctla2b	1.0556279221463e-26	3.74308809426577	0.6	0.012	4.57572479133534e-22	Slc52a3	2.23069825595118e-17	2.40871975201998	0.286	0.005	9.66918466024598e-13	Wisp1	2.01462063012309e-11
Smc3	1.55871008452593e-15	0.26712596283547	0.996	0.991	6.7563847323861e-11	Mmp14	1.91519373148119e-24	0.858023623522461	0.986	0.899	8.30159874847837e-20	Nod1	2.09503133750991e-13	1.42265799173663	0.316	0.058	9.08112283557046e-09	Gm28875	1.13340932402587e-24	1.73438098463135	0.304	0.011	4.91287605592253e-20	Dctpp1	5.25726470366189e-08	0.548849990124234	1	0.971	0.00227881395844928	Rcan2	5.82417444128726e-08	2.03597346325373	0.5	0.055	0.00252454665332038	Gm21975	1.6340714956224e-26	0.954432173954045	1	0.036	7.08304630492487e-22	Ripply3	2.62310304249497e-17	2.63936966425695	0.714	0.044	1.13701024479987e-12	Akr1b3	2.69753069251295e-11
Ccnjl	1.79058794180878e-15	0.678727702247463	0.578	0.318	7.76148249256434e-11	Map1b	1.97064009615655e-24	1.15850284653609	0.935	0.79	8.54193656080019e-20	Leprel2	2.33718978385403e-13	1.34701495075254	0.947	0.587	1.01307828370937e-08	Cdk5r1	1.29956158800247e-24	1.85373548964947	0.913	0.153	5.63307965935552e-20	Pa2g4	5.35317434394705e-08	0.385299268158187	1	0.992	0.00232038695112729	Shc4	6.77366964908222e-08	2.51472811056661	0.5	0.056	0.00293611484609118	Arhgap15	2.65674330904335e-25	3.9597224398547	0.6	0.013	1.15159195473793e-20	Shank3	5.06327719773895e-17	1.46211754322805	1	0.09	2.19472813413192e-12	Irs1	3.51336096405121e-11
Armc10	1.82831228760558e-15	0.483116632448635	0.926	0.797	7.92500244185516e-11	Piezo2	2.56905234137801e-24	1.23490370313957	0.698	0.287	1.11358142789371e-19	Plod1	2.48951622067644e-13	1.22709691397958	0.895	0.574	1.07910570101441e-08	Asb10	2.62200202657794e-24	1.85333400517826	0.261	0.008	1.13653299844047e-19	Gm9797	6.12686522803736e-08	0.579097907316818	1	0.9	0.00265575100174508	Kcna1	7.09730191703677e-08	1.84264244848909	0.375	0.032	0.00307639648895876	Neurl3	3.66699077022177e-25	2.69284384188184	0.6	0.013	1.58949381926033e-20	Slfn3	7.27293967073673e-17	2.44224278049456	0.429	0.014	3.15252842967754e-12	Nup210	5.95649777009154e-11
Srsf7	2.0430249324381e-15	0.301023579501356	1	1	8.85569587214617e-11	Zcchc5	2.6823692409503e-24	1.34548152132912	0.633	0.243	1.16269977118232e-19	Crtap	2.52098133398063e-13	1.03954855268672	0.947	0.758	1.09274456902725e-08	Srpk3	6.32887881723898e-24	3.32559003246446	0.304	0.012	2.74331581212041e-19	Snrpe	6.75904562614653e-08	0.351259730705772	1	1	0.00292977591710947	Zfp536	7.35419090305505e-08	2.0754450488324	0.625	0.089	0.00318774758883824	Lrmp	4.20429987013227e-25	3.85243414435313	1	0.042	1.82239582170753e-20	Akr1c13	8.97817379166338e-17	2.38969042023097	0.571	0.026	3.89167921173441e-12	Cited1	7.32090517269691e-11
March5	2.29975485709351e-15	0.290001385548151	0.991	0.986	9.96851740355752e-11	Ctsb	2.79416953718733e-24	0.402368064676642	0.993	0.992	1.21116072758922e-19	Rabac1	3.33004076926402e-13	0.917491550404749	0.982	0.9	1.44343947184518e-08	Cdkn1a	7.66907786632655e-24	3.34963815498846	0.87	0.157	3.32423849193791e-19	Ranbp1	7.29549368926939e-08	0.403406174496889	1	1	0.00316230469455071	Adam23	1.06052574810348e-07	1.78977538803778	0.875	0.192	0.00459695490772934	Itgb3	5.3773286581241e-25	3.15636884717152	0.8	0.025	2.33085688015047e-20	Ppm1j	1.0009178671601e-16	1.37998050368991	0.429	0.014	4.33857858699218e-12	Tmem123	7.36604918694226e-11
Khdrbs1	2.43359586984003e-15	0.310481220238612	0.995	0.983	1.05486646574086e-10	Ppib	2.79423243889229e-24	0.487672009749256	1	1	1.21118799296225e-19	Sparc	3.45377534472055e-13	0.819026102397712	1	0.762	1.49707346092257e-08	Slc24a3	9.39740753287432e-24	1.38733488146638	0.565	0.049	4.0734002691997e-19	Eef1e1	8.10688330962708e-08	0.460447564726831	1	0.876	0.00351400963939095	Sema3b	1.06893747271123e-07	0.871335927696645	0.625	0.081	0.00463341636921408	Lyl1	8.85316752212199e-25	0.90882123200463	0.6	0.013	3.837493994139e-20	Gm28041	1.05548860880385e-16	1.13239473372689	0.429	0.014	4.57512092372117e-12	Dag1	7.54616866512158e-11
Nmral1	2.48099890955413e-15	0.393403696201551	0.967	0.9	1.07541378733533e-10	Fgf7	3.74919087801543e-24	1.91009959980835	0.403	0.091	1.62512427798457e-19	Creb3l2	4.31138634523554e-13	1.10866128699624	0.965	0.781	1.8688135252058e-08	Pgm5	1.71212126976685e-23	1.37961932045402	0.826	0.114	7.42136085593137e-19	Prdx1	8.22619010904484e-08	0.313865258493288	1	1	0.00356572436466658	Mdga2	1.10408770181178e-07	1.5418348746327	0.375	0.032	0.00478577855227335	Tap2	1.77890129824115e-24	2.19605334783031	0.8	0.025	7.71082556735611e-20	Acap1	1.05548860880385e-16	0.348118145087456	0.429	0.014	4.57512092372117e-12	Slc22a23	7.96506453861825e-11
Hnrnpm	2.50470999275287e-15	0.254215208304909	1	1	1.08569159345866e-10	Nid1	4.15553658384616e-24	1.37235394120666	0.871	0.627	1.80125888763395e-19	Zfp637	4.39246180973875e-13	0.652191332946058	1	0.966	1.90395649604936e-08	Gm15816	3.82271739995998e-23	0.335351691833343	0.348	0.017	1.65699508418665e-18	Tomm20	9.88411240052248e-08	0.453286184660202	1	0.999	0.00428436736113047	Tubb4a	1.21653010367645e-07	2.44152671268064	0.875	0.23	0.00527317138739594	Tbc1d10c	1.8829609726941e-24	3.40431635915274	0.8	0.026	8.16188263223983e-20	Plxnd1	1.15905885004197e-16	2.53346730114487	1	0.101	5.02405649139193e-12	Hes6	9.71597303677548e-11
Sf3a3	2.63928799194311e-15	0.307613414386061	0.991	0.986	1.14402577298766e-10	Ctsl	4.66003418027668e-24	0.603197290069336	1	0.955	2.01993841578273e-19	Klf5	4.43278365354995e-13	1.64148494116599	0.386	0.09	1.92143440246776e-08	Fam78a	5.8253911031967e-23	0.931164278731355	0.391	0.023	2.52507402759164e-18	Ndufa12	1.02942362288207e-07	0.370585519737621	1	0.999	0.00446213963574462	Kif21a	1.47696349411567e-07	1.97346206943369	1	0.354	0.00640204596159378	Selplg	2.3780106081717e-24	4.22553551171433	0.8	0.026	1.0307724782181e-19	Cav1	1.6919306400884e-16	4.61657608471915	1	0.101	7.33384255252717e-12	Cnn3	1.04018232885574e-10
Ccar1	2.81562325901812e-15	0.311239263363881	0.996	0.989	1.22046005785399e-10	Sec31a	4.97192047949826e-24	0.697183825451776	1	0.945	2.15512865104332e-19	Ndufa4l2	5.06030611536628e-13	2.86076960248504	0.263	0.042	2.19344028876667e-08	Mustn1	7.42748513318093e-23	2.5463369091094	0.348	0.018	3.2195177058286e-18	Gm13461	1.13566912110577e-07	0.494892638648933	1	0.971	0.00492267137234509	Crip2	2.03517903382825e-07	2.01879499096915	1	0.295	0.00882168704003195	Cma1	2.70558903491218e-24	7.75591299427668	0.4	0.005	1.17276462307303e-19	Nos3	1.92072334962931e-16	1.11736612950704	0.571	0.027	8.32556743130322e-12	Gatm	1.07291077828154e-10
Dhx40	2.83480596221361e-15	0.588888881937106	0.846	0.702	1.22877499238111e-10	Ssr2	5.56687224940491e-24	0.657318145847144	0.993	0.991	2.41301644522705e-19	Ltbp3	5.63756391531112e-13	1.15687829603824	0.702	0.299	2.44365845473076e-08	Mamstr	7.43439255008522e-23	2.23810690080224	0.826	0.129	3.22251179475994e-18	Parl	1.19456137241609e-07	0.4246716972409	1	0.927	0.00517794572487476	E130114P18Rik	2.25211034516306e-07	1.64647368359346	0.75	0.129	0.00976199750214381	RP24-144H23.5	2.70558903491218e-24	2.37518853213301	0.4	0.005	1.17276462307303e-19	A630033H20Rik	3.0934917525987e-16	2.93487004124793	0.714	0.046	1.34090493508143e-11	Arhgap29	1.09201006857182e-10
Bex2	3.5217831340052e-15	0.372321071611902	0.974	0.848	1.52655211726589e-10	Reep5	7.49741754777143e-24	0.73833064333907	0.986	0.953	3.249830610257e-19	Tcp11l2	5.76721638573565e-13	1.31433445234611	0.649	0.247	2.49985761456097e-08	Myo5b	7.45707117977511e-23	2.92120540759325	0.565	0.056	3.23234207358532e-18	Mrpl30	1.20653325006268e-07	0.341654707487568	1	0.967	0.00522983902572168	Zeb2	2.54966845079776e-07	2.00943591325662	1	0.315	0.011051792866828	Cd274	2.70558903491218e-24	1.98602137823307	0.4	0.005	1.17276462307303e-19	Il2rg	5.36015555645237e-16	1.86119720073792	0.857	0.065	2.32341302749984e-11	Phactr2	1.15247650701917e-10
Nme1	3.93815228732441e-15	0.350869798214474	0.998	1	1.70703149046364e-10	Ggta1	8.41097022161921e-24	1.58210674286244	0.381	0.079	3.64581915226306e-19	Fbln7	7.07279568510714e-13	1.80647924554393	0.351	0.076	3.06577401766654e-08	S100a16	1.35273051847571e-22	2.10628652679767	0.739	0.1	5.8635457053848e-18	Ntf3	1.24696873551576e-07	0.478329590663372	0.907	0.523	0.00540511068096662	Fez1	2.6446427086467e-07	1.71326046758186	1	0.265	0.0114634682849	Hemgn	3.03547631290497e-24	2.76818152043371	0.4	0.005	1.31575756259179e-19	Gm16104	7.46821524848315e-16	3.04308154187725	0.714	0.047	3.23717258160751e-11	Zfp568	1.17270315725149e-10
Zfp664	4.31382996673762e-15	0.41915399936383	0.967	0.914	1.86987273738209e-10	Fos	1.0517376205108e-23	1.1300612035532	0.95	0.767	4.55886188986612e-19	Selm	7.57511939892817e-13	0.802094388491323	0.982	0.779	3.28351125465941e-08	Chrna1	1.5756006547002e-22	4.36898009470081	1	0.304	6.82959859786347e-18	Ccdc171	1.45254200123389e-07	0.726929511916964	0.389	0.127	0.00629618855854843	Mef2c	2.746761739189e-07	2.21229771194765	1	0.341	0.0119061134346886	Gm15298	3.40516191219123e-24	0.826666180405704	0.4	0.005	1.47600148245841e-19	S100a16	8.560057895059e-16	3.22220298441608	1	0.11	3.71044269519228e-11	Eya2	1.25524167205123e-10
Hoxd12	4.52020274309071e-15	0.880110158867717	0.637	0.398	1.9593270810201e-10	Gxylt2	1.0717512571103e-23	1.30304617143903	0.734	0.371	4.64561299907029e-19	Ndrg2	7.85876906344949e-13	1.32330323116586	0.702	0.314	3.40646203824282e-08	Gm16534	1.76788398854307e-22	3.01318617885914	0.478	0.04	7.66306993673878e-18	Psip1	1.46801134265724e-07	0.360973336959423	1	0.999	0.00636324196588208	Slc9a3r1	3.35444579453991e-07	2.26081044318738	0.75	0.152	0.0145401807410127	Gm13012	3.81939510864487e-24	2.64888687031122	0.4	0.005	1.65555500379321e-19	Fam78a	9.00361815162888e-16	0.968074385080666	0.571	0.028	3.90270832400505e-11	Ltv1	1.31152081965089e-10
Pfdn1	4.76949526606579e-15	0.337139508763737	0.998	1	2.06738541802888e-10	Ltbp3	1.38253725614505e-23	1.01765132137762	0.655	0.265	5.99274599048633e-19	Kank1	8.03529310764102e-13	1.27328312515243	0.895	0.632	3.48297815043808e-08	Pgam2	2.78323954923247e-22	2.32065882581125	0.913	0.173	1.20642301501031e-17	Dtna	1.52988014687273e-07	0.652527450440399	0.37	0.115	0.00663141848463454	Gm14523	3.57477466097108e-07	1.18903058955809	0.5	0.06	0.0154952182454452	Smim6	4.80336885935661e-24	2.36861121537731	0.4	0.005	2.08206826577672e-19	2900026A02Rik	1.33168727124839e-15	1.81075584010481	0.857	0.069	5.77233164595329e-11	Tnik	1.46632299339514e-10
Dhfr	5.13223601561206e-15	0.528642972032995	0.888	0.768	2.2246190233272e-10	Il11ra1	1.54065765681101e-23	0.729739822233668	0.978	0.944	6.67813467921299e-19	Lepre1	8.89015926520098e-13	1.19242135306129	0.93	0.618	3.85352843509402e-08	Casz1	2.84100462005553e-22	0.783173892355393	0.696	0.084	1.23146186260927e-17	Hey1	1.55810677230481e-07	0.512971358652695	0.889	0.492	0.00675376961523244	Trf	5.69987378771876e-07	2.17993512637263	0.5	0.065	0.0247066729202457	Tnf	5.38567906861895e-24	1.88393225257428	0.4	0.005	2.33447644908357e-19	Edn1	1.6029328414794e-15	1.52220526363186	0.286	0.007	6.94807269467662e-11	Lama2	1.47340342870198e-10
Rasl11a	5.61702323103602e-15	0.740662932944988	0.546	0.272	2.43475488972488e-10	Rrbp1	1.86625805435374e-23	0.98323249968879	1	0.981	8.0894821624017e-19	Gdf10	1.04670341020526e-12	1.25956670991816	0.702	0.3	4.53704060187571e-08	Acta1	3.15836606405926e-22	4.96732814608403	0.565	0.059	1.36902535412712e-17	Tcp1	1.59062910190455e-07	0.31150751443658	1	0.998	0.00689474090511547	Acss1	5.93374991758423e-07	1.93640476695822	0.625	0.098	0.0257204323927606	Gm20627	6.76810758681056e-24	1.62843608106128	0.4	0.005	2.93370391457891e-19	Ctsw	2.29340424308971e-15	1.18344856651059	0.286	0.007	9.94099003209664e-11	Clcn5	1.57172653013414e-10
Mtf2	6.30450024849963e-15	0.411745150848128	0.968	0.928	2.73274867771465e-10	Rhoc	2.07794600853401e-23	0.632043547464916	0.993	0.949	9.00706476859152e-19	D630003M21Rik	1.09206349655416e-12	1.18086909065004	0.456	0.131	4.73365843216365e-08	Jam2	3.98703717240009e-22	2.5259674167895	0.652	0.079	1.72822113274854e-17	9630033F20Rik	1.60509987727266e-07	0.677196733625902	0.463	0.173	0.00695746592802606	Nt5dc3	5.97812252439357e-07	0.807773675974747	0.5	0.066	0.0259127698942364	Cd37	7.13737464198753e-24	3.57533446326259	0.8	0.027	3.09376641231591e-19	Gm14009	2.64527332886444e-15	1.45280799533094	0.286	0.007	1.14662017712958e-10	Syngr2	2.31554461553574e-10
Cenph	6.66358755080944e-15	0.490843819325229	0.846	0.716	2.88839865977386e-10	Tgfbr2	2.19659743961876e-23	1.30695493556376	0.763	0.379	9.52137126177147e-19	Laptm5	1.71558183619101e-12	0.60999957153161	0.368	0.082	7.43636102715356e-08	Syne3	4.24903051735364e-22	0.920450098356309	0.304	0.013	1.84178476805211e-17	Eif4ebp1	1.6721353777766e-07	0.587622236752985	0.981	0.911	0.00724803800851043	Mmp15	6.76905855520595e-07	2.40669302120117	0.75	0.179	0.0293411612133957	Gna15	1.28717291697402e-23	2.98370865069134	0.6	0.014	5.5793797259156e-19	Ttc9	2.64527332886444e-15	0.874202714841666	0.286	0.007	1.14662017712958e-10	Tubb2a	2.43025439370814e-10
Lmx1b	7.77560268259463e-15	0.56471474491847	0.566	0.307	3.37041273879747e-10	Kdelr2	2.26085174276992e-23	0.680602499239352	0.986	0.982	9.79988796421051e-19	Vkorc1	1.71619412705597e-12	1.00690774741384	0.982	0.846	7.43901506313682e-08	Iffo1	4.47435903736234e-22	2.64861585579126	0.957	0.243	1.93945566833508e-17	Hk2	1.69600274678573e-07	0.523577841852541	0.907	0.617	0.00735149350621743	Cpne2	7.52257619469595e-07	1.91620761921091	0.875	0.213	0.0326073587735291	Cd52	1.61341210365659e-23	3.30643585002581	0.6	0.014	6.99349610450984e-19	1110032F04Rik	3.60211957372547e-15	2.40664285044089	0.429	0.016	1.56137475042704e-10	Igdcc4	2.72986098709704e-10
Ash2l	1.0010332883927e-14	0.320745336355452	0.979	0.951	4.33907889186702e-10	Myl9	2.67490343020071e-23	1.15671622237711	0.878	0.631	1.1594636408548e-18	Tbrg1	1.81877281791795e-12	0.851699778379273	1	0.991	7.88365265654716e-08	Myl4	6.96459794411536e-22	4.06233318183012	0.478	0.041	3.01887462485625e-17	Shmt1	1.71418821141644e-07	0.620254270097163	0.963	0.732	0.00743032022120571	A730011C13Rik	7.92107984185639e-07	0.359877903265744	0.375	0.035	0.0343347126825107	Dennd1c	1.7394034441829e-23	2.10353376488313	0.6	0.014	7.53961816915519e-19	Lcp1	4.42441223673639e-15	2.72680648080238	1	0.108	1.91780572813576e-10	Anxa2	2.96795502306174e-10
Mrps18c	1.05570336309565e-14	0.305606624666927	0.989	0.989	4.5760517976744e-10	Surf4	3.22473262655252e-23	0.602716901320759	1	0.999	1.39779260430545e-18	Pmp22	1.92280120784659e-12	1.08040713138042	0.947	0.665	8.33457411553182e-08	Ryr1	9.81778121675011e-22	1.3884153216884	0.696	0.094	4.2556154462125e-17	mt-Tl1	1.90373325199938e-07	0.59451233233977	0.87	0.767	0.00825192215411653	Ptprm	8.11330656870901e-07	2.01313735327003	0.75	0.163	0.0351679386527261	Plek	2.20537508193108e-23	5.2945820732252	0.8	0.027	9.55941883013847e-19	Sqrdl	6.19523057500012e-15	1.66813963550181	0.857	0.067	2.68538464503955e-10	Crym	5.20386788990758e-10
Fignl2	1.10571945890476e-14	0.634711342814759	0.382	0.149	4.79285156656856e-10	Glt8d2	3.3387549698925e-23	1.68146296933967	0.54	0.187	1.4472167292496e-18	Arhgef1	1.92552355529854e-12	1.36010669711912	0.86	0.703	8.34637440279705e-08	Nes	1.15751492397713e-21	2.8767945145734	1	0.302	5.01736418947127e-17	Cct8	2.03236179882026e-07	0.291042481455706	1	1	0.00880947545316629	5730508B09Rik	9.80238131938596e-07	2.55411902385882	0.625	0.109	0.0424894020670104	Nbeal2	9.51361082729519e-23	2.1770732053597	0.6	0.015	4.12376974919937e-18	Gm13247	6.80426960221148e-15	1.40475235666849	0.714	0.05	2.94937870177459e-10	Spry1	6.92799910798456e-10
Msx1	1.20446661528945e-14	0.924130806269321	0.613	0.375	5.22088099063364e-10	Map1lc3a	5.51823789158803e-23	0.751214656457539	0.986	0.942	2.39193539648775e-18	Serf2	2.33732485314023e-12	0.61762052400575	1	1	1.01313683084217e-07	Popdc3	1.52077131721289e-21	1.57079916565856	0.565	0.054	6.59193535159101e-17	Uqcrfs1	2.47732921098703e-07	0.315023348151875	1	0.988	0.0107382311979444	Ttyh2	1.04198033132312e-06	1.72616379984697	0.875	0.221	0.0451656794415319	Spns2	1.09803081992805e-22	3.7159935311386	0.6	0.015	4.75952439206013e-18	Lat	8.83650697681998e-15	0.765841432476809	0.429	0.016	3.83027231417239e-10	Synpo2	7.13826821036694e-10
Psma6	1.33226472126783e-14	0.253298803748479	1	0.994	5.77483466080752e-10	Chodl	7.07334632885947e-23	2.44907016276079	0.36	0.076	3.06601269970743e-18	Cox4i2	2.38877999912434e-12	1.98293137600245	0.649	0.317	1.03544057842044e-07	Rassf4	1.61264290491871e-21	1.91800827188507	0.87	0.149	6.99016193566064e-17	Gm10499	2.80099541198444e-07	1.15328105899801	0.37	0.122	0.0121411947127878	Tox2	1.17042281622534e-06	2.93452089490674	0.375	0.038	0.0507331473921037	Vav1	1.810704672688e-22	3.01426688454387	0.6	0.015	7.84868047423343e-18	Eng	9.29528653325504e-15	2.78837764061013	1	0.117	4.02913490070473e-10	Gm9747	7.28583980653155e-10
Srsf1	1.75506579200447e-14	0.34896774728285	0.998	0.994	7.60750818202258e-10	Pdgfra	8.44521636467939e-23	0.824634137917429	0.986	0.854	3.66066348543393e-18	Slc35b2	2.50032390628664e-12	0.993318580097257	0.965	0.859	1.08379040041901e-07	Ppfia4	2.66779765313255e-21	1.91699732734839	0.565	0.059	1.15638357072683e-16	Cacybp	3.79083816892573e-07	0.367215508361544	1	0.999	0.0164317671270255	Elovl7	1.20746131752794e-06	1.26359972172109	0.375	0.037	0.0523386182695659	Espn	2.71316998334157e-22	2.00504357792956	0.8	0.028	1.17605066097924e-17	Ednrb	9.29529868507011e-15	0.609529354999787	0.714	0.049	4.02914016803049e-10	Tead4	8.03525512031512e-10
E2f5	2.04648743442089e-14	0.522951811539057	0.879	0.774	8.87070443324081e-10	Degs1	8.81335883259458e-23	0.65020770126302	0.971	0.9	3.82023851957645e-18	Fkbp10	2.62058117108809e-12	1.08909448675635	0.93	0.779	1.13591711441984e-07	Gfra1	2.67820410082719e-21	2.18407395022781	0.913	0.184	1.16089434954455e-16	2810442N19Rik	4.5427973594136e-07	0.398662682220443	0.611	0.256	0.0196912094341142	Nr4a2	1.22818235060985e-06	2.01141588118041	1	0.39	0.0532367921695345	Slc35d3	3.43184008229006e-22	3.95265664973148	0.6	0.015	1.48756540206945e-17	Exoc3l2	1.59366158644655e-14	1.72493466272697	0.429	0.018	6.90788551261122e-10	Tubb2b	8.72561603234808e-10
Cth	2.07639925035803e-14	0.765923434409552	0.597	0.361	9.0003601906019e-10	Tmsb4x	9.94103780505072e-23	0.336602044936681	1	0.996	4.30904224697728e-18	Surf4	2.76766332933474e-12	0.762549856259268	1	0.999	1.19967134673344e-07	Stard13	3.71953905796658e-21	1.99059093829392	0.913	0.174	1.61227140006619e-16	Uchl3	4.77290762190101e-07	0.396402990505953	0.981	0.962	0.0206886453778921	Tspan7	1.42946532864741e-06	2.22325342344995	1	0.664	0.0619616041355507	Pik3cg	4.55360206543128e-22	1.70643458534383	0.6	0.015	1.97380435128184e-17	Cyyr1	1.61588707115627e-14	3.18836775056863	0.857	0.08	7.00422409863397e-10	Slc2a12	9.15822572707817e-10
Sarnp	2.22818252216384e-14	0.2691272374822	1	1	9.65827996057138e-10	Pofut2	1.29743315454479e-22	0.861160159122544	0.986	0.908	5.62385375168984e-18	Tmem39a	2.93646287504169e-12	0.864865279088063	0.982	0.897	1.27283919781557e-07	Cacng1	3.82652433863617e-21	2.39406784593078	0.261	0.01	1.65864523982523e-16	Eif2s1	4.8757413212787e-07	0.332807308982143	1	0.992	0.0211343883312147	2310030G06Rik	1.44224661111057e-06	1.62035768443609	0.375	0.037	0.0625156216051986	Trim30a	4.8865892283981e-22	0.746205691391336	0.6	0.015	2.11814096694144e-17	Tdrp	2.6161707749772e-14	1.77951842306294	0.429	0.018	1.13400538412162e-09	Eif4ebp1	1.33976159518769e-09
Tax1bp1	2.7595783068765e-14	0.384156789757147	0.984	0.983	1.19616681289869e-09	Rcn1	1.2980063593802e-22	0.7374338289524	0.993	0.972	5.62633836536941e-18	Efemp2	3.13033163770634e-12	0.786336718563189	1	0.925	1.35687355168019e-07	Bcar3	4.60330945168336e-21	1.97029264078722	0.783	0.127	1.99535051492667e-16	Nhp2l1	5.194178364394e-07	0.305626159841432	1	1	0.0225146855383022	Gap43	1.72260878655508e-06	2.24284305875274	1	0.519	0.0746682004620165	Ptprc	1.74738845333656e-21	3.39302374567538	0.8	0.031	7.57422998983266e-17	Atp8b1	2.6161707749772e-14	1.4651493579137	0.429	0.018	1.13400538412162e-09	Ppp1r14a	1.48736043090415e-09
Cdca7	2.78440001683532e-14	0.387995243471243	0.97	0.885	1.20692603129744e-09	Kitl	1.41029811199367e-22	1.66149146865362	0.453	0.123	6.11307819624775e-18	Maged2	3.26345630796888e-12	0.540389988943053	1	0.993	1.41457777125219e-07	Apobec2	1.03912892755908e-20	3.21443298425767	0.391	0.028	4.50420824939758e-16	Bdnf	5.22661452039107e-07	0.379312480549052	0.537	0.209	0.0226552833000871	Gm16277	1.72440730233718e-06	1.57044196624045	0.625	0.106	0.0747461589271074	Cited4	2.05129121541191e-21	3.78171482454141	0.4	0.007	8.89152690232448e-17	Hhex	2.9918859296176e-14	2.83566605322846	0.714	0.053	1.29686287505204e-09	Rgs16	1.53900423920401e-09
Txnrd1	3.11513866633514e-14	0.403080188172947	0.968	0.923	1.35028800630963e-09	Axl	1.49617642697014e-22	1.30990812096374	0.799	0.481	6.48532634034476e-18	Kcnk1	3.30290430461314e-12	1.58768816195921	0.614	0.246	1.43167689987761e-07	Synpo2	1.93648637374962e-20	1.74479742222784	0.652	0.085	8.39389383565512e-16	Brix1	5.35321565478297e-07	0.45882369794418	1	0.984	0.0232040485772223	Ankrd29	1.82548458878792e-06	2.60154336712545	0.875	0.234	0.0791274549856011	Muc13	2.05129121541191e-21	2.77657121286915	0.4	0.007	8.89152690232448e-17	Ptpn7	4.09127007140552e-14	0.447198804017536	0.429	0.018	1.77340192515144e-09	Fyn	1.79084176351449e-09
Cep78	3.11999008812833e-14	0.585584581379588	0.844	0.719	1.3523909036001e-09	Serping1	1.61349624296885e-22	1.56358608667629	0.612	0.259	6.99386081477277e-18	Col16a1	3.9183548540644e-12	1.28298204480634	0.526	0.171	1.69845009504276e-07	Rbm20	3.00613132912041e-20	1.31649470555198	0.565	0.06	1.30303768592053e-15	Epb4.1l5	5.81602516758411e-07	0.693836574745557	0.759	0.41	0.0252101426914101	Dbi	1.92896916689494e-06	1.4861938442584	1	0.998	0.083613097508228	Pik3r6	2.05129121541191e-21	2.46476923197616	0.4	0.007	8.89152690232448e-17	Nav1.1	4.61869415423561e-14	0.88527189260352	0.714	0.051	2.00201916809497e-09	Cox8a	2.27062848936176e-09
Cdc14b	3.2449465526254e-14	0.657898802480964	0.701	0.487	1.40655453270101e-09	Mgp	1.66545305653666e-22	1.1673397876207	0.734	0.332	7.21907281886379e-18	Cd81	4.13666731558992e-12	0.615730618289422	1	0.994	1.79307981461561e-07	Rapgefl1	7.15104834577399e-20	1.08545792570024	0.522	0.05	3.09969341595919e-15	Mn1	6.02764595513709e-07	0.454464932525853	0.926	0.659	0.0261274341571372	Gfra1	1.95181863914565e-06	1.56766849071037	0.875	0.196	0.0846035307324074	Gp1ba	2.26871807867588e-21	4.32656613805024	0.4	0.007	9.83398538382848e-17	Pdgfb	5.45325059830944e-14	1.8273004731196	0.571	0.033	2.36376600434321e-09	Fam195a	2.3585526539788e-09
Gm23134	3.33066457875472e-14	0.484419069089896	0.869	0.797	1.44370986830702e-09	Slc26a7	2.05191077168512e-22	2.51728044620447	0.309	0.055	8.89421243094634e-18	Fbln2	5.06473462763485e-12	1.11671096405563	0.912	0.722	2.1953598716946e-07	Sox8	3.14968254107558e-19	2.62596638128699	0.826	0.162	1.36526139425462e-14	Hprt	6.16179672622476e-07	0.440533244193102	0.981	0.882	0.0267089240894938	Grid2	2.30208270580364e-06	1.42637643615739	0.375	0.038	0.0997860769657646	Lat	2.48702003059553e-21	3.80880584158377	0.6	0.016	1.07802370246194e-16	Manba	8.01643788681846e-14	2.42772264571974	0.857	0.079	3.47480516642033e-09	Prkcq	2.60284885207146e-09
H2afv	4.15083366431881e-14	0.297129840248238	1	1	1.79922036013563e-09	Cd248	2.10416961248124e-22	1.33511689278001	0.835	0.557	9.1207336022612e-18	Cyr61	5.70759643961083e-12	0.711196780899905	0.982	0.832	2.47401475271371e-07	Tppp3	6.73904245003119e-19	1.80625828950905	1	0.287	2.92110534039052e-14	Macrod2	6.17242452141777e-07	0.60795692963182	0.926	0.596	0.0267549913305375	Stard13	2.72824390133787e-06	2.0976832417492	0.75	0.188	0.118258460147391	Ccrl2	2.50891769710388e-21	3.0191117036412	0.4	0.007	1.08751546498665e-16	Btnl9	8.47925198606746e-14	0.326302568873059	0.286	0.008	3.6754165658808e-09	Scrn1	2.75538935069032e-09
Lpar1	4.30998489473457e-14	0.337262479925823	0.982	0.897	1.86820605247165e-09	Rhoj	2.23295390334726e-22	1.18725078635762	0.806	0.49	9.67896198944901e-18	Ptch1	5.715733925543e-12	1.43782304356863	0.895	0.628	2.47754202736587e-07	Mylpf	1.11111608602771e-18	3.84698697070161	0.87	0.227	4.8162437864957e-14	RP24-396E16.1	6.48131565692843e-07	0.424491243284176	0.667	0.318	0.028093910846522	Ust	3.16180713560557e-06	1.62920271994099	0.75	0.166	0.137051692099959	Gm11427	2.77424601228106e-21	2.33392396778929	0.4	0.007	1.20252467648335e-16	4931429I11Rik	1.0258229063287e-13	2.09286314382531	0.286	0.008	4.44653196977239e-09	Tpm1	2.96499969342594e-09
Ctbp2	4.58478558562194e-14	0.522247362947024	0.914	0.805	1.98732115994369e-09	Klf14	2.29863216438077e-22	1.67715229265768	0.353	0.072	9.96365097972488e-18	Pth1r	5.96822052570958e-12	1.15745387299238	0.86	0.683	2.58698486907407e-07	Zbtb18	1.35295495742966e-18	3.51335005590679	0.957	0.359	5.86451855847462e-14	Nup43	6.63986069158579e-07	0.428100689962542	0.981	0.813	0.0287811401537478	Megf9	3.6256775856854e-06	2.24173781673979	1	0.43	0.157158620629119	Ptpn22	3.06729961095503e-21	2.90711347474412	0.4	0.007	1.32955168936457e-16	Il27ra	1.0258229063287e-13	1.01882134418427	0.286	0.008	4.44653196977239e-09	Tmsb4x	2.99917152583247e-09
Hnrnpr	4.84686567452484e-14	0.29183758826932	1	1	2.10092239527954e-09	Gpc4	2.65862162377579e-22	1.23821482265014	0.777	0.412	1.15240612904185e-17	Mgll	6.28728420424542e-12	1.51884498914914	0.281	0.051	2.72528621117222e-07	Ehbp1l1	1.38434574926454e-18	1.57948699178114	0.696	0.11	6.00058508476209e-14	Gm10184	6.94564640939348e-07	0.556762020153402	0.926	0.61	0.030106598926157	Cnp	3.66068243796213e-06	2.80182889150497	1	0.481	0.158675940955907	Fgr	3.74832019198242e-21	1.51998651946596	0.4	0.007	1.6247468704167e-16	Htr2a	1.09290917827991e-13	0.793586730423565	0.286	0.008	4.73732412417208e-09	Rragd	3.69739306797504e-09
Sept3	4.97424687079811e-14	0.61984547736604	0.694	0.447	2.15613704861615e-09	B2m	2.79806987054686e-22	0.601077136378023	0.993	0.951	1.21285136608724e-17	Unc50	6.64534625653021e-12	0.559230195076323	0.982	0.942	2.88049178835559e-07	Art1	1.52682264277614e-18	3.01352812603829	0.391	0.031	6.61816542737744e-14	Eif5a	6.95849624615163e-07	0.333881874059215	1	1	0.0301622978285689	Cadm1	4.04528007830599e-06	2.08202078142625	1	0.743	0.175346710274251	Susd1	3.75906217035614e-21	3.31123819786334	0.8	0.032	1.62940308836257e-16	Gm28707	1.24027370508442e-13	1.70772010194451	0.286	0.008	5.37609040205893e-09	Tspan9	3.84252936152359e-09
Smarce1	5.53697455475948e-14	0.276546937717287	1	0.997	2.40005699050605e-09	S100a6	2.93206473884109e-22	1.29632569389226	0.683	0.334	1.27093278169806e-17	Fndc3b	6.9486013043897e-12	1.06436676192736	0.842	0.516	3.01194072140076e-07	Pdgfa	3.31946959839108e-18	1.57606046456342	0.957	0.215	1.4388572921186e-13	Epb4.1l4a	7.18616902149874e-07	0.398404527892273	0.389	0.136	0.0311491682405884	Syngr1	4.40095819479646e-06	1.62657251987202	0.5	0.072	0.190763933911647	Tfr2	5.05944040175532e-21	1.42243651109469	0.4	0.007	2.19306503654486e-16	Exoc3l	1.34404790759297e-13	2.40249417760461	0.571	0.035	5.82591006025248e-09	Igfbp2	3.84537344410146e-09
Hnrnpd	6.43545480621929e-14	0.267955177396165	1	0.991	2.78951224030381e-09	C1qtnf4	2.99157598528609e-22	1.09068026833008	0.813	0.466	1.29672852658211e-17	Slc39a7	7.7749741329216e-12	1.00582362537424	0.93	0.753	3.3701402876562e-07	Adora1	4.45136595732885e-18	1.14564221888638	0.348	0.025	1.92948908786376e-13	2410004N09Rik	7.31006526538821e-07	0.511709335295654	0.981	0.68	0.0316862088993517	Pde7b	4.66752408626904e-06	2.44161130559011	0.625	0.123	0.202318499043418	Gm14005	3.57261809929482e-20	2.79038480290331	0.6	0.017	1.54858704132033e-15	Cyth4	1.92706209130088e-13	0.254922430057019	0.429	0.019	8.35304334095279e-09	Rpl4	4.54417349995041e-09
Bub1	6.74926518630635e-14	0.508347952410205	0.825	0.662	2.92553648765635e-09	Zfp36	3.6155032924204e-22	0.923671071445017	0.705	0.351	1.56717605713255e-17	Prkg2	8.88447008947897e-12	1.50103434903916	0.298	0.059	3.85106240498555e-07	Myom1	4.61047690466793e-18	1.36398803839839	0.565	0.07	1.99845731909736e-13	Hnrnpa1	7.34691187232301e-07	0.290099563180906	1	0.999	0.0318459242017713	Ppp1r18	4.91513630842338e-06	2.27061394281191	1	0.42	0.21305149842492	Tgfb1	8.23240695814417e-20	3.86993676331763	1	0.056	3.56841912007717e-15	Cd34	2.43892461284765e-13	3.74127274056847	1	0.135	1.05717626268494e-08	Cd82	5.76888223464445e-09
Nsmce4a	8.3198360091191e-14	0.26176615591554	0.986	0.986	3.60631611651277e-09	Zfp185	4.10594785764893e-22	2.15468512178388	0.504	0.165	1.77976415837651e-17	Wnt4	9.57634780741753e-12	1.38582719183972	0.333	0.072	4.1509637206032e-07	Frmd4b	4.7053424292873e-18	2.37825437321413	0.826	0.185	2.03957772939887e-13	Idh3a	7.40382929410931e-07	0.36304757356739	1	0.918	0.0320926384582462	S100b	5.02940057837306e-06	1.92544319793296	0.5	0.076	0.218004397470159	Csf2rb	1.48778574195415e-19	3.01880980477103	0.6	0.019	6.44895607707446e-15	Nrarp	4.5070425724547e-13	1.62756331317067	0.714	0.059	1.95362267345621e-08	Arpp21	5.87522698276031e-09
Ttpa	8.54406660810369e-14	0.993189542486974	0.452	0.218	3.70351111194863e-09	Igsf10	4.61477019447386e-22	1.31509032724947	0.727	0.365	2.00031828849664e-17	Slc16a3	9.97587749715792e-12	1.74497671116961	0.702	0.411	4.32414385991807e-07	Aknad1	5.43794022907408e-18	1.82309100105687	0.391	0.032	2.35712957169445e-13	Dkc1	7.76911071549082e-07	0.471566135524132	1	0.954	0.0336759873073665	Rxrg	5.07142582553286e-06	0.765097733138034	0.75	0.143	0.219826023833547	Soat2	3.08929899412981e-19	2.69090867392141	0.6	0.019	1.33908754199551e-14	H2-D1	6.00668532915191e-13	2.83515032278764	1	0.131	2.60365782277419e-08	Cerkl	6.6946537970979e-09
Caprin1	8.79373481544858e-14	0.300943828208963	0.998	0.991	3.81173229310434e-09	Adamts15	6.05690892216399e-22	1.22322940158835	0.468	0.136	2.6254277414012e-17	Grin2d	1.12092583733531e-11	0.681136533999672	0.281	0.053	4.85876513451364e-07	Slc2a5	5.74388580803339e-18	1.97711293921238	0.478	0.05	2.48974474235015e-13	Nme1	8.38882615291358e-07	0.476328806845168	1	0.999	0.0363622058424192	Fam129b	5.11992184869216e-06	1.52381220460396	1	0.388	0.22192813245341	Btnl9	3.58799362116437e-19	1.69863640729581	0.4	0.008	1.55525171502991e-14	Tm6sf1	1.02739771630188e-12	3.04539123208594	1	0.13	4.45335814108215e-08	Bcam	6.79248860761655e-09
Paics	9.76394334062174e-14	0.271364251508967	0.991	0.991	4.2322788804259e-09	Tbrg1	6.41145232984505e-22	0.518011049587	1	0.99	2.77910812689463e-17	Dkk3	1.15931785151464e-11	1.38200364431194	0.667	0.286	5.02517915917536e-07	Rgs8	6.13057776231383e-18	1.00652878325036	0.435	0.038	2.65736023685255e-13	Tpm1	9.07063094869423e-07	0.517416918577535	1	0.984	0.03931755691021	Chst5	5.16385883691845e-06	2.80521570546678	0.5	0.078	0.223832625145067	5430427O19Rik	4.69343046377379e-19	2.91982060565084	0.4	0.008	2.03441436882739e-14	Nrros	1.06906972076123e-12	2.47358564466758	0.857	0.091	4.63398961161161e-08	Mtr	8.11849684660056e-09
Vrk1	1.18502360286375e-13	0.353245577158633	0.935	0.86	5.13660330897319e-09	Ebf2	8.09716844116294e-22	1.53433891417147	0.626	0.274	3.50979863250649e-17	Ssr2	1.23567665673105e-11	0.645367957383212	1	0.991	5.3561640362664e-07	Lrrn1	7.4498943833724e-18	2.42511570783755	1	0.358	3.2292312194166e-13	Gm11451	9.31152617834205e-07	0.619766214532997	0.741	0.396	0.0403617413726414	Gm29397	5.53020085038291e-06	2.52070930117604	0.5	0.076	0.239712086060698	Trpv2	4.71725054747944e-19	2.09660212179408	0.6	0.019	2.04473942231044e-14	Vamp5	1.07472940727982e-12	3.09574274743687	1	0.147	4.65852208879512e-08	Snx1	8.26368308890362e-09
Gm6851	1.24570106046039e-13	0.449799508266411	0.958	0.923	5.39961581667159e-09	Fkbp14	8.44638343775275e-22	1.19892439991459	0.799	0.56	3.66116936492831e-17	Fam114a1	1.25938496600391e-11	1.16024968312463	0.877	0.568	5.45893007364054e-07	Flnc	7.61911118669814e-18	1.57971045182856	0.957	0.247	3.30257993498617e-13	Rsl24d1	9.66963910175862e-07	0.314680666760678	1	0.961	0.0419140176504829	Slc1a2	5.74010587599919e-06	0.746046608325255	0.375	0.042	0.248810629301061	Trdv4	5.13199045517106e-19	4.86199733554683	0.4	0.008	2.22451258269845e-14	Gm10710	1.28895197240678e-12	1.65429525311671	0.286	0.009	5.58709121959444e-08	Kremen1	8.28282305010015e-09
Dnajc2	1.2679637589751e-13	0.362327959601703	0.967	0.937	5.49611570965345e-09	Thy1	1.11645809944374e-21	1.42485311822105	0.252	0.035	4.83939927784885e-17	Vimp	1.40031523475985e-11	0.670786732938756	0.982	0.939	6.06980641659003e-07	Ppapdc3	1.06834924555489e-17	2.08078371161653	0.609	0.087	4.63086663978221e-13	Serbp1	9.70173728952625e-07	0.262549830539716	1	1	0.0420531504551805	Scrg1	6.07659705953155e-06	1.32187948931298	0.5	0.07	0.263396176142455	Il10ra	7.32903946456614e-19	1.78400771985734	0.4	0.008	3.17684544631084e-14	Rapgef5	1.41964981050907e-12	2.33225960649374	0.857	0.089	6.1536140686326e-08	4930500J02Rik	8.89092427371328e-09
Snrpa1	1.2896010130044e-13	0.26752128660633	0.995	0.991	5.58990455096886e-09	Tusc3	2.41118016158668e-21	0.662231592110935	0.964	0.88	1.04515015284136e-16	Fry	1.40443726475203e-11	1.16631200443227	0.298	0.061	6.08767376779413e-07	Tnnt3	1.9423560717081e-17	3.72922185232623	0.391	0.035	8.41933662842592e-13	Chd7	1.00846297147291e-06	0.549446687245996	0.963	0.661	0.0437128359614647	Akap12	7.40209785029757e-06	1.6396732930746	1	0.383	0.320851333418999	Gm17056	7.32903946456614e-19	1.57739526242039	0.4	0.008	3.17684544631084e-14	Gm13632	1.53115088968049e-12	0.949215298958817	0.286	0.009	6.63692664640904e-08	Lifr	8.94496296100734e-09
Blm	1.29215528239168e-13	0.62688450505278	0.741	0.57	5.60097628705496e-09	Txndc5	2.56611928221796e-21	0.73503768033519	0.986	0.969	1.1123100640702e-16	Plagl1	1.40912327221484e-11	0.659068826372287	0.982	0.596	6.10798573574244e-07	Igfbp3	1.94838967895518e-17	1.95860922345157	1	0.353	8.44548990239912e-13	Gnl3	1.0405605421092e-06	0.540440273534124	0.981	0.94	0.0451041372582654	Map3k1	7.77144516735983e-06	2.05907353705863	1	0.508	0.336861062224379	Lilrb4	9.56481087631717e-19	2.57695738457241	0.4	0.008	4.14596292244844e-14	RP23-132N23.22	1.5835192562828e-12	2.37757737063095	0.857	0.096	6.86392256828341e-08	Gm10941	9.43553015825884e-09
Smarcd1	1.44286453654185e-13	0.350370527370429	0.979	0.894	6.25424062009432e-09	Prkcdbp	3.20375551674759e-21	1.20722483956897	0.64	0.27	1.38869986628941e-16	Itm2a	1.50610902662209e-11	0.657878497266497	1	0.962	6.52838018679613e-07	Tspan33	3.34936474129412e-17	2.85674992484715	0.739	0.154	1.45181564076135e-12	AC118721.1	1.0435300493689e-06	0.430567507082044	0.759	0.395	0.0452328535199442	Rassf4	9.1607259179711e-06	1.16809543349262	0.75	0.162	0.397080825640376	Dok3	3.07807172068902e-18	2.24532909077662	0.6	0.02	1.33422096804986e-13	Rasgrp2	1.77376307765866e-12	2.86044120093445	0.857	0.097	7.68855343641923e-08	Myc	1.12986176369591e-08
AK010878	1.5285487139899e-13	0.513931722807933	0.818	0.656	6.6256472556606e-09	Prdx5	4.0209808191759e-21	0.758324725474154	1	0.956	1.74293434587999e-16	Sema3d	1.5838386767996e-11	0.880158783181005	0.667	0.277	6.86530712845554e-07	Tuba4a	4.79915061447028e-17	2.1837931866239	0.696	0.127	2.08023982534829e-12	Lsm3	1.06560086491936e-06	0.317163121083797	1	0.992	0.0461895350907946	Rasa3	9.26410868731377e-06	1.84717302895068	0.875	0.281	0.401562055160302	Bzrap1	3.07807172068902e-18	1.82694287539306	0.6	0.02	1.33422096804986e-13	Tfec	1.81784408713867e-12	2.73058157265676	0.286	0.009	7.87962698011126e-08	Gm4524	1.15914610406015e-08
Tdg	1.72185330305519e-13	0.302485483398834	0.982	0.971	7.46354532742303e-09	Malat1	4.11077971018626e-21	0.654240596086737	1	1	1.78185857317734e-16	Gm20721	1.66492281392218e-11	0.564107707994807	1	0.997	7.21677442922708e-07	Pabpc1l	5.04686125282924e-17	2.1664283113175	0.435	0.045	2.18761247865136e-12	Gm13502	1.09607190016556e-06	0.79531749491164	0.852	0.558	0.0475103325845765	Sphk1	1.05947857008027e-05	1.28400537885644	0.375	0.044	0.459241580986992	Rnf43	3.65731679350289e-18	1.96609511018628	0.6	0.02	1.58530053731176e-13	Gimap9	2.39283846990699e-12	2.52533205661895	0.857	0.095	1.03719976316589e-07	Dcx	1.21380211948812e-08
Shfm1	1.72895933913999e-13	0.285438727958471	1	1	7.4943471514362e-09	Fosb	4.53421123819413e-21	0.990423647454597	0.827	0.49	1.96539920330763e-16	Slc27a1	1.73595943408663e-11	1.3861345442473	0.632	0.272	7.52468976299189e-07	Tm6sf1	5.26372946672434e-17	2.58114932394854	0.696	0.123	2.28161617464633e-12	Lyar	1.09622462569428e-06	0.382836132675024	1	0.953	0.0475169526253443	Gm14238	1.0834146550743e-05	1.08526722216227	0.375	0.046	0.469616916388508	P2ry14	8.13670421689354e-18	1.0860067606955	0.6	0.02	3.52693580985468e-13	Rapgef3	2.39488725978684e-12	2.05455714775137	0.714	0.06	1.0380878316272e-07	Col4a2	1.27599194108665e-08
G3bp2	1.82076935527317e-13	0.286881036054228	0.993	0.991	7.89230684736707e-09	Egfr	5.1536736956485e-21	1.35085839178664	0.511	0.17	2.2339114001158e-16	Scn1b	1.95001693625105e-11	1.37319837065857	0.281	0.054	8.45254341187381e-07	Gm16277	7.82660235436474e-17	1.56094780285254	0.652	0.097	3.39251905652294e-12	Ppat	1.21466634805094e-06	0.499830930472188	0.963	0.704	0.0526509275226161	Qk	1.11677437550309e-05	1.0099514241472	1	0.993	0.484077020805567	Il2rg	1.38646529522584e-17	4.47840836897185	1	0.066	6.00977246868591e-13	Hecw2	2.64220368664331e-12	1.60879627889614	1	0.12	1.14528961001241e-07	Macrod1	1.32407462123634e-08
Ssbp1	1.87742010735585e-13	0.313048164119714	0.996	0.983	8.13786519734465e-09	C1qtnf6	8.0234107138326e-21	1.17752131794312	0.763	0.435	3.47782760801788e-16	Stx5a	2.05788221487844e-11	0.608486443468714	1	0.943	8.92009624861211e-07	Sdpr	2.80563657045955e-16	2.43569416662331	0.826	0.2	1.2161312278314e-11	Usmg5	1.2945640441212e-06	0.269577421754637	1	1	0.0561141730564773	Npr3	1.12876899993561e-05	1.58912611945392	0.5	0.072	0.489276210712089	Gm29103	2.86133811254984e-17	2.77183182419261	0.4	0.009	1.24027561826585e-12	Tead4	2.65268428205e-12	1.82228029995858	0.714	0.062	1.14983252889739e-07	A730056A06Rik	1.55529314746121e-08
Ctcf	2.09956512418394e-13	0.325148366844748	0.984	0.937	9.10077498728772e-09	Smarca2	1.18591968378283e-20	0.8313926562408	0.978	0.901	5.14048746132508e-16	Tcfl5	2.09131057428795e-11	0.857319429276547	0.351	0.079	9.06499481530854e-07	Nup210	3.25286639846458e-16	1.71653641327661	0.609	0.09	1.40998746907846e-11	Hoxa2	1.34133699938165e-06	0.5990899579806	0.315	0.097	0.0581415935751971	Cltb	1.17676619150048e-05	1.34427654025263	1	0.366	0.510081073367799	F5	2.86133811254984e-17	2.3800340065493	0.4	0.009	1.24027561826585e-12	Sparcl1	2.91299428703822e-12	3.51352568391656	1	0.139	1.26266650365959e-07	Hs6st2	1.56814325683202e-08
Hoxd9	2.42808822360327e-13	0.516698386968276	0.546	0.284	1.05247912140307e-08	Loxl2	1.19135757758998e-20	1.12893390871356	0.748	0.402	5.16405855582154e-16	Fbxl2	2.50717907472005e-11	1.61408903770681	0.509	0.176	1.08676184172815e-06	1810041L15Rik	3.32083793645924e-16	1.69516533652468	0.435	0.045	1.43945041193762e-11	Gng5	1.35790702788021e-06	0.32485435252483	1	1	0.0588598380304956	Coro2b	1.1931252603927e-05	0.568546930477004	0.625	0.117	0.517172075369819	Cytip	3.36059897394264e-17	2.75740354586501	0.4	0.009	1.45668523124518e-12	F11r	3.48015476843179e-12	3.12840810298677	1	0.146	1.50850788592444e-07	Pnmal2	1.77639214373186e-08
Anp32e	2.56980766340237e-13	0.389030328886715	0.991	0.963	1.11390882977839e-08	Col16a1	1.23090327566476e-20	1.33575452764087	0.475	0.143	5.33547333869645e-16	Laptm4a	2.54054945351058e-11	0.55933413371203	1	0.98	1.1012265661187e-06	Spg21	7.65804844472422e-16	2.68769965442115	1	0.948	3.31945767885016e-11	Apex1	1.38699942671958e-06	0.324359976847328	1	0.992	0.060120877150587	Egflam	1.1976641201431e-05	1.45868281480717	0.875	0.262	0.51913948951723	Myct1	5.43314046319173e-17	0.972157752515196	0.4	0.009	2.35504906517509e-12	Abcg1	9.70798801455326e-12	2.00465958044882	0.714	0.067	4.20802448478826e-07	Prmt3	1.86734478894789e-08
Usp3	2.64542495166509e-13	0.542401346060084	0.904	0.854	1.14668589954875e-08	Nenf	1.92388902372596e-20	0.783196228425268	0.964	0.876	8.33928936224255e-16	Dlx5	2.80426853797393e-11	1.41074750415626	0.649	0.275	1.21553824047018e-06	Hrc	9.84048283181747e-16	1.84555456718598	0.478	0.06	4.2654556882796e-11	Psmd14	1.43551604674974e-06	0.325863555346833	1	0.984	0.0622238785624141	Pros1	1.23805879994409e-05	1.90422432490078	1	0.439	0.536648967423765	RP23-293I7.1	6.1861537705178e-17	2.44916047381299	0.6	0.022	2.68145021336865e-12	Pecam1	1.16046659483553e-11	4.58130000015007	1	0.174	5.03015850197407e-07	Tagln	1.95546830604751e-08
Cpsf6	2.72081073069753e-13	0.338317587061413	0.991	0.963	1.17936261932815e-08	Fmod	1.98028581891282e-20	1.70024682513813	0.417	0.117	8.58374691065951e-16	Arf1	3.67972301270969e-11	0.417366194943592	1	1	1.59501273708914e-06	Tpm2	1.04787810712078e-15	2.77079812915607	1	0.715	4.54213244312575e-11	Erbb3	1.48702439769036e-06	0.486106336389821	0.315	0.098	0.0644565595422865	Csrp1	1.30150390350824e-05	1.99354182105535	1	0.768	0.564149882014682	Gata2	8.34151336683736e-17	4.76620119436417	1	0.069	3.61571238398932e-12	Pde8a	1.29777229141173e-11	2.65712685009865	0.857	0.102	5.62532377435329e-07	Chn2	2.00094106506568e-08
Tex9	2.78573287813532e-13	0.497742549940951	0.813	0.607	1.20750377335653e-08	Nfic	2.03037641877435e-20	0.961528487786374	0.863	0.531	8.80086962481929e-16	Pdia6	3.83655981393307e-11	0.457497131821048	1	1	1.66299521694743e-06	Itga4	1.2365395902107e-15	1.78289288682021	0.826	0.184	5.35990450772731e-11	Gm14567	1.53422125666609e-06	0.52231129761535	0.981	0.901	0.0665023545914483	Tfap2a	1.51572520922979e-05	0.947398555571177	1	0.308	0.657006249192744	AI662270	1.8282594734953e-16	3.74705040460434	0.6	0.023	7.92477351381274e-12	Bst2	1.39491758799527e-11	1.46505961687837	0.714	0.062	6.04640977692431e-07	Calcrl	2.01656013143214e-08
Dnmt3a	2.7866234179333e-13	0.33791259212572	0.995	0.971	1.20788978673737e-08	Mfap4	2.14315919167442e-20	0.987615865223288	0.95	0.867	9.28973783223195e-16	Adipor1	3.90185977000085e-11	0.622194257209347	1	0.97	1.69130013590457e-06	Olfml2b	1.45638970535188e-15	2.23350259977362	0.913	0.269	6.31286681681827e-11	Hsp90ab1	1.56220191932366e-06	0.26880334768737	1	1	0.0677152043950032	Dpysl3	1.63186295609269e-05	1.76510806064421	1	0.603	0.707347316947937	Tor4a	1.8458345038133e-16	1.44455506955261	0.8	0.039	8.00095424022913e-12	Trpc6	2.02085571538924e-11	2.27494992685426	0.286	0.01	8.75960118392619e-07	Sh2d3c	2.15348487909852e-08
AV026068	2.84913313856621e-13	0.975792207022894	0.606	0.381	1.23498525024291e-08	Lama4	2.23450431015649e-20	1.14740020098844	0.698	0.339	9.68568238280433e-16	Ccnd2	4.11258331025123e-11	0.678649976438396	1	0.993	1.7826403616615e-06	Jam3	3.46484409745153e-15	1.50414463953777	1	0.926	1.50187132248134e-10	Nop10	1.60815793796001e-06	0.304179379643903	1	0.997	0.0697072139788148	Fbxo7	1.67681391528201e-05	1.73405032776879	1	0.526	0.726831759718139	Nfe2	1.89058333587968e-16	3.39329068343487	0.8	0.042	8.19492252770407e-12	T	2.6182061362133e-11	1.23182236439615	0.286	0.01	1.13488763180302e-06	Rpl17	2.19098530478517e-08
Ppp1cc	2.87277018855058e-13	0.288163150614738	0.995	0.977	1.24523096592914e-08	Rabac1	2.45712268983804e-20	0.816188187804348	0.971	0.894	1.0650644011372e-15	Foxp2	4.26870344626968e-11	0.907078699497494	0.825	0.452	1.85031219582005e-06	Gadd45g	3.6012788723593e-15	2.30745102983423	1	0.495	1.56101034001286e-10	Cct6a	1.62519004348229e-06	0.260251340302839	1	0.999	0.0704454876247833	Acyp2	1.67969226203105e-05	1.31674447218157	0.75	0.186	0.728079407899978	Arhgap4	2.07312088612809e-16	2.28452628127636	0.8	0.04	8.98614979301084e-12	Notch4	6.48884265232268e-11	2.15740773493162	1	0.15	2.81265373607579e-06	Cmtm5	2.2829256556452e-08
Thoc7	2.97284999725051e-13	0.257573978628193	0.998	1	1.28861155980821e-08	Tnc	2.58356693046362e-20	1.54118280633008	0.59	0.242	1.11987292167876e-15	Kdelr2	4.48458895306509e-11	0.670623559143092	1	0.981	1.94388992759559e-06	Gm26899	4.04404815233578e-15	1.53470713948466	0.696	0.127	1.75293311211147e-10	Dpy30	1.67731824988497e-06	0.29265013279628	1	0.991	0.0727050368595138	Gm13915	1.76754755627442e-05	0.784167613762934	0.5	0.086	0.766161163742709	Cd55	2.12238112132739e-16	2.90040355709456	1	0.068	9.1996732085057e-12	Ecm1	7.78035362826313e-11	1.88669827865674	0.571	0.046	3.37247208370694e-06	Gas6	2.40100755825558e-08
Eif5	3.28739411235219e-13	0.29845301893291	1	0.997	1.42495385194018e-08	Sulf1	2.78201703223525e-20	0.87751781867247	0.878	0.525	1.20589310279269e-15	Colgalt1	4.51658847155475e-11	0.888565313004559	0.93	0.817	1.95776043888012e-06	Cdkn1c	5.32414316246055e-15	1.91524213798186	1	0.998	2.30780309520015e-10	Cct5	1.89746056628684e-06	0.251631472509172	1	1	0.0822473257062694	Ndfip1	1.87193350700967e-05	0.906090287055187	1	0.997	0.81140829794841	Gpr97	2.24169730210553e-16	2.83856005782884	0.6	0.023	9.71686112570661e-12	Gmfg	8.64150854393602e-11	1.43735963876104	0.429	0.024	3.74574829345451e-06	Sox8	2.48199657812031e-08
Yeats4	3.78949251044361e-13	0.381034794598443	0.914	0.845	1.64259342357689e-08	5330426P16Rik	2.85483556900498e-20	1.35928170517236	0.612	0.248	1.2374570257409e-15	Stk26	4.68309552106938e-11	1.06819882266292	0.93	0.751	2.02993458456273e-06	Zeb2	5.61428970103848e-15	1.49494202473728	1	0.303	2.43357001381214e-10	Gm11974	1.97151962301458e-06	0.457857119351529	0.889	0.529	0.0854574895791899	Scarb2	1.89972299893489e-05	1.50242350198939	0.875	0.266	0.823453931118319	Psmb8	3.53878306012702e-16	3.73992338386636	0.6	0.023	1.53392090524266e-11	Fxyd5	8.79805557990093e-11	2.53438930572513	0.857	0.108	3.81360517166386e-06	Plat	2.64554704033092e-08
Igf2bp1	3.95568283960216e-13	0.430222367589878	0.956	0.877	1.71463028365395e-08	AW551984	3.20408463391041e-20	1.69386451580782	0.655	0.315	1.38884252541481e-15	Rnaset2b	4.70792463100127e-11	0.489636436463541	1	0.998	2.04069701055381e-06	Ddr1	6.72758450135452e-15	1.41509147604581	0.87	0.225	2.91613877795713e-10	Pitrm1	2.01797283495766e-06	0.46262919041216	1	0.927	0.0874710505040749	Pls3	1.9727023487633e-05	1.88574819275818	1	0.945	0.855087560094941	Gzmb	6.66001071687313e-16	4.75366085352641	0.4	0.01	2.88684824533582e-11	Syn2	1.1301368502347e-10	0.63881816681711	0.429	0.024	4.89869119102732e-06	Lrrn1	2.75141569295427e-08
Mns1	4.36535840566537e-13	0.443507424773977	0.788	0.602	1.89220825451971e-08	Camk1	3.52634423273779e-20	0.694381511221676	0.928	0.822	1.52852917112252e-15	Gm12481	5.1864731986404e-11	0.721321091529551	1	0.992	2.24812867268267e-06	Sh3glb1	9.01492317986278e-15	2.08950508874691	1	0.963	3.90760860154332e-10	Enox2	2.07599682225003e-06	0.416950184666991	0.481	0.196	0.0899861582572498	Adamts12	2.10980210359931e-05	0.574192772262761	0.5	0.081	0.914514819826155	Ifi47	7.16751177851205e-16	3.59420989746219	0.4	0.01	3.10682965551383e-11	Gm14261	1.37217916506806e-10	1.18838538846263	0.286	0.011	5.947847808904e-06	AW551984	2.76741485349341e-08
Suv39h2	4.62127117178732e-13	0.572418517938758	0.788	0.659	2.00313620212293e-08	Tshz2	3.65277236140355e-20	1.09482512920039	0.799	0.506	1.58333070777398e-15	Mbnl1	5.19614710119598e-11	0.805599384368357	1	0.922	2.25232192248441e-06	Hes6	9.21445835341112e-15	2.16297329487595	1	0.787	3.99409911786959e-10	Txnl4a	2.19024646935407e-06	0.32402695365527	1	0.983	0.0949384234606216	Gm9127	2.38716679023905e-05	0.710880991641388	0.5	0.08	1	Gm14471	7.16751177851205e-16	1.30972879265604	0.4	0.01	3.10682965551383e-11	B430010I23Rik	1.43920790189454e-10	1.15820722954011	0.286	0.011	6.23839057155207e-06	Smarcd3	2.814168881223e-08
Sall1	4.62949792460492e-13	0.793484544520687	0.56	0.324	2.00670217039925e-08	Igfbp7	3.71917281843244e-20	1.57391945409722	0.403	0.106	1.61211264987772e-15	Cope	5.55719272568043e-11	0.680501544371502	1	0.998	2.40882075887344e-06	C1qtnf3	9.74156845457862e-15	0.254282661960949	0.565	0.082	4.22258026232165e-10	Hspbap1	2.39822438624505e-06	0.495738124019396	0.778	0.403	0.103953434246178	Myl9	2.58402274303023e-05	1.74507423610937	1	0.666	1	Haao	7.7130739911881e-16	3.13303745716033	0.4	0.01	3.3433090522204e-11	Gm3030	1.50943290747133e-10	1.35654884221679	0.286	0.011	6.54278788072521e-06	Lama5	3.08859785384296e-08
Lmo1	5.29098153814804e-13	0.843832686813551	0.443	0.218	2.29342885752565e-08	Samd4	3.82974779219559e-20	0.964606872664044	0.712	0.339	1.6600424780051e-15	Sned1	5.97381057431298e-11	0.918626397878436	0.754	0.349	2.5894079315417e-06	Crip2	2.13831441002117e-14	2.41428152067455	0.87	0.287	9.26873764167777e-10	Pls1	2.44454485274319e-06	0.547704007551251	0.315	0.099	0.105961241187006	Cotl1	2.62485542072032e-05	1.957030253328	1	0.872	1	G530012D18Rik	8.29950471050476e-16	1.83460395758945	0.4	0.01	3.59750331181539e-11	RP23-195A24.4	1.66007256077841e-10	2.29761699211076	0.286	0.011	7.1957505219501e-06	Ptgis	3.09501744535333e-08
Smarca5	5.38516334803403e-13	0.313234842855743	0.991	0.986	2.33425290483883e-08	Ptgfr	4.85902376876225e-20	1.48391827642587	0.302	0.058	2.10619244280768e-15	Higd1a	6.20443148682943e-11	0.786372436042484	1	0.985	2.68937287228108e-06	Pip4k2a	2.34566462899549e-14	2.09878668852679	0.913	0.315	1.01675179008439e-09	Psmd7	2.51988138172359e-06	0.280269847101729	1	1	0.109226778372191	Abcd2	2.92109992235164e-05	1.14829644055467	0.5	0.083	1	Sla2	9.22909721654829e-16	3.33218613131449	0.8	0.046	4.00044447948502e-11	Gpr182	1.91394176620773e-10	0.600994666657601	0.286	0.011	8.29617197980404e-06	Glipr2	3.14400176560402e-08
Rbmx	5.4062340330081e-13	0.316362497787639	0.97	0.926	2.34338620394769e-08	Adamts12	5.90916342779399e-20	1.04119426724915	0.281	0.05	2.56138597941158e-15	Rcn1	6.53103056958031e-11	0.550100012945343	1	0.973	2.83094051069028e-06	Tubb6	2.8478692947669e-14	2.37458291739316	1	0.459	1.23443742450966e-09	Mrto4	2.75794465125788e-06	0.432690829271179	0.981	0.935	0.119545868853424	Orai1	2.95549913200424e-05	1.29570267865906	1	0.385	1	Dok2	9.57163308774488e-16	3.67372111090655	0.8	0.046	4.1489200782139e-11	Vav3	2.36717857087249e-10	1.84337209998331	0.857	0.105	1.02607722333039e-05	Notch3	3.20676300495277e-08
Apex1	5.72422579859943e-13	0.297574419707868	0.998	0.983	2.48122291466091e-08	Tpm1	1.2036490020529e-19	0.578280188093475	1	0.982	5.21733696429848e-15	Enpp1	6.62452425250471e-11	0.778791346262317	0.456	0.136	2.87146628249069e-06	Arl6ip5	3.62990799908421e-14	1.54054603433732	0.957	0.357	1.57341992128304e-09	Gm10221	2.82307570277504e-06	0.276456739408787	1	1	0.122369039412487	Lypd6	3.25301354256946e-05	1.89909044150771	0.625	0.145	1	Traf3ip3	1.19614170012697e-15	2.16196158090788	0.8	0.042	5.18479581337036e-11	S1pr1	2.44155302579189e-10	2.79758162265472	1	0.199	1.05831557455975e-05	Atp2a1	3.21664935292808e-08
Slc38a1	5.89111134108036e-13	0.32989255812362	0.968	0.9	2.55356112190469e-08	Fkbp10	1.3507431504148e-19	0.858218385748768	0.921	0.764	5.854931259788e-15	Zfyve21	6.6883051042141e-11	0.725655957064962	0.947	0.809	2.89911273047264e-06	Krt8	5.4589255441816e-14	1.09402401459271	0.435	0.051	2.36622586638096e-09	Clspn	2.94446886014568e-06	0.434655444541621	1	0.688	0.127630947211875	Gm16104	3.26042679967836e-05	1.74546183950203	0.375	0.049	1	Dpp4	1.31657750946417e-15	3.69022931229801	0.6	0.024	5.70683687252338e-11	Myzap	2.4892511376997e-10	2.80297027210615	0.714	0.074	1.07899079814731e-05	Tnc	3.70944192183354e-08
Nudcd2	5.914838922641e-13	0.263626207931167	0.984	0.986	2.56384607940797e-08	Gpr64	1.40459127056059e-19	2.06924395592599	0.388	0.106	6.08834132137193e-15	Atraid	6.86324947080171e-11	0.679244350810665	1	0.904	2.97494411561371e-06	Cdh13	6.03210033345616e-14	1.66530460374354	0.609	0.104	2.61467421053991e-09	Gm12141	2.96092299500218e-06	0.607948572816981	0.907	0.731	0.128344168141364	Gm11407	3.27828697125134e-05	0.576259568821512	0.5	0.087	1	Arhgap6	1.38828607012403e-15	2.8673493817185	1	0.074	6.01766479955963e-11	Tbx1	2.71283867813554e-10	1.35781784186188	0.714	0.071	1.17590705342463e-05	Sim2	3.81995677234545e-08
Ccnj	5.98439855327501e-13	0.696262326669532	0.662	0.438	2.59399739690259e-08	Lamp1	1.45649812968837e-19	0.391669153713766	0.993	0.997	6.31333679294723e-15	1810058I24Rik	6.9617117426991e-11	0.643385250006318	0.982	0.992	3.01762357199035e-06	Tmem35	6.33525855597075e-14	2.13485392035385	0.826	0.226	2.74608117367108e-09	Itm2a	3.01679446623243e-06	0.384680043474215	1	0.962	0.130765972933311	Itpk1	3.28694816643063e-05	1.18531398110768	0.75	0.178	1	Il21r	1.48734315143235e-15	1.74289948696485	0.4	0.01	6.44703762419868e-11	Syk	2.76639793645911e-10	0.740989512041313	0.571	0.045	1.19912284953757e-05	Rpl27-ps3	3.87529805100485e-08
Hdgfrp3	6.54619979873789e-13	0.304979880896609	0.982	0.905	2.83751576476092e-08	Tmem59	1.48919685878351e-19	0.454340104620578	1	0.997	6.45507270408302e-15	Pxylp1	7.20704274657412e-11	1.40393965642912	0.702	0.357	3.12396474893002e-06	Smpx	9.61535301053993e-14	3.3354364003392	0.261	0.019	4.16787091594864e-09	Rbm19	3.06157306289942e-06	0.362321006383791	0.741	0.372	0.132706945984438	Serpine2	3.29820863547887e-05	1.54952575029486	1	0.904	1	Ecm1	1.97572920688367e-15	3.59922906578757	0.8	0.046	8.56399582015795e-11	Gm20748	3.05203675228663e-10	1.70188817898045	0.857	0.105	1.32293585064616e-05	Srm	4.08317130979698e-08
Ppfibp2	6.94232863491708e-13	0.558858490856239	0.641	0.413	3.00922177009116e-08	Csgalnact1	1.76806334211554e-19	1.29066864296011	0.432	0.123	7.66384736273402e-15	Sec31a	7.84519824836212e-11	0.687256831448578	0.947	0.954	3.40057963273504e-06	Vstm4	1.06893900323675e-13	1.7837169425619	0.783	0.196	4.63342300343e-09	Elavl2	3.15925991217413e-06	0.468021472493315	0.296	0.091	0.1369412801531	Ncald	3.38592304065083e-05	2.14721214078435	0.75	0.191	1	Ncf4	2.13620382973464e-15	1.89206630800593	0.4	0.01	9.25958912036776e-11	Kitl	3.09840793106488e-10	2.71661100560337	1	0.166	1.34303590179938e-05	Tln2	4.13890131948536e-08
Nkd2	8.29715594628014e-13	0.536568077776821	0.748	0.524	3.59648521647459e-08	Sepp1	2.61251068516244e-19	0.541123047037837	0.849	0.612	1.13241888159051e-14	Rpl13	8.16406837693146e-11	0.423218366308141	1	1	3.53879707866471e-06	Lrrn2	1.43705574739839e-13	1.36514611881736	0.391	0.045	6.22906184267305e-09	Eif3m	3.24317653195829e-06	0.265758942411573	1	0.998	0.140578729954264	Gm26649	3.52591182936711e-05	2.31479789828177	0.375	0.053	1	Cpa3	2.18626562116537e-15	8.52970445482492	0.6	0.025	9.47658696150341e-11	Nostrin	3.10673450245682e-10	2.09361017003828	0.571	0.048	1.34664513743493e-05	Pag1	4.25420464280603e-08
Casp6	8.70373784653266e-13	0.354087087592846	0.953	0.88	3.77272220695805e-08	Cdc42	2.68899778823127e-19	0.313471491230454	1	1	1.16557298128672e-14	Tsc22d1	8.19202950327486e-11	0.519132203106175	1	0.997	3.55091710848952e-06	Tmem178b	1.7874180547405e-13	0.948484455453112	0.261	0.019	7.74774230007818e-09	Whrn	3.35510027438157e-06	0.416868965370788	0.741	0.379	0.145430176493344	Fam20c	3.63810310367702e-05	1.6454959508899	0.5	0.09	1	Inpp5d	2.51023002184375e-15	3.56555376520716	0.8	0.047	1.08808430526839e-10	Tmem255a	3.24523173848013e-10	4.48684260528828	1	0.202	1.4066781493616e-05	Rps16	4.77058363559843e-08
H2-Q7	9.13563687548148e-13	0.684122434507993	0.485	0.246	3.9599331600462e-08	Ehd2	2.74378260063564e-19	1.17433164744546	0.475	0.159	1.18932000607152e-14	Rplp0	8.65244984057051e-11	0.465843744574355	1	1	3.7504909078937e-06	Tmsb4x	3.06910232042752e-13	1.14459059034416	1	0.997	1.33033309181251e-08	Thg1l	3.3914677486159e-06	0.461607116309506	0.611	0.283	0.147006561031505	Hbegf	4.0488413257779e-05	1.23329423304589	0.75	0.206	1	Ptpn6	1.26358676945949e-14	2.84909718853794	1	0.08	5.47714321089912e-10	St8sia1	3.73420479525825e-10	1.18074590617414	0.571	0.047	1.61862841055264e-05	Rbp1	5.15552120150332e-08
Gmps	9.86641197442474e-13	0.313219919917953	0.995	0.991	4.27669493443415e-08	Slc14a1	3.31942591119316e-19	1.75122121489034	0.36	0.09	1.43883835546579e-14	Igf2r	1.05152034133882e-10	0.883626090749633	0.947	0.761	4.55792007156726e-06	Rreb1	3.26246713073219e-13	1.54253877989712	0.957	0.333	1.41414900248717e-08	Gm24616	3.4242813518068e-06	0.71298000943218	0.519	0.223	0.148428899475417	Cdc42ep1	4.14209740974217e-05	1.52985018304805	0.875	0.296	1	Mrvi1	1.37855316160193e-14	3.70195280842063	0.4	0.011	5.97547653427975e-10	Tmem88	4.33847810586193e-10	3.23350339415278	0.857	0.136	1.88055671976691e-05	5330426P16Rik	5.2644741503833e-08
Rqcd1	1.28204577669278e-12	0.362493074301637	0.954	0.862	5.55715562365254e-08	Igfbp3	4.91703074560401e-19	1.18122734444876	0.683	0.314	2.13133614698951e-14	Vamp8	1.07666896433811e-10	0.588008496812199	0.982	0.947	4.66692929281995e-06	Six1	3.30284283349109e-13	1.55497734236778	1	0.465	1.43165025460505e-08	Mrpl20	3.64773187446447e-06	0.267450158729244	1	0.992	0.158114585830537	Samd5	4.22142715342171e-05	0.988078003887985	0.5	0.086	1	Mmrn1	1.47430272341964e-14	3.78696247309548	0.4	0.011	6.39051258493477e-10	Slc7a7	4.94714025301952e-10	1.53911371480635	0.714	0.072	2.14438741407384e-05	Cdh13	5.84046580414894e-08
Nsmce2	1.30254276962268e-12	0.292206028143105	0.981	0.974	5.64600188920649e-08	Itih5	5.5267219427167e-19	1.93989880834114	0.446	0.151	2.39561289328998e-14	Ikbip	1.08821787273342e-10	0.879456571584892	0.93	0.634	4.71698919115027e-06	Gm20033	3.53286039457639e-13	2.41365209095068	0.478	0.074	1.53135366663308e-08	Cecr2	3.69104701611333e-06	0.46541355490867	0.704	0.365	0.159992123960449	Tagln2	4.37992828283834e-05	2.16300761543225	1	0.641	1	A630001G21Rik	1.8611141362205e-14	1.6884577057351	0.6	0.025	8.06718533486136e-10	Dgkh	5.31960611243779e-10	1.42099354964646	0.571	0.05	2.30583646549728e-05	St3gal5	7.12184839474989e-08
Calm3	1.44749500327893e-12	0.312421857830902	0.995	0.986	6.27431184121284e-08	Gm27000	6.44577203235296e-19	1.14274295466921	0.568	0.234	2.79398434514372e-14	Ldha	1.10571990605676e-10	0.626019515539211	1	1	4.79285350479362e-06	N4bp3	3.87224131440261e-13	1.80566659953123	0.783	0.197	1.67846172014095e-08	Ctnnal1	3.75569103420857e-06	0.535848726044969	0.944	0.585	0.162794183568804	Adamts1	4.78801731245924e-05	1.16095732309238	1	0.488	1	Tph1	1.92718748185731e-14	2.10428892869391	0.4	0.011	8.3535868588587e-10	Ptpn18	5.33405147136462e-10	1.43293204555725	1	0.157	2.31209795077771e-05	Acadl	7.15092114140016e-08
Gm7846	1.49150040332874e-12	0.55492497314507	0.769	0.613	6.46505764826874e-08	Osr1	6.93009633026533e-19	1.00743453334602	0.827	0.487	3.00391955531681e-14	Klf15	1.1858381525764e-10	2.09248045344792	0.316	0.076	5.14013405615766e-06	Scrib	4.37098189787076e-13	2.63639725131879	0.913	0.423	1.89464581345106e-08	Mrpl15	3.85726769525794e-06	0.281757948422358	1	0.973	0.167197125518651	Rhob	4.91843471076069e-05	1.7162720886562	1	0.586	1	Kcnn4	1.95477133863219e-14	2.56212190611214	0.6	0.026	8.47315184443507e-10	Fam43a	6.42958098413825e-10	2.98884113831237	0.714	0.084	2.78696617338456e-05	Hspd1	7.22596559403691e-08
Gm9531	1.59075748743527e-12	0.361949031548059	0.975	0.966	6.89529740503691e-08	Lrp1	6.99550731176525e-19	0.968503085982196	0.928	0.633	3.03227259935777e-14	Kdelr1	1.34994075894422e-10	0.740127967135543	1	0.915	5.85145321371962e-06	Inpp4b	6.68785244916102e-13	2.00354115571476	0.783	0.204	2.89891652261333e-08	Gm10273	4.17561127638795e-06	0.390742492522477	0.981	0.921	0.180996046386312	Itga6	4.94509380604059e-05	1.87619753463885	0.875	0.464	1	Lax1	2.06029529619004e-14	1.41628131154565	0.4	0.011	8.93055599086536e-10	4632428N05Rik	6.60775837029191e-10	1.78123827313018	0.429	0.027	2.86419894318673e-05	Lmcd1	1.1044400498784e-07
BC055324	1.59864274390291e-12	0.558028549273376	0.716	0.499	6.92947683772155e-08	Ghr	8.17689275302349e-19	1.02083074231618	0.878	0.599	3.54435593272556e-14	Ift20	1.3657080716378e-10	0.702835241040006	0.965	0.951	5.91979820732122e-06	Ckb	8.34240349344031e-13	2.45446466413903	0.957	0.525	3.61609821826664e-08	Lpl	4.28868617714199e-06	0.298366842445333	0.704	0.379	0.185897391034397	Arpc1b	5.02599857220315e-05	2.12583884851024	1	0.702	1	Fcer1g	2.81348313407075e-14	3.21183809119203	1	0.085	1.21953239929431e-09	Gm12926	7.27363219522416e-10	3.36569167591409	0.286	0.012	3.15282861134186e-05	Rplp2	1.11125306608264e-07
Ets2	1.68663602181701e-12	0.402493403253765	0.898	0.742	7.310892500168e-08	Cthrc1	8.56860615231356e-19	0.835136323361016	0.82	0.521	3.71414802278184e-14	Sema6a	1.45651371346578e-10	0.861929105184931	0.965	0.717	6.31340434238876e-06	Syne1	9.41440707721637e-13	1.78454084742586	0.739	0.207	4.08076889169021e-08	Acp1	4.43540947346006e-06	0.358838822091548	1	0.997	0.1922572590366	Mbp	5.07194279167894e-05	1.41961537983871	0.375	0.053	1	Prkcq	3.79893747203884e-14	3.12343184483738	0.8	0.049	1.64668743662995e-09	Ulbp1	9.0627791168188e-10	1.6997954391576	0.286	0.012	3.92835223597628e-05	Slc29a1	1.13608086416626e-07
Gm13092	1.90591543355234e-12	0.2915061057241	1	0.997	8.26138103827598e-08	Gpx7	1.09077061179857e-18	0.735736233984228	0.964	0.844	4.72805429390206e-14	Tox	1.47903121130202e-10	0.945732831998111	0.737	0.382	6.41100868850975e-06	Smtnl2	1.07136409704993e-12	1.66191567974537	0.826	0.236	4.64393481507261e-08	Cox8a	4.46918186314611e-06	0.310761113297915	1	1	0.193721157039931	Gm4876	5.21703605444277e-05	2.30443817017703	0.375	0.055	1	Fam65b	4.42875477403708e-14	1.72712647846367	0.8	0.048	1.91968804435411e-09	Crybb3	9.89283018541462e-10	2.36470947783603	0.286	0.012	4.28814617216982e-05	Capn2	1.15184757987405e-07
Unc5b	1.92060022858718e-12	0.496648194944436	0.49	0.261	8.325033750834e-08	Fxyd1	1.25961416714642e-18	1.00444175440068	0.662	0.305	5.45992356891289e-14	Meg3	1.49995142536518e-10	1.05292706356009	0.982	0.794	6.5016894483879e-06	Ccdc23	1.2931315682007e-12	1.50847794493688	1	0.993	5.60520809552276e-08	Tcea3	4.57449685894223e-06	0.368498140774061	0.296	0.094	0.19828614084771	Synj2	5.26593846689962e-05	0.825088452182381	0.375	0.049	1	Man2b2	5.4947468197002e-14	2.04087749805549	1	0.079	2.38175295646725e-09	Rassf2	1.1530876381521e-09	2.47334889331819	0.714	0.087	4.99817367633411e-05	Garem	1.19865434564176e-07
Fbxo5	1.96457922882964e-12	0.533106336140325	0.811	0.659	8.51566512528494e-08	1500015O10Rik	1.34738079577071e-18	1.83186554934729	0.309	0.068	5.8403567973477e-14	Bet1l	1.55267469514715e-10	1.02064539917238	0.912	0.693	6.73022373358486e-06	Efhd2	1.31138761307347e-12	1.82763398239458	1	0.58	5.68434074762827e-08	Lsm2	4.62524285684216e-06	0.321629145322797	1	0.952	0.20048577687268	Kctd12	5.48419607547816e-05	1.69335608442572	1	0.59	1	Ptpre	6.29676031780767e-14	1.90484420700397	1	0.084	2.72939372735691e-09	Mcam	1.20132092342539e-09	2.74699320706696	1	0.189	5.20724567467969e-05	Chchd4	1.34314439779499e-07
Hnrnph1	2.38746552777003e-12	0.259763158616543	1	1	1.0348708076672e-07	Nr4a1	1.72984159916251e-18	1.63461087443683	0.576	0.268	7.49817139572983e-14	Snai1	1.75520282901546e-10	1.11563483902591	0.93	0.738	7.60810218265039e-06	Bin1	1.39422602644362e-12	1.65935174465455	1	0.784	6.04341213422251e-08	Siah1b	4.87455428083244e-06	0.427459520526877	0.944	0.617	0.211292429856963	Jam2	6.27239868043103e-05	1.38984059798169	0.5	0.09	1	Pik3cd	1.0973190555284e-13	2.0889496219794	1	0.081	4.75643917809341e-09	Cdh13	1.2917194376636e-09	1.83025688228782	0.857	0.111	5.59908707449663e-05	Rpl13	1.3634007505682e-07
Celf1	2.3912825184867e-12	0.462429656477657	0.972	0.931	1.03652532046325e-07	Col8a2	2.02135157782343e-18	1.47106027306497	0.453	0.145	8.76175054923342e-14	Acat1	1.90749473533316e-10	0.475653572642802	1	0.955	8.26822667977512e-06	Chrna4	1.79062811038432e-12	1.39947322107054	0.435	0.059	7.76165660727188e-08	Grwd1	4.92767278536195e-06	0.488697446283539	0.963	0.729	0.213594904554299	Snx22	6.32818550711602e-05	2.27705015812662	0.75	0.22	1	Gm20603	1.23718212863781e-13	1.46624952057662	0.4	0.012	5.36268965479346e-09	Tdrd7	1.36313947325365e-09	2.32089480642892	0.857	0.12	5.90866436076527e-05	Rps6	1.43948372636913e-07
Cnot7	2.43782361483756e-12	0.320744890826385	0.979	0.943	1.05669902408749e-07	Bsg	2.08756413363012e-18	0.37233915816465	1	1	9.0487554936331e-14	Mfge8	2.06341266458319e-10	1.15620850436915	0.895	0.817	8.94406853590229e-06	Kcne1l	1.83466703111631e-12	1.40222041423129	0.957	0.303	7.95254771307676e-08	Pvrl1	4.94892906865039e-06	0.28440786328846	0.574	0.284	0.21451627940972	Gabrb3	6.42037870189152e-05	1.61562588550205	0.375	0.052	1	Icos	1.58623890521189e-13	3.1823135136013	0.4	0.012	6.87571115853147e-09	Wscd1	1.5143309087543e-09	1.41667360440476	0.429	0.028	6.5640187570864e-05	1810032O08Rik	1.60203370820513e-07
Dlg3	2.58124810960885e-12	0.513765482823416	0.785	0.582	1.11886780559105e-07	Tmcc3	2.30256469664123e-18	0.970266152907998	0.511	0.178	9.9806969340611e-14	Ppapdc1b	2.15742088627532e-10	0.868964638596567	0.895	0.674	9.35155657364901e-06	B3galt2	2.17729549976146e-12	0.894915154048209	0.304	0.029	9.437705073266e-08	Gm4459	5.01655757044657e-06	0.544282829172585	0.944	0.898	0.217447704448577	Gm2a	7.03530945601845e-05	1.2967118266908	1	0.401	1	Car7	1.58623890521189e-13	2.96554333026498	0.4	0.012	6.87571115853147e-09	Adam15	1.82014902297241e-09	1.90679359168473	1	0.177	7.88961795497622e-05	Palmd	1.66496369542725e-07
Cse1l	2.74924668959205e-12	0.31099568716473	0.979	0.937	1.19168847007057e-07	Sdc2	3.46891201775572e-18	0.880641874124578	0.892	0.784	1.50363460321639e-13	Eef1a1	2.34322924228075e-10	0.425761731992778	1	1	1.01569614735902e-05	Fstl4	2.35594302884329e-12	1.21033793612335	0.261	0.021	1.02120706528241e-07	Frmd3	5.04944696291087e-06	0.88923927494911	0.259	0.076	0.218873328054335	Itgb1	7.07883631088821e-05	0.814907091445803	1	0.995	1	Aoah	1.58623890521189e-13	2.41693718124068	0.4	0.012	6.87571115853147e-09	Sema6d	1.99778378576122e-09	2.25478557390811	0.857	0.134	8.65959359776057e-05	Naa50	1.70294928171852e-07
Twist1	2.78421287169492e-12	0.328706898720661	0.932	0.728	1.20684491136488e-07	Esyt1	3.74145976077553e-18	1.15293622947709	0.532	0.214	1.62177314790576e-13	Plod3	2.65805239614588e-10	1.25389034992369	0.825	0.53	1.15215939163339e-05	Macrod1	2.38756872380438e-12	1.31552428575852	0.826	0.208	1.03491553902025e-07	Grb14	5.14821571293078e-06	0.71578172011812	0.296	0.094	0.223154558292698	Ispd	7.1046708584748e-05	1.88929222837885	0.625	0.151	1	Ccr2	1.68763910690238e-13	2.58701894120621	0.4	0.012	7.31524047277907e-09	Colgalt2	2.20951112621429e-09	1.14762034952534	0.714	0.078	9.57734692768845e-05	Gm15501	1.73359932588225e-07
Rad51	2.85551882071431e-12	0.485812224248019	0.825	0.67	1.23775318802682e-07	Svil	4.9011686521295e-18	0.930808283528698	0.906	0.694	2.12446056395205e-13	Penk	2.68092356962265e-10	0.925277265870702	0.561	0.213	1.16207313048863e-05	Celf2	2.75607035678022e-12	1.46920948086866	1	0.537	1.19464625684995e-07	Gmnn	5.35322612933811e-06	0.353472836312029	1	0.845	0.23204093980229	Acsl4	7.23357697888141e-05	1.46516228831662	0.875	0.348	1	Gfod1	1.82547244073333e-13	0.75029418804315	0.6	0.027	7.91269284160268e-09	Gm28048	2.28018034076589e-09	2.29194989347183	1	0.185	9.88366970508384e-05	Ccdc134	1.88942977541444e-07
Nfyb	2.9984627093788e-12	0.329400169821072	0.965	0.946	1.29971364600733e-07	Gng10	5.02431086723224e-18	0.490210179696806	0.993	0.964	2.17783778851049e-13	Anxa2	3.15777320133181e-10	0.615617984894296	0.965	0.616	1.36876837184929e-05	Eya2	2.89009238040971e-12	1.65114882028586	0.87	0.249	1.25273944321239e-07	Fam185a	5.41197531899763e-06	0.309081480742452	0.519	0.233	0.234587482177271	Gm20630	7.24662603855256e-05	0.622321634377953	0.375	0.053	1	Gpr183	2.09058235472056e-13	3.29936657506905	0.6	0.028	9.06183827477174e-09	Sigirr	2.54641986120806e-09	1.65994422962712	0.429	0.03	0.000110377115303925	Spats2l	1.89128114569235e-07
Nap1l4	3.74350293040301e-12	0.296444780177485	0.988	0.946	1.62265878021249e-07	Tekt2	5.46991124385444e-18	1.40286517741448	0.345	0.087	2.37098772776114e-13	Selk	3.16131390900968e-10	0.421237868605024	1	0.999	1.37030312699933e-05	Tmtc1	2.90421849345274e-12	0.926364468178416	0.565	0.099	1.25886254817202e-07	Lin28b	5.60739397298191e-06	0.278940414707913	0.667	0.327	0.243058099152874	Elovl2	7.66208834256317e-05	1.85842309206002	0.875	0.333	1	Ncf2	2.59810462284353e-13	2.57068268519671	0.8	0.055	1.12617442981776e-08	Asah2	2.75294733446947e-09	1.64902776714749	0.571	0.053	0.000119329255159914	Actn3	1.90053103356834e-07
Bclaf1	3.97618716160337e-12	0.271749524738963	0.995	0.997	1.72351808706859e-07	Anxa1	5.50867050215895e-18	1.70054367469931	0.374	0.102	2.38778831586582e-13	Tmem50a	3.19280291931256e-10	0.52923673948265	0.982	0.988	1.38395235340522e-05	Dync1i1	3.28211981778614e-12	2.06939972214378	0.783	0.252	1.42266765621758e-07	Ehd4	5.68929308600254e-06	0.386268633157326	0.519	0.231	0.246608098105866	Rab31	7.69831007405974e-05	1.03315935518518	1	0.816	1	Sh2d4b	2.7638845782816e-13	1.33328660399194	0.4	0.012	1.19803340930194e-08	Gm20548	4.76972104092261e-09	1.29249690360649	0.286	0.013	0.000206748328239831	2810468N07Rik	1.91985514651435e-07
Gm10705	4.14371452646434e-12	0.290751097989396	0.977	0.974	1.79613449864123e-07	Adamtsl3	5.63342245015518e-18	1.36429458016862	0.295	0.064	2.44186329524426e-13	Prdx5	3.1949439155991e-10	0.646403369668013	0.982	0.962	1.38488038965559e-05	Lsm6	3.38496091464427e-12	1.22949043618255	1	0.993	1.4672451580617e-07	Gm13252	5.82170297563176e-06	0.357355549055683	0.315	0.104	0.252347537181734	Cdh2	7.77991414762386e-05	1.22375468346252	1	0.772	1	Gm10369	3.32184961001139e-13	1.57948802290369	0.4	0.012	1.43988893195554e-08	Dnah2os	4.96683659660672e-09	2.12245256208564	0.286	0.013	0.000215292499116515	Arhgef2	2.10685853224318e-07
Kif15	4.17877908751313e-12	0.49370797517627	0.807	0.616	1.81133358327344e-07	Eps8	5.8117811222599e-18	1.26104119411291	0.64	0.305	2.51917464525477e-13	Rpn1	3.2141474016668e-10	0.559858057261474	1	0.997	1.39320433272649e-05	Ppp1r14b	3.56117721280249e-12	1.42064133910902	1	0.993	1.54362787466137e-07	Fign	6.8293723751348e-06	0.47981081252095	0.741	0.406	0.296025974972593	Sorbs1	8.51874457928746e-05	2.04918269762287	0.875	0.348	1	1700006J14Rik	3.32344066251856e-13	3.73064976900476	0.8	0.055	1.4405785895753e-08	Ehd2	6.13576070431522e-09	1.86728775997791	1	0.2	0.000265960683489247	Exoc6	2.12828674257256e-07
Tmeff1	5.11895760470138e-12	0.351726608523685	0.951	0.897	2.21886336333386e-07	Pttg1ip	5.93110993205919e-18	0.652366116378617	0.964	0.904	2.57089891115037e-13	Fam195b	3.2570199366117e-10	0.572675248983881	1	0.993	1.41178786172371e-05	Tubb2a	4.14447990254556e-12	1.67602333224895	1	0.641	1.7964662585574e-07	Rad51b	7.13322361589678e-06	0.357380935271024	0.463	0.185	0.309196710854662	Arhgef26	8.67957792171451e-05	1.68030281130051	0.625	0.155	1	Xk	4.86903469641514e-13	2.33066054870525	0.6	0.03	2.1105317795081e-08	Atf3	7.69231167051033e-09	1.35769033686985	0.714	0.084	0.000333430941669941	Foxo4	2.12930910549676e-07
Gm11578	5.44187655963476e-12	0.952885791304051	0.452	0.238	2.35883581353928e-07	Igf2	7.80302051657969e-18	0.628273171965755	1	0.988	3.38229727311663e-13	Zfpl1	3.44894076865871e-10	0.753046784570329	0.965	0.898	1.4949778655828e-05	Frem2	4.46707594362065e-12	0.938786598186967	0.478	0.074	1.93629873852181e-07	Gm7289	7.39828796855191e-06	0.349745676560728	0.685	0.375	0.320686190284851	Kirrel	8.7354437698424e-05	1.08964224187101	1	0.536	1	Zfpm1	5.42055758706266e-13	1.92927529195925	0.8	0.055	2.34959489168818e-08	Rin3	1.10261549345222e-08	1.0616698984134	1	0.172	0.000477939711791799	Flnc	2.27620782841212e-07
Hoxa10	5.589841657744e-12	0.288921784832779	0.946	0.845	2.42297276496572e-07	Mmp11	7.93345645626955e-18	1.08564697844091	0.921	0.73	3.4388360355346e-13	Chpf	3.46223382284811e-10	1.18796582971347	0.772	0.476	1.50073987285174e-05	Rragd	4.68470600076944e-12	1.44081290745717	1	0.454	2.03063266309352e-07	Ndufb6	7.51742448673511e-06	0.283873964904185	1	1	0.32585028180202	Meis3	8.82675168427599e-05	1.20217104596215	0.625	0.137	1	Mfng	5.49595502399281e-13	3.12268887942329	0.6	0.031	2.38227666469992e-08	Ahr	1.15836530879608e-08	1.27702182221985	0.571	0.056	0.000502105026750749	Pik3r1	2.33696059683659e-07
Tcf7	6.36604470334025e-12	0.579344652216416	0.469	0.246	2.75942573710987e-07	Ptn	8.47290633257181e-18	0.981312859733832	0.993	0.971	3.67266597891658e-13	Prickle1	3.51262931840828e-10	1.06169131127367	0.877	0.607	1.52258430435726e-05	Ptges3l	6.59347087824799e-12	1.59049505934962	0.783	0.219	2.85800588688537e-07	Metap2	7.53602518401181e-06	0.348940435310849	1	0.995	0.326656547626176	Nell2	9.19551197413322e-05	2.16948538071462	0.5	0.096	1	Laptm5	5.60886774779757e-13	3.412951993551	1	0.095	2.43121981396034e-08	Dnah8	1.18493382474648e-08	1.12571333053432	0.286	0.014	0.000513621415674609	C1qbp	2.44000127809828e-07
Ezh2	6.90049507776756e-12	0.308748628404915	0.965	0.94	2.99108859640912e-07	Ginm1	1.00982844424648e-17	0.695537398672723	0.95	0.872	4.37720237443079e-13	Vasn	3.55070554785301e-10	1.43157607663598	0.807	0.561	1.53908882677237e-05	Dmpk	6.85215933452126e-12	2.11290485880503	0.826	0.307	2.97013698514159e-07	Ulk4	7.58591953376443e-06	0.555427402131669	0.463	0.209	0.328819268110553	Foxd2os	9.55035774188091e-05	1.45860267265404	0.5	0.095	1	Hhex	7.88741230165453e-13	2.36669320957849	0.8	0.054	3.41887773627517e-08	Neurl3	1.43352986425737e-08	2.07723705687969	0.286	0.014	0.000621377854960999	Ldlrad3	2.63522170784004e-07
Gpn1	6.92725391268161e-12	0.333416348035689	0.951	0.92	3.00268748099097e-07	Svep1	1.08210760842667e-17	1.07127683423028	0.496	0.182	4.69050363948625e-13	Unc5c	3.67577764760075e-10	0.98461569505898	0.877	0.523	1.59330257912902e-05	Rps6ka2	8.151033231731e-12	1.66157165683291	1	0.409	3.53314686462612e-07	Pcbd1	7.72581727725285e-06	0.498512510872646	0.704	0.367	0.334883275699802	Celsr1	9.76749287997281e-05	0.616412360646963	0.5	0.099	1	Spata2l	8.47120315935581e-13	0.914996237170473	0.6	0.028	3.67192772145437e-08	Anxa3	1.43444434905483e-08	3.16651762207055	0.857	0.164	0.000621774247541306	Gm16277	2.74595373167847e-07
Dck	7.04870819679518e-12	0.41563365619163	0.874	0.728	3.05533305498284e-07	Dap	1.67685446757083e-17	0.709374876308775	0.964	0.903	7.26849337513252e-13	Tceal3	3.85764855273157e-10	1.35660779482028	0.596	0.246	1.67213634166702e-05	Ptgis	9.50782872353921e-12	1.60483690881705	1	0.437	4.12126343850531e-07	Rpa3	7.81703770630818e-06	0.286143424016584	1	0.963	0.338837316417634	Gdpd5	9.83808966875707e-05	2.13087127410267	0.5	0.098	1	Jak3	8.82735165161484e-13	1.61980336609354	0.6	0.031	3.82630384690897e-08	Lbp	1.5087117371015e-08	1.55211043077915	0.571	0.056	0.000653966189564015	Arhgef6	2.96520639610212e-07
Tcf12	8.05411716467677e-12	0.33878178762017	0.984	0.963	3.49113762620079e-07	Plat	1.80299825079697e-17	1.7662288151806	0.41	0.134	7.81527621790454e-13	Piezo2	3.90414790737478e-10	0.785516352433662	0.719	0.324	1.69229195193067e-05	Spon1	1.1667391973059e-11	1.8473322829465	0.522	0.097	5.05734772464216e-07	Dcaf13	7.90582088275538e-06	0.358172950206526	0.981	0.885	0.342685711983915	Celsr2	0.000104748384510535	1.28513358321144	0.625	0.141	1	St8sia4	1.11998614483469e-12	2.67161174319528	0.8	0.055	4.85469194340043e-08	Gm14608	1.5465586931248e-08	0.321489478941391	0.286	0.014	0.000670371331121875	Llph	3.03103272070719e-07
Wnt5a	8.76093054182133e-12	0.352654329352693	0.918	0.713	3.79751295265788e-07	Sec23a	1.86418457019271e-17	0.559314363318046	0.971	0.955	8.08049443795733e-13	Atp10a	3.90807995706782e-10	1.21736945416233	0.316	0.078	1.69399633819062e-05	Prob1	1.53011539051375e-11	1.11506231709498	0.304	0.031	6.63243817172089e-07	Mrpl47	9.10857783032214e-06	0.418484511672319	0.981	0.803	0.394820414633143	Alcam	0.000107184433621262	1.16539307399059	1	0.443	1	I830077J02Rik	1.21881538916118e-12	3.47532598293475	0.4	0.013	5.28307718585806e-08	Mir7068	1.73249331788318e-08	2.14726140366719	0.286	0.014	0.000750966553569643	Mcam	3.06897871564215e-07
Api5	9.56743539924849e-12	0.297348075543146	0.993	0.983	4.14710054815825e-07	Thra	1.86438415449067e-17	0.951467658919405	0.856	0.616	8.08135955605527e-13	Pofut2	4.09571625170854e-10	1.10383453910939	0.982	0.915	1.77532916646558e-05	Fbxo17	1.76412851844779e-11	1.51350820034626	0.957	0.492	7.64679147606381e-07	Lmcd1	9.14405742169968e-06	0.445918526279746	0.463	0.195	0.396358313000994	Mt1	0.000107258674186112	0.937124023339034	0.5	0.091	1	Aipl1	1.6244454935401e-12	1.57928538868021	0.4	0.013	7.0413214362989e-08	Tfpi	2.55115134770547e-08	2.9510609791489	1	0.24	0.00110582206317641	Hspa9	3.26637753344252e-07
Anp32b	1.01275762919208e-11	0.26326811134598	1	1	4.38989921949598e-07	Myl6	1.99621622394314e-17	0.488598155621367	1	0.999	8.65279884430393e-13	RP24-458F14.4	4.27709749814701e-10	1.1613549068825	0.982	0.859	1.8539506815468e-05	Ybx3	2.43783822251164e-11	1.01330122165194	1	0.979	1.0567053559299e-06	Rpl22l1	9.15358297435204e-06	0.275489716141611	1	0.998	0.396771207606263	Afap1l1	0.000120600055784716	1.58220018988495	0.625	0.158	1	Mapkapk3	1.73989666937079e-12	2.66253123455304	1	0.097	7.54175610305462e-08	Ptrf	3.53600564703934e-08	1.47913535189327	1	0.185	0.00153271700776567	Tom1l1	3.27125576453612e-07
Asf1a	1.11824046016201e-11	0.270032624529744	0.981	0.971	4.84712509861823e-07	Gng11	2.21397342140781e-17	0.706958139603467	0.827	0.572	9.59668919243429e-13	Edil3	4.38949490641432e-10	1.3576907371916	0.421	0.131	1.90267046213435e-05	St3gal5	3.97519908251296e-11	1.47019769809772	1	0.525	1.72308979430607e-06	Exosc7	9.21983452139926e-06	0.398844140909048	1	0.853	0.399642947164572	Frmd8	0.000123817040019645	1.29547109177182	1	0.49	1	Gimap9	2.11885961736527e-12	2.6861302035207	1	0.096	9.18440889743148e-08	Vwf	3.75998635353937e-08	2.10131215153442	0.286	0.015	0.00162980368480518	Pa2g4	3.27734103915088e-07
Syne2	1.17335525588711e-11	0.520098417778154	0.886	0.736	5.08602569216825e-07	Hivep2	2.26337061535104e-17	1.04542807641757	0.417	0.129	9.81080626930064e-13	Ctdspl	4.44469676725041e-10	0.936585332732441	0.877	0.59	1.92659826073236e-05	Gm12892	4.35967799390415e-11	0.6024197829257	0.391	0.056	1.88974602323769e-06	Ddx21	9.76346669658984e-06	0.416285140384703	1	0.808	0.423207227430383	Litaf	0.000124495091845399	0.924748557851675	1	0.916	1	Lgals9	3.67162024107578e-12	3.53616024425362	1	0.103	1.59150050969671e-07	Stap2	4.17670413329312e-08	2.29524502965699	0.857	0.153	0.00181043417361724	Xrcc1	3.48496910180998e-07
Dbf4	1.26071833383794e-11	0.457424366646919	0.821	0.719	5.46470968985395e-07	Uchl1	2.34922233510571e-17	1.07167344477913	0.842	0.634	1.01829391337492e-12	Tmed3	4.68868133686592e-10	0.990854898966966	0.895	0.779	2.0323558122779e-05	Dbndd1	4.90725476047002e-11	1.8319694077952	0.652	0.168	2.12709864847334e-06	Ppargc1a	1.01191229306312e-05	0.438090306015452	0.389	0.151	0.438623502551142	Adamts5	0.000127833803127529	0.943825800781094	0.875	0.265	1	Tmem150b	6.42194755161193e-12	2.45119729374923	0.4	0.014	2.78365738572171e-07	Kank3	4.80130495229442e-08	2.21409553130229	0.857	0.146	0.00208117364462154	Snrpf	3.72617270321604e-07
Emb	1.31021061464421e-11	0.633447641437637	0.655	0.458	5.67923893023679e-07	Lrrc17	2.77522961146022e-17	1.07638722167043	0.842	0.634	1.20295102738355e-12	Tmed1	4.89533097534806e-10	0.734575881483564	0.965	0.958	2.12193016457437e-05	Ddc	5.96699634977303e-11	2.29663767708802	0.783	0.256	2.58645423777262e-06	Nfs1	1.01475677666948e-05	0.440314578972929	0.87	0.58	0.439856472415153	Fam210b	0.000129390905478573	2.38512114387816	0.875	0.401	1	Mfsd6	6.60373696276463e-12	1.77273738996063	0.8	0.058	2.86245582387996e-07	Tgm2	4.85859905530476e-08	0.793131811079029	0.429	0.034	0.0021060083465124	Gm14523	3.90095796087354e-07
Cks1b	1.3326851889727e-11	0.250518744887892	1	1	5.77665722012107e-07	Lepr	2.83414616000708e-17	1.96108124186898	0.424	0.143	1.22848899451667e-12	Fam129b	5.5465416491492e-10	1.61063661428177	0.684	0.374	2.40420394324021e-05	Vasp	6.02791131776831e-11	1.66030278706305	0.957	0.747	2.61285843979985e-06	Mrpl18	1.02180406853134e-05	0.304375033171289	1	0.991	0.442911191545594	Smpdl3a	0.000129934948016026	1.23520212619321	0.75	0.22	1	Plekha2	7.53083806054912e-12	2.75560007603904	0.8	0.061	3.26431706572562e-07	Gprc5a	5.31989469810245e-08	2.26158625116816	0.429	0.036	0.00230596155583949	Col4a1	3.94456814178948e-07
Uba2	1.45642610503049e-11	0.255663580065339	0.984	0.963	6.31302459486514e-07	Cnrip1	3.12736663955364e-17	1.46340736471722	0.54	0.242	1.35558834358092e-12	Snx3	6.36839183202666e-10	0.352238042747983	1	0.999	2.76044312351028e-05	Prune2	6.09219200999818e-11	0.704197862347071	0.261	0.025	2.64072154865381e-06	Haus3	1.02722342644857e-05	0.408604902453044	0.981	0.794	0.445260266428398	Vim	0.000133318119411795	1.31287625005957	1	0.945	1	Smim5	7.54771416627314e-12	2.64437322567301	0.4	0.014	3.27163218251275e-07	Nxpe2	5.75985944131207e-08	1.64169507490114	0.286	0.015	0.00249666867343113	Frem1	4.06369009853534e-07
Ivns1abp	1.75097480160601e-11	0.276261534255141	1	0.989	7.58977537504142e-07	Lurap1l	3.50542676850313e-17	1.80600145162147	0.367	0.108	1.51946228707537e-12	Maged1	6.51536983641097e-10	0.433201452691948	1	0.998	2.8241522092907e-05	Nexn	6.53816151674021e-11	2.06795924644799	0.957	0.379	2.83403149104621e-06	Tfrc	1.03742580189327e-05	0.435343396990368	0.944	0.699	0.449682588088659	Lamc1	0.000135496046365253	1.45458989310598	0.875	0.41	1	Rab27b	9.15978291857085e-12	4.26689402887705	1	0.107	3.97039950388372e-07	Npr1	6.26693931126794e-08	0.79125009461754	0.429	0.035	0.0027164675138622	Ube4b	4.18994967840611e-07
Gng5	1.81992443614172e-11	0.251903736055922	1	1	7.88864446089991e-07	Arf4	3.54184802801892e-17	0.457290452631711	1	0.999	1.53524944622508e-12	Kcnq5	7.47232399563614e-10	1.63871887953804	0.316	0.08	3.23895355914844e-05	Svil	6.65191261929669e-11	1.35175732698229	1	0.719	2.88333804396034e-06	Gm6457	1.03819543732729e-05	0.447744546906164	0.556	0.262	0.450016194263885	Cd151	0.000137314209216609	1.30133986836083	0.75	0.217	1	Cd79b	1.05272413869205e-11	1.77794524602905	0.6	0.033	4.56313805157455e-07	Tm4sf1	6.73383862321479e-08	2.31506868677963	0.857	0.145	0.00291884968961868	Fabp5	4.2162643032172e-07
Mllt3	1.90404756229291e-11	0.372158966431031	0.799	0.613	8.25328456351484e-07	Tnfsf12	3.56001130509896e-17	1.19812293852044	0.403	0.127	1.54312250030819e-12	Gpr125	8.15399007624552e-10	0.755233256090581	0.93	0.87	3.53442853844938e-05	Nrk	1.09926920298883e-10	1.32907066484334	1	0.649	4.76489228727538e-06	Sh3bgrl2	1.04302162456541e-05	0.365833137725511	0.574	0.258	0.452108153384123	Zfp112	0.000143477652586416	1.40663978770552	0.375	0.058	1	M1ap	1.0980275706014e-11	2.01779847019821	0.4	0.014	4.75951030752883e-07	Ramp2	8.13940700242449e-08	3.0829120038102	1	0.337	0.00352810735927092	Ndufs7	4.46109186765699e-07
Gm14567	2.09349206590389e-11	0.342067630936248	0.942	0.845	9.07445070886702e-07	Gsn	3.59154105329281e-17	1.13588405757858	0.741	0.444	1.5567893849603e-12	Rps19	8.5037421632649e-10	0.55526813994898	1	1	3.6860320780888e-05	Usp20	1.16765120036121e-10	1.40429626186787	0.609	0.139	5.0613008930857e-06	Rpp30	1.04515813141442e-05	0.361694387018723	1	0.855	0.453034243642895	Tmc6	0.000145719812323667	1.20842199959676	0.75	0.217	1	Itgb7	1.26843772686503e-11	3.73568391648458	0.6	0.035	5.49817017086915e-07	Adm	8.81486164584274e-08	2.96947907583399	0.286	0.016	0.00382088992900699	Fbl	4.50302332240925e-07
Rpa3	2.16434009661693e-11	0.273256141980234	0.977	0.946	9.38154858279576e-07	Ndn	3.83888274428854e-17	0.651744669319843	0.993	0.968	1.66400211433931e-12	Mpzl2	9.16388804619718e-10	1.10917433564795	0.649	0.298	3.97217891250463e-05	Gamt	1.27615845484598e-10	1.67374053759588	0.913	0.384	5.5316364383754e-06	Rpl34-ps1	1.04775364910857e-05	0.537312723321072	0.63	0.316	0.4541592967426	Hoxb5	0.000148601793846144	0.962311301182587	0.5	0.095	1	1700101I11Rik	1.35858232698002e-11	2.05201926330578	0.4	0.014	5.88891095452757e-07	Lgals9	9.11996815531751e-08	2.0636793842432	0.714	0.103	0.00395314139660393	Peg12	4.70245131377116e-07
2810408A11Rik	2.37360418332675e-11	0.59229284913168	0.581	0.341	1.02886246930481e-06	Sgce	3.9611422544778e-17	0.751901411470425	0.928	0.787	1.71699672162595e-12	Sh3bgrl3	9.27964209329696e-10	0.5452990529455	1	0.997	4.0223536617605e-05	Klhl21	1.30804341607763e-10	1.73770192554206	0.783	0.263	5.66984499133009e-06	Rangrf	1.06529567447417e-05	0.56210214386175	0.963	0.807	0.461763063057574	Lmo4	0.000148681855506414	2.03310664612313	1	0.837	1	Ap5b1	1.51067516861008e-11	0.617478064634293	0.4	0.014	6.54817258585726e-07	RP23-81C12.2	9.28742199946439e-08	1.10965786659943	0.571	0.066	0.00402572593988783	Atp5b	5.40463700289345e-07
Ppp2r1b	2.42963794131778e-11	0.32812168093887	0.919	0.857	1.0531508620436e-06	Lysmd2	3.98836264387983e-17	1.06745973709549	0.755	0.504	1.72879567161615e-12	Pim3	9.87128383080668e-10	1.50921426026087	0.737	0.527	4.27880668930147e-05	Cnn3	1.41025613770291e-10	0.569803313526298	1	0.999	6.11289625448704e-06	Uqcr11	1.08068768539953e-05	0.401648896899394	1	1	0.468434884113281	Art3	0.000153109639985782	1.85199538643541	0.375	0.058	1	Phf19	1.51222840939936e-11	1.48786145846572	0.6	0.033	6.55490526338246e-07	Crip2	9.39523796169851e-08	2.93823993671402	1	0.296	0.00407245984687784	Zim1	5.60853255779441e-07
Siah1a	2.49106622631333e-11	0.337065016809758	0.939	0.891	1.07977756645777e-06	Tram1	5.35725264478009e-17	0.587850742776789	0.986	0.955	2.32215473140638e-12	Erbb2	9.90873259354922e-10	1.33197365795757	0.754	0.498	4.29503922999985e-05	2810468N07Rik	1.45220879434545e-10	2.07745899245838	0.696	0.205	6.2947442399698e-06	2610318N02Rik	1.0998589076298e-05	0.416774089946055	1	0.813	0.476744842101213	Sec14l2	0.000155978254168632	1.82809149051465	0.375	0.06	1	Cd53	1.62190374947696e-11	3.8976953601117	0.6	0.035	7.03030399248281e-07	Gm9917	9.64335205396124e-08	3.23080315333833	0.714	0.12	0.00418000738131004	Ncl	5.67360292397291e-07
Gm28062	2.59994176695524e-11	0.36612244330872	0.968	0.911	1.12697075830442e-06	Sparcl1	5.4551763531691e-17	1.42719904116242	0.367	0.106	2.36460074204468e-12	Igfbp5	1.00691049328323e-09	0.621619374885071	0.877	0.509	4.36455422418551e-05	Chn2	1.64358720100406e-10	1.71349037488079	0.783	0.25	7.12429308147218e-06	Slc25a13	1.16237989368688e-05	0.404310144478191	0.944	0.662	0.503845188717515	Dab1	0.000157258256837512	0.914857304797554	0.875	0.282	1	Podxl	1.81063385985194e-11	0.358814260252992	0.6	0.033	7.84837352891424e-07	Chst1	1.00422093027003e-07	1.59638349008075	0.571	0.067	0.00435289604434848	Rph3al	5.76971290709916e-07
Brwd1	2.62172681023803e-11	0.324462231089497	0.982	0.966	1.13641370316578e-06	Rarres2	6.48708141233283e-17	1.53213496856467	0.374	0.109	2.81189030898979e-12	Efcab1	1.02541684396961e-09	1.30284693448672	0.544	0.205	4.44477185187067e-05	Ncoa1	1.99517071714339e-10	1.29354014611802	1	0.465	8.64826699052974e-06	Gm10073	1.21683384815113e-05	0.478353709322567	0.574	0.275	0.527448799819588	D8Ertd82e	0.000165414587559295	0.776418989204002	0.75	0.216	1	Nabp1	2.35898423231394e-11	2.67686115908268	1	0.098	1.0225253053388e-06	Dmtn	1.22060304465014e-07	1.02842771423313	0.714	0.101	0.00529082595734051	St3gal1	5.77616844998821e-07
Ypel1	2.79369463244869e-11	0.417699889315772	0.841	0.645	1.21095487538121e-06	Lamp2	6.66203817062732e-17	0.773496486696932	0.986	0.959	2.88772706544012e-12	Lrrc17	1.05915603354485e-09	0.840495528382747	0.877	0.651	4.59101774300349e-05	Hipk3	2.02478861427074e-10	1.75516900760449	0.957	0.61	8.77664872741797e-06	Irs1	1.22553407919873e-05	0.297484968460081	0.796	0.477	0.53122000196948	Gm13568	0.000170021055186175	0.809711964625498	0.625	0.144	1	Lcp1	2.36399163293997e-11	2.97222669410692	1	0.11	1.02469581321416e-06	Gm16880	1.2339616165482e-07	1.42121451822055	0.286	0.016	0.00534873002308981	Gm10275	6.09154656723627e-07
Ncapg	2.81531246428577e-11	0.391937045460028	0.781	0.59	1.22032534076931e-06	Dpysl3	6.67537177878751e-17	0.877201017842871	0.799	0.572	2.89350665123323e-12	Snhg18	1.0628564455571e-09	0.79682829599318	0.912	0.714	4.60705754891181e-05	Acsl4	2.15032513027153e-10	1.7224241718238	0.87	0.339	9.32079930967496e-06	Ercc6	1.23796112331247e-05	0.413903252190462	0.722	0.389	0.536606628511024	Tubb2b	0.000171966444464374	1.97692361235184	0.875	0.3	1	Gpr56	2.75518676537005e-11	3.7648300808092	1	0.104	1.1942632553173e-06	Gm7645	1.45798375905901e-07	1.2978393655888	0.286	0.016	0.00631977640201718	Rgma	6.17464414795139e-07
Kif2c	2.82588073677303e-11	0.558983062189248	0.72	0.521	1.22490626416164e-06	Sar1a	8.46110495715077e-17	0.482052784003187	1	1	3.66755055472657e-12	Tagln2	1.10484413194697e-09	1.00829147657997	0.842	0.632	4.78905737433735e-05	Lurap1l	2.41624172242349e-10	1.20376722168081	0.609	0.135	1.04734413700169e-05	Fau	1.24393364427456e-05	0.259705625184425	0.981	0.935	0.539195477447253	Rasa2	0.000172439630098197	1.40571074542962	1	0.723	1	Psmb9	3.60567334826612e-11	2.50156107719143	0.6	0.035	1.56291516953943e-06	Arhgap27os2	1.45798375905901e-07	1.10179628993626	0.286	0.016	0.00631977640201718	Gm20721	6.37280496590966e-07
[truncated: 3,476 more rows]
[truncated: 16 more columns]

## Sheet: C1 Exclusive 0.2 positive
Muscle1_2_3	EMP_Endothelial_Macrophage	Chondrocyte_Perichondrium	Muscle2_3	Muscle1_2	EMP_Endothelial	EMP_Macrophage	Endothelial_Macrophage	Mesenchyme	Perichondrium	Chondrocyte	Muscle3	Muscle1	Neural Crest	EMP	Endothelial	Muscle2	Macrophage	Epithelial
[truncated: 385 more rows]

[truncated: 5 more sheets: C1 negative markers, C1 Exclusive 0.4 positive, 10x_Cluster_specific_TFs, C1 markers for GO, 10x markers for GO]
