# Supplementary material for: The changing mouse embryo transcriptome at whole tissue and single-cell resolution
Source: Nature. 2020 Jul 29;583(7818):760–7. doi: 10.1038/s41586-020-2536-x (PMC7410830; doi:10.1038/s41586-020-2536-x)
Supplement: Supplementary file 8 — IDEAS elements and URLs for browser tracks. [file 41586_2020_2536_MOESM8_ESM.xlsx]

## Sheet: IDEAS_elements
mm10 chromosome	mm10 start	mm10 end	ENSEMBLE_gene_celltype
chr1	87471539	87472258	ENSMUSG00000026258.5_3110079O15Rik_Chondrocyte	0	+
chr1	87474981	87476133	ENSMUSG00000026258.5_3110079O15Rik_Chondrocyte	0	+
chr12	111401453	111401907	ENSMUSG00000087075.1_A230065H16Rik_Chondrocyte	0	+
chr7	79054050	79054649	ENSMUSG00000030607.6_Acan_Chondrocyte	0	+
chr7	79080628	79081314	ENSMUSG00000030607.6_Acan_Chondrocyte	0	+
chr11	94563873	94565703	ENSMUSG00000076435.3_Acsf2_Chondrocyte	0	-
chr11	94577452	94577556	ENSMUSG00000076435.3_Acsf2_Chondrocyte	0	-
chr11	94584960	94585467	ENSMUSG00000076435.3_Acsf2_Chondrocyte	0	-
chr11	94591683	94591766	ENSMUSG00000076435.3_Acsf2_Chondrocyte	0	-
chr11	94591773	94591976	ENSMUSG00000076435.3_Acsf2_Chondrocyte	0	-
chr11	94601253	94602527	ENSMUSG00000076435.3_Acsf2_Chondrocyte	0	-
chr11	94602614	94602676	ENSMUSG00000076435.3_Acsf2_Chondrocyte	0	-
chr11	94602679	94602785	ENSMUSG00000076435.3_Acsf2_Chondrocyte	0	-
chr5	89878692	89879045	ENSMUSG00000043635.8_Adamts3_Chondrocyte	0	-
chr5	89879189	89879786	ENSMUSG00000043635.8_Adamts3_Chondrocyte	0	-
chr5	89881618	89881750	ENSMUSG00000043635.8_Adamts3_Chondrocyte	0	-
chr5	89881768	89884287	ENSMUSG00000043635.8_Adamts3_Chondrocyte	0	-
chr5	89897533	89897812	ENSMUSG00000043635.8_Adamts3_Chondrocyte	0	-
chr5	89926023	89926227	ENSMUSG00000043635.8_Adamts3_Chondrocyte	0	-
chr5	89926290	89926347	ENSMUSG00000043635.8_Adamts3_Chondrocyte	0	-
chr5	89942266	89942469	ENSMUSG00000043635.8_Adamts3_Chondrocyte	0	-
chr5	89943814	89943873	ENSMUSG00000043635.8_Adamts3_Chondrocyte	0	-
chr5	89943874	89943968	ENSMUSG00000043635.8_Adamts3_Chondrocyte	0	-
chr5	89945015	89945909	ENSMUSG00000043635.8_Adamts3_Chondrocyte	0	-
chr17	12722596	12723161	ENSMUSG00000078247.3_Airn_Chondrocyte	0	+
chr17	12724434	12726270	ENSMUSG00000078247.3_Airn_Chondrocyte	0	+
chr17	12734297	12734833	ENSMUSG00000078247.3_Airn_Chondrocyte	0	+
chr17	12739577	12739881	ENSMUSG00000078247.3_Airn_Chondrocyte	0	+
chr17	12740505	12740706	ENSMUSG00000078247.3_Airn_Chondrocyte	0	+
chr17	12741116	12742925	ENSMUSG00000078247.3_Airn_Chondrocyte	0	+
chr17	12793755	12794917	ENSMUSG00000078247.3_Airn_Chondrocyte	0	+
chr17	12795436	12795558	ENSMUSG00000078247.3_Airn_Chondrocyte	0	+
chr17	12795562	12795818	ENSMUSG00000078247.3_Airn_Chondrocyte	0	+
chr17	12799326	12800516	ENSMUSG00000078247.3_Airn_Chondrocyte	0	+
chr17	12801382	12802595	ENSMUSG00000078247.3_Airn_Chondrocyte	0	+
chr17	12808820	12811773	ENSMUSG00000078247.3_Airn_Chondrocyte	0	+
chr11	78321924	78322694	ENSMUSG00000017390.11_Aldoc_Chondrocyte	0	+
chr11	78322699	78323367	ENSMUSG00000017390.11_Aldoc_Chondrocyte	0	+
chr9	102673290	102673413	ENSMUSG00000032531.11_Amotl2_Chondrocyte	0	+
chr9	102681434	102681924	ENSMUSG00000032531.11_Amotl2_Chondrocyte	0	+
chr9	102688007	102688298	ENSMUSG00000032531.11_Amotl2_Chondrocyte	0	+
chr9	102689452	102691527	ENSMUSG00000032531.11_Amotl2_Chondrocyte	0	+
chr9	102692211	102692543	ENSMUSG00000032531.11_Amotl2_Chondrocyte	0	+
chr9	102692562	102693153	ENSMUSG00000032531.11_Amotl2_Chondrocyte	0	+
chr9	102709607	102709997	ENSMUSG00000032531.11_Amotl2_Chondrocyte	0	+
chr9	102710025	102710083	ENSMUSG00000032531.11_Amotl2_Chondrocyte	0	+
chr9	102713888	102714143	ENSMUSG00000032531.11_Amotl2_Chondrocyte	0	+
chr9	102714856	102715342	ENSMUSG00000032531.11_Amotl2_Chondrocyte	0	+
chr9	102715346	102715396	ENSMUSG00000032531.11_Amotl2_Chondrocyte	0	+
chr9	102715405	102715500	ENSMUSG00000032531.11_Amotl2_Chondrocyte	0	+
chr9	102715502	102715568	ENSMUSG00000032531.11_Amotl2_Chondrocyte	0	+
chr9	102715751	102716005	ENSMUSG00000032531.11_Amotl2_Chondrocyte	0	+
chr9	102716008	102716098	ENSMUSG00000032531.11_Amotl2_Chondrocyte	0	+
chr9	102716145	102716229	ENSMUSG00000032531.11_Amotl2_Chondrocyte	0	+
chr9	102716466	102719428	ENSMUSG00000032531.11_Amotl2_Chondrocyte	0	+
chr9	102719429	102719495	ENSMUSG00000032531.11_Amotl2_Chondrocyte	0	+
chr9	102723975	102724440	ENSMUSG00000032531.11_Amotl2_Chondrocyte	0	+
chr9	102725597	102726742	ENSMUSG00000032531.11_Amotl2_Chondrocyte	0	+
chr4	141240603	141241166	ENSMUSG00000028919.7_Arhgef19_Chondrocyte	0	+
chr4	141242471	141242993	ENSMUSG00000028919.7_Arhgef19_Chondrocyte	0	+
chr4	141244886	141245497	ENSMUSG00000028919.7_Arhgef19_Chondrocyte	0	+
chr4	141246465	141246590	ENSMUSG00000028919.7_Arhgef19_Chondrocyte	0	+
chr4	141246738	141248421	ENSMUSG00000028919.7_Arhgef19_Chondrocyte	0	+
chr4	141248430	141248679	ENSMUSG00000028919.7_Arhgef19_Chondrocyte	0	+
chr4	141248736	141248878	ENSMUSG00000028919.7_Arhgef19_Chondrocyte	0	+
chr4	141254333	141254547	ENSMUSG00000028919.7_Arhgef19_Chondrocyte	0	+
chr5	92332300	92333141	ENSMUSG00000034842.12_Art3_Chondrocyte	0	+
chr5	92333160	92333291	ENSMUSG00000034842.12_Art3_Chondrocyte	0	+
chr5	92368505	92368795	ENSMUSG00000034842.12_Art3_Chondrocyte	0	+
chr5	92369128	92369422	ENSMUSG00000034842.12_Art3_Chondrocyte	0	+
chr5	92369507	92369651	ENSMUSG00000034842.12_Art3_Chondrocyte	0	+
chr5	92371483	92371867	ENSMUSG00000034842.12_Art3_Chondrocyte	0	+
chr5	92374336	92374392	ENSMUSG00000034842.12_Art3_Chondrocyte	0	+
chr5	92376916	92377367	ENSMUSG00000034842.12_Art3_Chondrocyte	0	+
chr5	92377608	92377726	ENSMUSG00000034842.12_Art3_Chondrocyte	0	+
chr5	92378835	92378991	ENSMUSG00000034842.12_Art3_Chondrocyte	0	+
chr5	92381442	92382130	ENSMUSG00000034842.12_Art3_Chondrocyte	0	+
chr5	92382204	92382443	ENSMUSG00000034842.12_Art3_Chondrocyte	0	+
chr5	92386735	92386924	ENSMUSG00000034842.12_Art3_Chondrocyte	0	+
chr5	92392381	92393355	ENSMUSG00000034842.12_Art3_Chondrocyte	0	+
chr5	92398100	92398584	ENSMUSG00000034842.12_Art3_Chondrocyte	0	+
chr5	92403679	92404022	ENSMUSG00000034842.12_Art3_Chondrocyte	0	+
chr5	92404024	92404867	ENSMUSG00000034842.12_Art3_Chondrocyte	0	+
chr7	58379900	58380109	ENSMUSG00000025324.7_Atp10a_Chondrocyte	0	+
chr7	58397795	58400103	ENSMUSG00000025324.7_Atp10a_Chondrocyte	0	+
chr7	58584303	58584714	ENSMUSG00000025324.7_Atp10a_Chondrocyte	0	+
chr7	58626735	58627209	ENSMUSG00000025324.7_Atp10a_Chondrocyte	0	+
chr7	58657405	58657605	ENSMUSG00000025324.7_Atp10a_Chondrocyte	0	+
chr7	58657701	58659482	ENSMUSG00000025324.7_Atp10a_Chondrocyte	0	+
chr7	58668831	58668946	ENSMUSG00000025324.7_Atp10a_Chondrocyte	0	+
chr7	58677234	58677444	ENSMUSG00000025324.7_Atp10a_Chondrocyte	0	+
chr7	58692796	58692917	ENSMUSG00000025324.7_Atp10a_Chondrocyte	0	+
chr7	58693346	58693732	ENSMUSG00000025324.7_Atp10a_Chondrocyte	0	+
chr7	58715738	58716023	ENSMUSG00000025324.7_Atp10a_Chondrocyte	0	+
chr7	58730236	58730537	ENSMUSG00000025324.7_Atp10a_Chondrocyte	0	+
chr7	58732354	58732647	ENSMUSG00000025324.7_Atp10a_Chondrocyte	0	+
chr7	58733450	58733933	ENSMUSG00000025324.7_Atp10a_Chondrocyte	0	+
chr7	58737218	58737350	ENSMUSG00000025324.7_Atp10a_Chondrocyte	0	+
chr11	112197661	112198269	ENSMUSG00000041674.12_BC006965_Chondrocyte	0	-
chr11	112225110	112225671	ENSMUSG00000041674.12_BC006965_Chondrocyte	0	-
chr11	112225784	112225974	ENSMUSG00000041674.12_BC006965_Chondrocyte	0	-
chr11	112238762	112239937	ENSMUSG00000041674.12_BC006965_Chondrocyte	0	-
chr11	112264228	112264429	ENSMUSG00000041674.12_BC006965_Chondrocyte	0	-
chr11	112282874	112283656	ENSMUSG00000041674.12_BC006965_Chondrocyte	0	-
chr11	112288230	112288687	ENSMUSG00000041674.12_BC006965_Chondrocyte	0	-
chr11	112293611	112293780	ENSMUSG00000041674.12_BC006965_Chondrocyte	0	-
chr11	112298896	112299437	ENSMUSG00000041674.12_BC006965_Chondrocyte	0	-
chr11	112313287	112313417	ENSMUSG00000041674.12_BC006965_Chondrocyte	0	-
chr11	112319718	112319787	ENSMUSG00000041674.12_BC006965_Chondrocyte	0	-
chr11	112319790	112320015	ENSMUSG00000041674.12_BC006965_Chondrocyte	0	-
chr11	112346683	112346800	ENSMUSG00000041674.12_BC006965_Chondrocyte	0	-
chr11	112346804	112346854	ENSMUSG00000041674.12_BC006965_Chondrocyte	0	-
chr11	112370797	112371922	ENSMUSG00000041674.12_BC006965_Chondrocyte	0	-
chr11	112371994	112372345	ENSMUSG00000041674.12_BC006965_Chondrocyte	0	-
chr11	112401573	112401827	ENSMUSG00000041674.12_BC006965_Chondrocyte	0	-
chr11	112412085	112413115	ENSMUSG00000041674.12_BC006965_Chondrocyte	0	-
chr11	112413835	112414157	ENSMUSG00000041674.12_BC006965_Chondrocyte	0	-
chr11	112437230	112437499	ENSMUSG00000041674.12_BC006965_Chondrocyte	0	-
chr11	112449673	112449973	ENSMUSG00000041674.12_BC006965_Chondrocyte	0	-
chr11	112450143	112450761	ENSMUSG00000041674.12_BC006965_Chondrocyte	0	-
chr11	112480231	112480808	ENSMUSG00000041674.12_BC006965_Chondrocyte	0	-
chr11	112501787	112502088	ENSMUSG00000041674.12_BC006965_Chondrocyte	0	-
chr11	112518324	112518594	ENSMUSG00000041674.12_BC006965_Chondrocyte	0	-
chr11	112519133	112519435	ENSMUSG00000041674.12_BC006965_Chondrocyte	0	-
chr11	112520204	112520493	ENSMUSG00000041674.12_BC006965_Chondrocyte	0	-
chr11	112526522	112527123	ENSMUSG00000041674.12_BC006965_Chondrocyte	0	-
chr11	112543410	112543937	ENSMUSG00000041674.12_BC006965_Chondrocyte	0	-
chr11	112545559	112545986	ENSMUSG00000041674.12_BC006965_Chondrocyte	0	-
chr11	112546258	112546720	ENSMUSG00000041674.12_BC006965_Chondrocyte	0	-
chr11	112562798	112563581	ENSMUSG00000041674.12_BC006965_Chondrocyte	0	-
chr11	112586068	112586452	ENSMUSG00000041674.12_BC006965_Chondrocyte	0	-
chr11	112588253	112588711	ENSMUSG00000041674.12_BC006965_Chondrocyte	0	-
chr11	112598828	112599343	ENSMUSG00000041674.12_BC006965_Chondrocyte	0	-
chr11	112610960	112611335	ENSMUSG00000041674.12_BC006965_Chondrocyte	0	-
chr11	112617113	112617203	ENSMUSG00000041674.12_BC006965_Chondrocyte	0	-
chr11	112620331	112621705	ENSMUSG00000041674.12_BC006965_Chondrocyte	0	-
chr11	112621831	112622102	ENSMUSG00000041674.12_BC006965_Chondrocyte	0	-
chr11	112648838	112649612	ENSMUSG00000041674.12_BC006965_Chondrocyte	0	-
chr11	112653452	112653919	ENSMUSG00000041674.12_BC006965_Chondrocyte	0	-
chr11	112653955	112654043	ENSMUSG00000041674.12_BC006965_Chondrocyte	0	-
chr11	112654118	112654288	ENSMUSG00000041674.12_BC006965_Chondrocyte	0	-
chr11	112657341	112657650	ENSMUSG00000041674.12_BC006965_Chondrocyte	0	-
chr11	112679153	112679836	ENSMUSG00000041674.12_BC006965_Chondrocyte	0	-
chr11	112685851	112686183	ENSMUSG00000041674.12_BC006965_Chondrocyte	0	-
chr11	112698010	112698180	ENSMUSG00000041674.12_BC006965_Chondrocyte	0	-
chr11	112708583	112708723	ENSMUSG00000041674.12_BC006965_Chondrocyte	0	-
chr11	112717270	112717655	ENSMUSG00000041674.12_BC006965_Chondrocyte	0	-
chr11	112728689	112728993	ENSMUSG00000041674.12_BC006965_Chondrocyte	0	-
chr11	112736812	112737399	ENSMUSG00000041674.12_BC006965_Chondrocyte	0	-
chr11	112777812	112778090	ENSMUSG00000041674.12_BC006965_Chondrocyte	0	-
chr11	112778111	112778862	ENSMUSG00000041674.12_BC006965_Chondrocyte	0	-
chr11	112779167	112780786	ENSMUSG00000041674.12_BC006965_Chondrocyte	0	-
chr11	112780787	112785588	ENSMUSG00000041674.12_BC006965_Chondrocyte	0	-
chr1	106662652	106662856	ENSMUSG00000057329.7_Bcl2_Chondrocyte	0	-
chr1	106706047	106706262	ENSMUSG00000057329.7_Bcl2_Chondrocyte	0	-
chr1	106711445	106711742	ENSMUSG00000057329.7_Bcl2_Chondrocyte	0	-
chr1	106711754	106713108	ENSMUSG00000057329.7_Bcl2_Chondrocyte	0	-
chr1	106713400	106715574	ENSMUSG00000057329.7_Bcl2_Chondrocyte	0	-
chr1	106716690	106716766	ENSMUSG00000057329.7_Bcl2_Chondrocyte	0	-
chr1	106716769	106716891	ENSMUSG00000057329.7_Bcl2_Chondrocyte	0	-
chr1	106716903	106717023	ENSMUSG00000057329.7_Bcl2_Chondrocyte	0	-
chr1	106717074	106717585	ENSMUSG00000057329.7_Bcl2_Chondrocyte	0	-
chr1	106717678	106717861	ENSMUSG00000057329.7_Bcl2_Chondrocyte	0	-
chr7	140855671	140858236	ENSMUSG00000025484.8_Bet1l_Chondrocyte	0	-
chr9	22952266	22953507	ENSMUSG00000031963.7_Bmper_Chondrocyte	0	+
chr9	22953803	22954417	ENSMUSG00000031963.7_Bmper_Chondrocyte	0	+
chr9	22954515	22955067	ENSMUSG00000031963.7_Bmper_Chondrocyte	0	+
chr9	22962205	22962852	ENSMUSG00000031963.7_Bmper_Chondrocyte	0	+
chr9	22967110	22967411	ENSMUSG00000031963.7_Bmper_Chondrocyte	0	+
chr9	22974750	22974866	ENSMUSG00000031963.7_Bmper_Chondrocyte	0	+
chr9	23005188	23005343	ENSMUSG00000031963.7_Bmper_Chondrocyte	0	+
chr9	23005410	23006047	ENSMUSG00000031963.7_Bmper_Chondrocyte	0	+
chr9	23007985	23008056	ENSMUSG00000031963.7_Bmper_Chondrocyte	0	+
chr9	23009456	23010419	ENSMUSG00000031963.7_Bmper_Chondrocyte	0	+
chr9	23011284	23011916	ENSMUSG00000031963.7_Bmper_Chondrocyte	0	+
chr9	23012014	23012573	ENSMUSG00000031963.7_Bmper_Chondrocyte	0	+
chr9	23027609	23028345	ENSMUSG00000031963.7_Bmper_Chondrocyte	0	+
chr9	23030272	23030473	ENSMUSG00000031963.7_Bmper_Chondrocyte	0	+
chr9	23030603	23031170	ENSMUSG00000031963.7_Bmper_Chondrocyte	0	+
chr9	23035940	23036871	ENSMUSG00000031963.7_Bmper_Chondrocyte	0	+
chr9	23037121	23038060	ENSMUSG00000031963.7_Bmper_Chondrocyte	0	+
chr9	23040991	23041362	ENSMUSG00000031963.7_Bmper_Chondrocyte	0	+
chr9	23041969	23042032	ENSMUSG00000031963.7_Bmper_Chondrocyte	0	+
chr9	23051026	23051152	ENSMUSG00000031963.7_Bmper_Chondrocyte	0	+
chr9	23061593	23061677	ENSMUSG00000031963.7_Bmper_Chondrocyte	0	+
chr9	23061754	23061883	ENSMUSG00000031963.7_Bmper_Chondrocyte	0	+
chr9	23061889	23063063	ENSMUSG00000031963.7_Bmper_Chondrocyte	0	+
chr9	23083209	23084812	ENSMUSG00000031963.7_Bmper_Chondrocyte	0	+
chr9	23085556	23089564	ENSMUSG00000031963.7_Bmper_Chondrocyte	0	+
chr9	23096949	23097923	ENSMUSG00000031963.7_Bmper_Chondrocyte	0	+
chr9	23101578	23102768	ENSMUSG00000031963.7_Bmper_Chondrocyte	0	+
chr9	23118613	23119471	ENSMUSG00000031963.7_Bmper_Chondrocyte	0	+
chr9	23119613	23120121	ENSMUSG00000031963.7_Bmper_Chondrocyte	0	+
chr9	23123849	23123998	ENSMUSG00000031963.7_Bmper_Chondrocyte	0	+
chr9	23126049	23126179	ENSMUSG00000031963.7_Bmper_Chondrocyte	0	+
chr9	23126182	23126696	ENSMUSG00000031963.7_Bmper_Chondrocyte	0	+
chr9	23129693	23130917	ENSMUSG00000031963.7_Bmper_Chondrocyte	0	+
chr9	23134553	23134945	ENSMUSG00000031963.7_Bmper_Chondrocyte	0	+
chr9	23139806	23139856	ENSMUSG00000031963.7_Bmper_Chondrocyte	0	+
chr9	23161465	23161650	ENSMUSG00000031963.7_Bmper_Chondrocyte	0	+
chr9	23204123	23205763	ENSMUSG00000031963.7_Bmper_Chondrocyte	0	+
chr9	23212305	23212771	ENSMUSG00000031963.7_Bmper_Chondrocyte	0	+
chr9	23222040	23222310	ENSMUSG00000031963.7_Bmper_Chondrocyte	0	+
chr9	23222328	23224004	ENSMUSG00000031963.7_Bmper_Chondrocyte	0	+
chr9	23228205	23228405	ENSMUSG00000031963.7_Bmper_Chondrocyte	0	+
chr9	23232879	23234059	ENSMUSG00000031963.7_Bmper_Chondrocyte	0	+
chr9	23234067	23234477	ENSMUSG00000031963.7_Bmper_Chondrocyte	0	+
chr9	23234481	23234798	ENSMUSG00000031963.7_Bmper_Chondrocyte	0	+
chr9	23234855	23235152	ENSMUSG00000031963.7_Bmper_Chondrocyte	0	+
chr9	23235313	23235436	ENSMUSG00000031963.7_Bmper_Chondrocyte	0	+
chr9	23246466	23246627	ENSMUSG00000031963.7_Bmper_Chondrocyte	0	+
chr9	23250061	23250422	ENSMUSG00000031963.7_Bmper_Chondrocyte	0	+
chr9	23253664	23254048	ENSMUSG00000031963.7_Bmper_Chondrocyte	0	+
chr9	23274654	23274886	ENSMUSG00000031963.7_Bmper_Chondrocyte	0	+
chr9	23285427	23286000	ENSMUSG00000031963.7_Bmper_Chondrocyte	0	+
chr9	23297484	23297856	ENSMUSG00000031963.7_Bmper_Chondrocyte	0	+
chr9	23297953	23298078	ENSMUSG00000031963.7_Bmper_Chondrocyte	0	+
chr9	23299194	23299247	ENSMUSG00000031963.7_Bmper_Chondrocyte	0	+
chr9	23299253	23299477	ENSMUSG00000031963.7_Bmper_Chondrocyte	0	+
chr9	23348045	23348212	ENSMUSG00000031963.7_Bmper_Chondrocyte	0	+
chr9	23349803	23349931	ENSMUSG00000031963.7_Bmper_Chondrocyte	0	+
chr9	23354397	23354595	ENSMUSG00000031963.7_Bmper_Chondrocyte	0	+
chr9	23354654	23354742	ENSMUSG00000031963.7_Bmper_Chondrocyte	0	+
chr9	23363142	23363420	ENSMUSG00000031963.7_Bmper_Chondrocyte	0	+
chr9	23363610	23363899	ENSMUSG00000031963.7_Bmper_Chondrocyte	0	+
chr9	23374948	23375293	ENSMUSG00000031963.7_Bmper_Chondrocyte	0	+
chr9	23378170	23378282	ENSMUSG00000031963.7_Bmper_Chondrocyte	0	+
chr9	23378497	23379221	ENSMUSG00000031963.7_Bmper_Chondrocyte	0	+
chr9	23383487	23383590	ENSMUSG00000031963.7_Bmper_Chondrocyte	0	+
chr9	23385029	23385137	ENSMUSG00000031963.7_Bmper_Chondrocyte	0	+
chr9	23385427	23386635	ENSMUSG00000031963.7_Bmper_Chondrocyte	0	+
chr9	23386688	23386884	ENSMUSG00000031963.7_Bmper_Chondrocyte	0	+
chr9	23394710	23395203	ENSMUSG00000031963.7_Bmper_Chondrocyte	0	+
chr9	23407360	23407771	ENSMUSG00000031963.7_Bmper_Chondrocyte	0	+
chr9	23436828	23437256	ENSMUSG00000031963.7_Bmper_Chondrocyte	0	+
chr9	23438876	23439032	ENSMUSG00000031963.7_Bmper_Chondrocyte	0	+
chr9	23442302	23442693	ENSMUSG00000031963.7_Bmper_Chondrocyte	0	+
chr9	23447665	23448001	ENSMUSG00000031963.7_Bmper_Chondrocyte	0	+
chr9	23453467	23453549	ENSMUSG00000031963.7_Bmper_Chondrocyte	0	+
chr9	23460807	23461010	ENSMUSG00000031963.7_Bmper_Chondrocyte	0	+
chr9	23487056	23487386	ENSMUSG00000031963.7_Bmper_Chondrocyte	0	+
chr9	23580102	23580576	ENSMUSG00000031963.7_Bmper_Chondrocyte	0	+
chr9	23580883	23581514	ENSMUSG00000031963.7_Bmper_Chondrocyte	0	+
chr9	23651572	23651740	ENSMUSG00000031963.7_Bmper_Chondrocyte	0	+
chr9	23652067	23652227	ENSMUSG00000031963.7_Bmper_Chondrocyte	0	+
chr9	23652576	23653109	ENSMUSG00000031963.7_Bmper_Chondrocyte	0	+
chr9	23670717	23670781	ENSMUSG00000031963.7_Bmper_Chondrocyte	0	+
chr9	23670985	23671118	ENSMUSG00000031963.7_Bmper_Chondrocyte	0	+
chr2	138175528	138175779	ENSMUSG00000062098.7_Btbd3_Chondrocyte	0	+
chr2	138215539	138216154	ENSMUSG00000062098.7_Btbd3_Chondrocyte	0	+
chr2	138216156	138216238	ENSMUSG00000062098.7_Btbd3_Chondrocyte	0	+
chr2	138221610	138222069	ENSMUSG00000062098.7_Btbd3_Chondrocyte	0	+
chr2	138222523	138222956	ENSMUSG00000062098.7_Btbd3_Chondrocyte	0	+
chr2	138223204	138223337	ENSMUSG00000062098.7_Btbd3_Chondrocyte	0	+
chr2	138223458	138223586	ENSMUSG00000062098.7_Btbd3_Chondrocyte	0	+
chr2	138245963	138246275	ENSMUSG00000062098.7_Btbd3_Chondrocyte	0	+
chr2	138256169	138257738	ENSMUSG00000062098.7_Btbd3_Chondrocyte	0	+
chr2	138257745	138258285	ENSMUSG00000062098.7_Btbd3_Chondrocyte	0	+
chr2	138265350	138265648	ENSMUSG00000062098.7_Btbd3_Chondrocyte	0	+
chr2	138278005	138278059	ENSMUSG00000062098.7_Btbd3_Chondrocyte	0	+
chr2	138278295	138280168	ENSMUSG00000062098.7_Btbd3_Chondrocyte	0	+
chr2	138280169	138280797	ENSMUSG00000062098.7_Btbd3_Chondrocyte	0	+
chr2	138315753	138315884	ENSMUSG00000062098.7_Btbd3_Chondrocyte	0	+
chr2	138321117	138321245	ENSMUSG00000062098.7_Btbd3_Chondrocyte	0	+
chr2	138322654	138322712	ENSMUSG00000062098.7_Btbd3_Chondrocyte	0	+
chr2	138322719	138322836	ENSMUSG00000062098.7_Btbd3_Chondrocyte	0	+
chr2	138322887	138323015	ENSMUSG00000062098.7_Btbd3_Chondrocyte	0	+
chr2	138326543	138326914	ENSMUSG00000062098.7_Btbd3_Chondrocyte	0	+
chr2	138356910	138356968	ENSMUSG00000062098.7_Btbd3_Chondrocyte	0	+
chr2	138357192	138357393	ENSMUSG00000062098.7_Btbd3_Chondrocyte	0	+
chr2	138362440	138362874	ENSMUSG00000062098.7_Btbd3_Chondrocyte	0	+
chr16	78343563	78344494	ENSMUSG00000022863.10_Btg3_Chondrocyte	0	-
chr16	78374861	78374955	ENSMUSG00000022863.10_Btg3_Chondrocyte	0	-
chr16	78375126	78377571	ENSMUSG00000022863.10_Btg3_Chondrocyte	0	-
chr16	78389590	78389666	ENSMUSG00000022863.10_Btg3_Chondrocyte	0	-
chr16	78427398	78428054	ENSMUSG00000022863.10_Btg3_Chondrocyte	0	-
chr16	78452292	78452861	ENSMUSG00000022863.10_Btg3_Chondrocyte	0	-
chr16	78457957	78458210	ENSMUSG00000022863.10_Btg3_Chondrocyte	0	-
chr5	139398338	139398778	ENSMUSG00000044092.8_C130050O18Rik_Chondrocyte	0	+
chr5	139405514	139405691	ENSMUSG00000044092.8_C130050O18Rik_Chondrocyte	0	+
chr5	139406179	139406506	ENSMUSG00000044092.8_C130050O18Rik_Chondrocyte	0	+
chr5	139406999	139407214	ENSMUSG00000044092.8_C130050O18Rik_Chondrocyte	0	+
chr5	139408591	139408804	ENSMUSG00000044092.8_C130050O18Rik_Chondrocyte	0	+
chr5	139409460	139409677	ENSMUSG00000044092.8_C130050O18Rik_Chondrocyte	0	+
chr8	84413789	84415206	ENSMUSG00000034656.12_Cacna1a_Chondrocyte	0	+
chr8	84415280	84416488	ENSMUSG00000034656.12_Cacna1a_Chondrocyte	0	+
chr8	84502039	84502355	ENSMUSG00000034656.12_Cacna1a_Chondrocyte	0	+
chr8	84513835	84514078	ENSMUSG00000034656.12_Cacna1a_Chondrocyte	0	+
chr8	84515866	84516128	ENSMUSG00000034656.12_Cacna1a_Chondrocyte	0	+
chr8	84545578	84545718	ENSMUSG00000034656.12_Cacna1a_Chondrocyte	0	+
chr8	84546223	84546655	ENSMUSG00000034656.12_Cacna1a_Chondrocyte	0	+
chr8	84554204	84555214	ENSMUSG00000034656.12_Cacna1a_Chondrocyte	0	+
chr8	84558856	84560067	ENSMUSG00000034656.12_Cacna1a_Chondrocyte	0	+
chr8	84570329	84570614	ENSMUSG00000034656.12_Cacna1a_Chondrocyte	0	+
chr8	84579654	84580206	ENSMUSG00000034656.12_Cacna1a_Chondrocyte	0	+
chr8	84591985	84592516	ENSMUSG00000034656.12_Cacna1a_Chondrocyte	0	+
chr8	84594314	84594882	ENSMUSG00000034656.12_Cacna1a_Chondrocyte	0	+
chr8	84599965	84600188	ENSMUSG00000034656.12_Cacna1a_Chondrocyte	0	+
chr8	84600195	84602127	ENSMUSG00000034656.12_Cacna1a_Chondrocyte	0	+
chr8	84635175	84635323	ENSMUSG00000034656.12_Cacna1a_Chondrocyte	0	+
chr8	84636147	84636383	ENSMUSG00000034656.12_Cacna1a_Chondrocyte	0	+
chr8	84637293	84637613	ENSMUSG00000034656.12_Cacna1a_Chondrocyte	0	+
chr8	84637801	84637964	ENSMUSG00000034656.12_Cacna1a_Chondrocyte	0	+
chr8	84638029	84640254	ENSMUSG00000034656.12_Cacna1a_Chondrocyte	0	+
chr8	84641524	84641582	ENSMUSG00000034656.12_Cacna1a_Chondrocyte	0	+
chr8	84646625	84646868	ENSMUSG00000034656.12_Cacna1a_Chondrocyte	0	+
chr8	84646909	84647958	ENSMUSG00000034656.12_Cacna1a_Chondrocyte	0	+
chr11	120729431	120729799	ENSMUSG00000025150.6_Cbr2_Chondrocyte	0	-
chr11	120732090	120732383	ENSMUSG00000025150.6_Cbr2_Chondrocyte	0	-
chr11	120733611	120733855	ENSMUSG00000025150.6_Cbr2_Chondrocyte	0	-
chr17	79357073	79357798	ENSMUSG00000036533.8_Cdc42ep3_Chondrocyte	0	-
chr17	79358295	79359719	ENSMUSG00000036533.8_Cdc42ep3_Chondrocyte	0	-
chr17	79363131	79364252	ENSMUSG00000036533.8_Cdc42ep3_Chondrocyte	0	-
chr17	79379132	79379693	ENSMUSG00000036533.8_Cdc42ep3_Chondrocyte	0	-
chr17	79400370	79400693	ENSMUSG00000036533.8_Cdc42ep3_Chondrocyte	0	-
chr17	79415056	79415774	ENSMUSG00000036533.8_Cdc42ep3_Chondrocyte	0	-
chr17	79415842	79416479	ENSMUSG00000036533.8_Cdc42ep3_Chondrocyte	0	-
chr17	79418837	79419669	ENSMUSG00000036533.8_Cdc42ep3_Chondrocyte	0	-
chr17	79451343	79451427	ENSMUSG00000036533.8_Cdc42ep3_Chondrocyte	0	-
chr17	79451588	79451862	ENSMUSG00000036533.8_Cdc42ep3_Chondrocyte	0	-
chr17	79454564	79454638	ENSMUSG00000036533.8_Cdc42ep3_Chondrocyte	0	-
chr17	79454639	79455054	ENSMUSG00000036533.8_Cdc42ep3_Chondrocyte	0	-
chr17	79455317	79455376	ENSMUSG00000036533.8_Cdc42ep3_Chondrocyte	0	-
chr17	79457430	79458255	ENSMUSG00000036533.8_Cdc42ep3_Chondrocyte	0	-
chr17	79472039	79472646	ENSMUSG00000036533.8_Cdc42ep3_Chondrocyte	0	-
chr17	79472725	79472817	ENSMUSG00000036533.8_Cdc42ep3_Chondrocyte	0	-
chr9	107992183	107992449	ENSMUSG00000032595.6_Cdhr4_Chondrocyte	0	+
chr15	81692653	81692711	ENSMUSG00000063765.7_Chadl_Chondrocyte	0	-
chr15	81692853	81695365	ENSMUSG00000063765.7_Chadl_Chondrocyte	0	-
chr15	81697281	81697597	ENSMUSG00000063765.7_Chadl_Chondrocyte	0	-
chr15	81697963	81698206	ENSMUSG00000063765.7_Chadl_Chondrocyte	0	-
chr1	75467401	75468074	ENSMUSG00000032997.12_Chpf_Chondrocyte	0	-
chr1	75477192	75478125	ENSMUSG00000032997.12_Chpf_Chondrocyte	0	-
chr1	75478441	75480072	ENSMUSG00000032997.12_Chpf_Chondrocyte	0	-
chr5	24586299	24587091	ENSMUSG00000038181.12_Chpf2_Chondrocyte	0	+
chr5	24587115	24587236	ENSMUSG00000038181.12_Chpf2_Chondrocyte	0	+
chr10	82974932	82975209	ENSMUSG00000034612.7_Chst11_Chondrocyte	0	+
chr10	82984540	82987054	ENSMUSG00000034612.7_Chst11_Chondrocyte	0	+
chr10	82987171	82987509	ENSMUSG00000034612.7_Chst11_Chondrocyte	0	+
chr10	82987544	82987863	ENSMUSG00000034612.7_Chst11_Chondrocyte	0	+
chr10	82989587	82989650	ENSMUSG00000034612.7_Chst11_Chondrocyte	0	+
chr10	82989662	82989727	ENSMUSG00000034612.7_Chst11_Chondrocyte	0	+
chr10	82990929	82991178	ENSMUSG00000034612.7_Chst11_Chondrocyte	0	+
chr10	82993354	82993448	ENSMUSG00000034612.7_Chst11_Chondrocyte	0	+
chr10	83011924	83012128	ENSMUSG00000034612.7_Chst11_Chondrocyte	0	+
chr10	83012294	83012387	ENSMUSG00000034612.7_Chst11_Chondrocyte	0	+
chr10	83018093	83018259	ENSMUSG00000034612.7_Chst11_Chondrocyte	0	+
chr10	83019494	83019652	ENSMUSG00000034612.7_Chst11_Chondrocyte	0	+
chr10	83019713	83019798	ENSMUSG00000034612.7_Chst11_Chondrocyte	0	+
chr10	83020065	83020234	ENSMUSG00000034612.7_Chst11_Chondrocyte	0	+
chr10	83023550	83023608	ENSMUSG00000034612.7_Chst11_Chondrocyte	0	+
chr10	83026333	83026505	ENSMUSG00000034612.7_Chst11_Chondrocyte	0	+
chr10	83042020	83042243	ENSMUSG00000034612.7_Chst11_Chondrocyte	0	+
chr10	83042446	83043464	ENSMUSG00000034612.7_Chst11_Chondrocyte	0	+
chr10	83056481	83056552	ENSMUSG00000034612.7_Chst11_Chondrocyte	0	+
chr10	83060525	83060707	ENSMUSG00000034612.7_Chst11_Chondrocyte	0	+
chr5	140502375	140503526	ENSMUSG00000036599.10_Chst12_Chondrocyte	0	+
chr5	140505046	140506757	ENSMUSG00000036599.10_Chst12_Chondrocyte	0	+
chr5	140508525	140508625	ENSMUSG00000036599.10_Chst12_Chondrocyte	0	+
chr5	140508688	140509166	ENSMUSG00000036599.10_Chst12_Chondrocyte	0	+
chr5	140509385	140509497	ENSMUSG00000036599.10_Chst12_Chondrocyte	0	+
chr5	140510162	140510280	ENSMUSG00000036599.10_Chst12_Chondrocyte	0	+
chr5	140510288	140510362	ENSMUSG00000036599.10_Chst12_Chondrocyte	0	+
chr5	140514791	140515148	ENSMUSG00000036599.10_Chst12_Chondrocyte	0	+
chr5	140515195	140515409	ENSMUSG00000036599.10_Chst12_Chondrocyte	0	+
chr10	60147964	60148485	ENSMUSG00000057337.9_Chst3_Chondrocyte	0	-
chr10	60151217	60151582	ENSMUSG00000057337.9_Chst3_Chondrocyte	0	-
chr10	60173141	60173404	ENSMUSG00000057337.9_Chst3_Chondrocyte	0	-
chr10	60175986	60176165	ENSMUSG00000057337.9_Chst3_Chondrocyte	0	-
chr10	60185093	60185657	ENSMUSG00000057337.9_Chst3_Chondrocyte	0	-
chr10	60186076	60186130	ENSMUSG00000057337.9_Chst3_Chondrocyte	0	-
chr10	60190007	60190143	ENSMUSG00000057337.9_Chst3_Chondrocyte	0	-
chr10	60190163	60190258	ENSMUSG00000057337.9_Chst3_Chondrocyte	0	-
chr10	60191684	60192257	ENSMUSG00000057337.9_Chst3_Chondrocyte	0	-
chr10	60193515	60194469	ENSMUSG00000057337.9_Chst3_Chondrocyte	0	-
chr10	60194472	60194589	ENSMUSG00000057337.9_Chst3_Chondrocyte	0	-
chr10	60195021	60195523	ENSMUSG00000057337.9_Chst3_Chondrocyte	0	-
chr10	60197226	60197795	ENSMUSG00000057337.9_Chst3_Chondrocyte	0	-
chr10	60202808	60203231	ENSMUSG00000057337.9_Chst3_Chondrocyte	0	-
chr10	60203284	60203411	ENSMUSG00000057337.9_Chst3_Chondrocyte	0	-
chr10	60209190	60209277	ENSMUSG00000057337.9_Chst3_Chondrocyte	0	-
chr10	60209322	60209576	ENSMUSG00000057337.9_Chst3_Chondrocyte	0	-
chr10	60213018	60213212	ENSMUSG00000057337.9_Chst3_Chondrocyte	0	-
chr10	60217914	60218070	ENSMUSG00000057337.9_Chst3_Chondrocyte	0	-
chr10	60218086	60219948	ENSMUSG00000057337.9_Chst3_Chondrocyte	0	-
chr10	60230742	60231228	ENSMUSG00000057337.9_Chst3_Chondrocyte	0	-
chr10	60244938	60245598	ENSMUSG00000057337.9_Chst3_Chondrocyte	0	-
chr10	60246580	60246914	ENSMUSG00000057337.9_Chst3_Chondrocyte	0	-
chr3	113859554	113860721	ENSMUSG00000027966.15_Col11a1_Chondrocyte	0	+
chr3	113860723	113860924	ENSMUSG00000027966.15_Col11a1_Chondrocyte	0	+
chr3	113910387	113910591	ENSMUSG00000027966.15_Col11a1_Chondrocyte	0	+
chr3	113950543	113950852	ENSMUSG00000027966.15_Col11a1_Chondrocyte	0	+
chr3	113954564	113955009	ENSMUSG00000027966.15_Col11a1_Chondrocyte	0	+
chr3	113960021	113960486	ENSMUSG00000027966.15_Col11a1_Chondrocyte	0	+
chr3	113991051	113991216	ENSMUSG00000027966.15_Col11a1_Chondrocyte	0	+
chr3	113999312	113999524	ENSMUSG00000027966.15_Col11a1_Chondrocyte	0	+
chr3	113999903	114000010	ENSMUSG00000027966.15_Col11a1_Chondrocyte	0	+
chr3	114000619	114000834	ENSMUSG00000027966.15_Col11a1_Chondrocyte	0	+
chr3	114028132	114028545	ENSMUSG00000027966.15_Col11a1_Chondrocyte	0	+
chr3	114029555	114032730	ENSMUSG00000027966.15_Col11a1_Chondrocyte	0	+
chr3	114033953	114034210	ENSMUSG00000027966.15_Col11a1_Chondrocyte	0	+
chr3	114065222	114066314	ENSMUSG00000027966.15_Col11a1_Chondrocyte	0	+
chr3	114279677	114279837	ENSMUSG00000027966.15_Col11a1_Chondrocyte	0	+
chr3	114279962	114280047	ENSMUSG00000027966.15_Col11a1_Chondrocyte	0	+
chr3	114316075	114316850	ENSMUSG00000027966.15_Col11a1_Chondrocyte	0	+
chr3	114375005	114375225	ENSMUSG00000027966.15_Col11a1_Chondrocyte	0	+
chr3	114375357	114375502	ENSMUSG00000027966.15_Col11a1_Chondrocyte	0	+
chr3	114507443	114507623	ENSMUSG00000027966.15_Col11a1_Chondrocyte	0	+
chr3	114507953	114508262	ENSMUSG00000027966.15_Col11a1_Chondrocyte	0	+
chr17	34038363	34040002	ENSMUSG00000024330.12_Col11a2_Chondrocyte	0	+
chr17	34040003	34040355	ENSMUSG00000024330.12_Col11a2_Chondrocyte	0	+
chr17	34040793	34041186	ENSMUSG00000024330.12_Col11a2_Chondrocyte	0	+
chr4	63207199	63207570	ENSMUSG00000045672.11_Col27a1_Chondrocyte	0	+
chr4	63213378	63213540	ENSMUSG00000045672.11_Col27a1_Chondrocyte	0	+
chr4	63213697	63217094	ENSMUSG00000045672.11_Col27a1_Chondrocyte	0	+
chr4	63217458	63217589	ENSMUSG00000045672.11_Col27a1_Chondrocyte	0	+
chr4	63221555	63221816	ENSMUSG00000045672.11_Col27a1_Chondrocyte	0	+
chr4	63226245	63227288	ENSMUSG00000045672.11_Col27a1_Chondrocyte	0	+
chr4	63228887	63229532	ENSMUSG00000045672.11_Col27a1_Chondrocyte	0	+
chr4	63233593	63233853	ENSMUSG00000045672.11_Col27a1_Chondrocyte	0	+
chr4	63238202	63238554	ENSMUSG00000045672.11_Col27a1_Chondrocyte	0	+
chr4	63238556	63238693	ENSMUSG00000045672.11_Col27a1_Chondrocyte	0	+
chr4	63253879	63254035	ENSMUSG00000045672.11_Col27a1_Chondrocyte	0	+
chr4	63260575	63260892	ENSMUSG00000045672.11_Col27a1_Chondrocyte	0	+
chr4	63262493	63262630	ENSMUSG00000045672.11_Col27a1_Chondrocyte	0	+
chr4	63262934	63263346	ENSMUSG00000045672.11_Col27a1_Chondrocyte	0	+
chr4	63278992	63279096	ENSMUSG00000045672.11_Col27a1_Chondrocyte	0	+
chr4	63289244	63289371	ENSMUSG00000045672.11_Col27a1_Chondrocyte	0	+
chr4	63290936	63291593	ENSMUSG00000045672.11_Col27a1_Chondrocyte	0	+
chr4	63307241	63307897	ENSMUSG00000045672.11_Col27a1_Chondrocyte	0	+
chr4	63316093	63316291	ENSMUSG00000045672.11_Col27a1_Chondrocyte	0	+
chr15	97989354	97990744	ENSMUSG00000022483.12_Col2a1_Chondrocyte	0	-
chr15	97990746	97991498	ENSMUSG00000022483.12_Col2a1_Chondrocyte	0	-
chr15	97991555	97991713	ENSMUSG00000022483.12_Col2a1_Chondrocyte	0	-
chr15	97991724	97991803	ENSMUSG00000022483.12_Col2a1_Chondrocyte	0	-
chr15	97991847	97991965	ENSMUSG00000022483.12_Col2a1_Chondrocyte	0	-
chr15	97991972	97992160	ENSMUSG00000022483.12_Col2a1_Chondrocyte	0	-
chr15	97992212	97993668	ENSMUSG00000022483.12_Col2a1_Chondrocyte	0	-
chr15	97993880	97994105	ENSMUSG00000022483.12_Col2a1_Chondrocyte	0	-
chr15	97999611	98000490	ENSMUSG00000022483.12_Col2a1_Chondrocyte	0	-
chr15	98000492	98000781	ENSMUSG00000022483.12_Col2a1_Chondrocyte	0	-
chr15	98000848	98000901	ENSMUSG00000022483.12_Col2a1_Chondrocyte	0	-
chr15	98001150	98005666	ENSMUSG00000022483.12_Col2a1_Chondrocyte	0	-
chr15	98008922	98009219	ENSMUSG00000022483.12_Col2a1_Chondrocyte	0	-
chr15	98021753	98022242	ENSMUSG00000022483.12_Col2a1_Chondrocyte	0	-
chr15	98025615	98026060	ENSMUSG00000022483.12_Col2a1_Chondrocyte	0	-
chr1	24169398	24169771	ENSMUSG00000026147.12_Col9a1_Chondrocyte	0	+
chr1	24171344	24171810	ENSMUSG00000026147.12_Col9a1_Chondrocyte	0	+
chr1	24175865	24176025	ENSMUSG00000026147.12_Col9a1_Chondrocyte	0	+
chr1	24179874	24180192	ENSMUSG00000026147.12_Col9a1_Chondrocyte	0	+
chr1	24194802	24196674	ENSMUSG00000026147.12_Col9a1_Chondrocyte	0	+
chr1	24219071	24219416	ENSMUSG00000026147.12_Col9a1_Chondrocyte	0	+
chr1	24226106	24226550	ENSMUSG00000026147.12_Col9a1_Chondrocyte	0	+
chr1	24227249	24227645	ENSMUSG00000026147.12_Col9a1_Chondrocyte	0	+
chr1	24230533	24230698	ENSMUSG00000026147.12_Col9a1_Chondrocyte	0	+
chr1	24231587	24231759	ENSMUSG00000026147.12_Col9a1_Chondrocyte	0	+
chr1	24239448	24239664	ENSMUSG00000026147.12_Col9a1_Chondrocyte	0	+
chr1	24239666	24241204	ENSMUSG00000026147.12_Col9a1_Chondrocyte	0	+
chr1	24245037	24245232	ENSMUSG00000026147.12_Col9a1_Chondrocyte	0	+
chr1	24249142	24249475	ENSMUSG00000026147.12_Col9a1_Chondrocyte	0	+
chr1	24258099	24258296	ENSMUSG00000026147.12_Col9a1_Chondrocyte	0	+
chr1	24259459	24259777	ENSMUSG00000026147.12_Col9a1_Chondrocyte	0	+
chr1	24279485	24279573	ENSMUSG00000026147.12_Col9a1_Chondrocyte	0	+
chr1	24286328	24286800	ENSMUSG00000026147.12_Col9a1_Chondrocyte	0	+
chr1	24286819	24287056	ENSMUSG00000026147.12_Col9a1_Chondrocyte	0	+
chr1	24302696	24303142	ENSMUSG00000026147.12_Col9a1_Chondrocyte	0	+
chr1	24310059	24311191	ENSMUSG00000026147.12_Col9a1_Chondrocyte	0	+
chr4	121028715	121029217	ENSMUSG00000028626.5_Col9a2_Chondrocyte	0	+
chr4	121039332	121040675	ENSMUSG00000028626.5_Col9a2_Chondrocyte	0	+
chr4	121040757	121041813	ENSMUSG00000028626.5_Col9a2_Chondrocyte	0	+
chr4	121042096	121042678	ENSMUSG00000028626.5_Col9a2_Chondrocyte	0	+
chr4	121052050	121052340	ENSMUSG00000028626.5_Col9a2_Chondrocyte	0	+
chr4	121052429	121052545	ENSMUSG00000028626.5_Col9a2_Chondrocyte	0	+
chr4	121052573	121053194	ENSMUSG00000028626.5_Col9a2_Chondrocyte	0	+
chr2	180597735	180598864	ENSMUSG00000027570.11_Col9a3_Chondrocyte	0	+
chr2	180600545	180601008	ENSMUSG00000027570.11_Col9a3_Chondrocyte	0	+
chr2	180604853	180605151	ENSMUSG00000027570.11_Col9a3_Chondrocyte	0	+
chr2	180612055	180612256	ENSMUSG00000027570.11_Col9a3_Chondrocyte	0	+
chr8	70366674	70366813	ENSMUSG00000031849.8_Comp_Chondrocyte	0	+
chr8	70371973	70372200	ENSMUSG00000031849.8_Comp_Chondrocyte	0	+
chr8	70372394	70376831	ENSMUSG00000031849.8_Comp_Chondrocyte	0	+
chr8	70383149	70383253	ENSMUSG00000031849.8_Comp_Chondrocyte	0	+
chr8	70383254	70383749	ENSMUSG00000031849.8_Comp_Chondrocyte	0	+
chr2	152753705	152754680	ENSMUSG00000009876.9_Cox4i2_Chondrocyte	0	+
chr2	152755041	152755338	ENSMUSG00000009876.9_Cox4i2_Chondrocyte	0	+
chr2	152764291	152764534	ENSMUSG00000009876.9_Cox4i2_Chondrocyte	0	+
chr2	152764640	152765026	ENSMUSG00000009876.9_Cox4i2_Chondrocyte	0	+
chr2	152765453	152765560	ENSMUSG00000009876.9_Cox4i2_Chondrocyte	0	+
chr2	152765913	152766246	ENSMUSG00000009876.9_Cox4i2_Chondrocyte	0	+
chr2	152766306	152766908	ENSMUSG00000009876.9_Cox4i2_Chondrocyte	0	+
chr2	152766926	152767063	ENSMUSG00000009876.9_Cox4i2_Chondrocyte	0	+
chr2	152767506	152768054	ENSMUSG00000009876.9_Cox4i2_Chondrocyte	0	+
chr2	152785456	152786264	ENSMUSG00000009876.9_Cox4i2_Chondrocyte	0	+
chr2	152789326	152789452	ENSMUSG00000009876.9_Cox4i2_Chondrocyte	0	+
chr2	152789764	152789835	ENSMUSG00000009876.9_Cox4i2_Chondrocyte	0	+
chr17	78197152	78197465	ENSMUSG00000024074.7_Crim1_Chondrocyte	0	+
chr17	78198229	78198810	ENSMUSG00000024074.7_Crim1_Chondrocyte	0	+
chr17	78198817	78203238	ENSMUSG00000024074.7_Crim1_Chondrocyte	0	+
chr17	78203549	78203994	ENSMUSG00000024074.7_Crim1_Chondrocyte	0	+
chr17	78203996	78204428	ENSMUSG00000024074.7_Crim1_Chondrocyte	0	+
chr17	78205241	78207509	ENSMUSG00000024074.7_Crim1_Chondrocyte	0	+
chr17	78208665	78209233	ENSMUSG00000024074.7_Crim1_Chondrocyte	0	+
chr17	78212027	78212124	ENSMUSG00000024074.7_Crim1_Chondrocyte	0	+
chr17	78213235	78213669	ENSMUSG00000024074.7_Crim1_Chondrocyte	0	+
chr17	78218626	78218822	ENSMUSG00000024074.7_Crim1_Chondrocyte	0	+
chr17	78221421	78221614	ENSMUSG00000024074.7_Crim1_Chondrocyte	0	+
chr17	78224048	78224338	ENSMUSG00000024074.7_Crim1_Chondrocyte	0	+
chr17	78232706	78233200	ENSMUSG00000024074.7_Crim1_Chondrocyte	0	+
chr17	78250593	78250930	ENSMUSG00000024074.7_Crim1_Chondrocyte	0	+
chr17	78255699	78255944	ENSMUSG00000024074.7_Crim1_Chondrocyte	0	+
chr17	78264130	78264715	ENSMUSG00000024074.7_Crim1_Chondrocyte	0	+
chr17	78271907	78271962	ENSMUSG00000024074.7_Crim1_Chondrocyte	0	+
chr17	78272612	78273347	ENSMUSG00000024074.7_Crim1_Chondrocyte	0	+
chr17	78283340	78283576	ENSMUSG00000024074.7_Crim1_Chondrocyte	0	+
chr17	78291074	78291321	ENSMUSG00000024074.7_Crim1_Chondrocyte	0	+
chr17	78298289	78298461	ENSMUSG00000024074.7_Crim1_Chondrocyte	0	+
chr17	78299146	78299542	ENSMUSG00000024074.7_Crim1_Chondrocyte	0	+
chr9	56860725	56860851	ENSMUSG00000032911.5_Cspg4_Chondrocyte	0	+
chr9	56860904	56861094	ENSMUSG00000032911.5_Cspg4_Chondrocyte	0	+
chr9	56864124	56865536	ENSMUSG00000032911.5_Cspg4_Chondrocyte	0	+
chr9	56867580	56867811	ENSMUSG00000032911.5_Cspg4_Chondrocyte	0	+
chr9	56868227	56868705	ENSMUSG00000032911.5_Cspg4_Chondrocyte	0	+
chr9	56871302	56871484	ENSMUSG00000032911.5_Cspg4_Chondrocyte	0	+
chr9	56876833	56877113	ENSMUSG00000032911.5_Cspg4_Chondrocyte	0	+
chr9	56879078	56879150	ENSMUSG00000032911.5_Cspg4_Chondrocyte	0	+
chr9	56880760	56882009	ENSMUSG00000032911.5_Cspg4_Chondrocyte	0	+
chr9	56882858	56883232	ENSMUSG00000032911.5_Cspg4_Chondrocyte	0	+
chr9	56889757	56890294	ENSMUSG00000032911.5_Cspg4_Chondrocyte	0	+
chr9	56891312	56891969	ENSMUSG00000032911.5_Cspg4_Chondrocyte	0	+
chr9	56894074	56894335	ENSMUSG00000032911.5_Cspg4_Chondrocyte	0	+
chr9	118928722	118928859	ENSMUSG00000047409.9_Ctdspl_Chondrocyte	0	+
chr9	118929706	118929838	ENSMUSG00000047409.9_Ctdspl_Chondrocyte	0	+
chr9	118935278	118935435	ENSMUSG00000047409.9_Ctdspl_Chondrocyte	0	+
chr9	118939387	118939718	ENSMUSG00000047409.9_Ctdspl_Chondrocyte	0	+
chr9	118940416	118940732	ENSMUSG00000047409.9_Ctdspl_Chondrocyte	0	+
chr9	118950908	118951029	ENSMUSG00000047409.9_Ctdspl_Chondrocyte	0	+
chr9	118958872	118959133	ENSMUSG00000047409.9_Ctdspl_Chondrocyte	0	+
chr9	118959425	118959566	ENSMUSG00000047409.9_Ctdspl_Chondrocyte	0	+
chr9	118959984	118960109	ENSMUSG00000047409.9_Ctdspl_Chondrocyte	0	+
chr9	118960111	118960790	ENSMUSG00000047409.9_Ctdspl_Chondrocyte	0	+
chr9	118963841	118964025	ENSMUSG00000047409.9_Ctdspl_Chondrocyte	0	+
chr9	118964379	118964479	ENSMUSG00000047409.9_Ctdspl_Chondrocyte	0	+
chr9	118964526	118965204	ENSMUSG00000047409.9_Ctdspl_Chondrocyte	0	+
chr9	118974151	118974565	ENSMUSG00000047409.9_Ctdspl_Chondrocyte	0	+
chr9	118974719	118975046	ENSMUSG00000047409.9_Ctdspl_Chondrocyte	0	+
chr9	118975203	118975645	ENSMUSG00000047409.9_Ctdspl_Chondrocyte	0	+
chr9	118977917	118978057	ENSMUSG00000047409.9_Ctdspl_Chondrocyte	0	+
chr9	118978135	118978335	ENSMUSG00000047409.9_Ctdspl_Chondrocyte	0	+
chr9	118980056	118980128	ENSMUSG00000047409.9_Ctdspl_Chondrocyte	0	+
chr9	118980146	118981055	ENSMUSG00000047409.9_Ctdspl_Chondrocyte	0	+
chr9	118988907	118989075	ENSMUSG00000047409.9_Ctdspl_Chondrocyte	0	+
chr9	119002275	119002720	ENSMUSG00000047409.9_Ctdspl_Chondrocyte	0	+
chr9	119004545	119004680	ENSMUSG00000047409.9_Ctdspl_Chondrocyte	0	+
chr9	119010382	119010645	ENSMUSG00000047409.9_Ctdspl_Chondrocyte	0	+
chr9	119031822	119034153	ENSMUSG00000047409.9_Ctdspl_Chondrocyte	0	+
chr9	119035006	119035060	ENSMUSG00000047409.9_Ctdspl_Chondrocyte	0	+
chr9	119035073	119035144	ENSMUSG00000047409.9_Ctdspl_Chondrocyte	0	+
chr9	119035146	119035232	ENSMUSG00000047409.9_Ctdspl_Chondrocyte	0	+
chr9	119035950	119036007	ENSMUSG00000047409.9_Ctdspl_Chondrocyte	0	+
chr9	119036030	119036151	ENSMUSG00000047409.9_Ctdspl_Chondrocyte	0	+
chr9	119037037	119037509	ENSMUSG00000047409.9_Ctdspl_Chondrocyte	0	+
chr9	119037516	119037575	ENSMUSG00000047409.9_Ctdspl_Chondrocyte	0	+
chr10	24594713	24594823	ENSMUSG00000019997.7_Ctgf_Chondrocyte	0	+
chr10	24594913	24597500	ENSMUSG00000019997.7_Ctgf_Chondrocyte	0	+
chr5	37730859	37731088	ENSMUSG00000062329.3_Cytl1_Chondrocyte	0	+
chr5	37735191	37735474	ENSMUSG00000062329.3_Cytl1_Chondrocyte	0	+
chr5	37743932	37744647	ENSMUSG00000062329.3_Cytl1_Chondrocyte	0	+
chr5	37752203	37752267	ENSMUSG00000062329.3_Cytl1_Chondrocyte	0	+
chr5	37752268	37752725	ENSMUSG00000062329.3_Cytl1_Chondrocyte	0	+
chr5	37758100	37758298	ENSMUSG00000062329.3_Cytl1_Chondrocyte	0	+
chr5	37769020	37769372	ENSMUSG00000062329.3_Cytl1_Chondrocyte	0	+
chr5	37770908	37771231	ENSMUSG00000062329.3_Cytl1_Chondrocyte	0	+
chr2	158194076	158194231	ENSMUSG00000037813.9_D630003M21Rik_Chondrocyte	0	-
chr2	158194910	158195544	ENSMUSG00000037813.9_D630003M21Rik_Chondrocyte	0	-
chr2	158204147	158204501	ENSMUSG00000037813.9_D630003M21Rik_Chondrocyte	0	-
chr2	158207780	158208336	ENSMUSG00000037813.9_D630003M21Rik_Chondrocyte	0	-
chr2	158209891	158210048	ENSMUSG00000037813.9_D630003M21Rik_Chondrocyte	0	-
chr2	158210833	158210900	ENSMUSG00000037813.9_D630003M21Rik_Chondrocyte	0	-
chr2	158210902	158210953	ENSMUSG00000037813.9_D630003M21Rik_Chondrocyte	0	-
chr2	158211006	158211470	ENSMUSG00000037813.9_D630003M21Rik_Chondrocyte	0	-
chr2	158211910	158212020	ENSMUSG00000037813.9_D630003M21Rik_Chondrocyte	0	-
chr2	158212199	158212353	ENSMUSG00000037813.9_D630003M21Rik_Chondrocyte	0	-
chr2	158215885	158215998	ENSMUSG00000037813.9_D630003M21Rik_Chondrocyte	0	-
chr2	158222479	158222588	ENSMUSG00000037813.9_D630003M21Rik_Chondrocyte	0	-
chr2	158222621	158223316	ENSMUSG00000037813.9_D630003M21Rik_Chondrocyte	0	-
chr2	158223322	158223423	ENSMUSG00000037813.9_D630003M21Rik_Chondrocyte	0	-
chr2	158223437	158223962	ENSMUSG00000037813.9_D630003M21Rik_Chondrocyte	0	-
chr2	158228294	158228541	ENSMUSG00000037813.9_D630003M21Rik_Chondrocyte	0	-
chr2	158228701	158229756	ENSMUSG00000037813.9_D630003M21Rik_Chondrocyte	0	-
chr2	158243482	158243806	ENSMUSG00000037813.9_D630003M21Rik_Chondrocyte	0	-
chr2	158248426	158248653	ENSMUSG00000037813.9_D630003M21Rik_Chondrocyte	0	-
chr2	158256951	158257240	ENSMUSG00000037813.9_D630003M21Rik_Chondrocyte	0	-
chr2	158257920	158258414	ENSMUSG00000037813.9_D630003M21Rik_Chondrocyte	0	-
chr2	158258605	158259451	ENSMUSG00000037813.9_D630003M21Rik_Chondrocyte	0	-
chr12	71244800	71245245	ENSMUSG00000044548.7_Dact1_Chondrocyte	0	+
chr12	71245267	71245325	ENSMUSG00000044548.7_Dact1_Chondrocyte	0	+
chr12	71249475	71249945	ENSMUSG00000044548.7_Dact1_Chondrocyte	0	+
chr12	71254653	71255195	ENSMUSG00000044548.7_Dact1_Chondrocyte	0	+
chr12	71257603	71257933	ENSMUSG00000044548.7_Dact1_Chondrocyte	0	+
chr12	71257935	71259268	ENSMUSG00000044548.7_Dact1_Chondrocyte	0	+
chr12	71264272	71264438	ENSMUSG00000044548.7_Dact1_Chondrocyte	0	+
chr12	71288295	71288357	ENSMUSG00000044548.7_Dact1_Chondrocyte	0	+
chr12	71294382	71294596	ENSMUSG00000044548.7_Dact1_Chondrocyte	0	+
chr12	71295071	71295168	ENSMUSG00000044548.7_Dact1_Chondrocyte	0	+
chr12	71295223	71295803	ENSMUSG00000044548.7_Dact1_Chondrocyte	0	+
chr12	71296302	71296532	ENSMUSG00000044548.7_Dact1_Chondrocyte	0	+
chr12	71296538	71296602	ENSMUSG00000044548.7_Dact1_Chondrocyte	0	+
chr12	71296769	71297633	ENSMUSG00000044548.7_Dact1_Chondrocyte	0	+
chr12	71307118	71307788	ENSMUSG00000044548.7_Dact1_Chondrocyte	0	+
chr12	71309146	71309260	ENSMUSG00000044548.7_Dact1_Chondrocyte	0	+
chr12	71309276	71311269	ENSMUSG00000044548.7_Dact1_Chondrocyte	0	+
chr12	71311356	71312066	ENSMUSG00000044548.7_Dact1_Chondrocyte	0	+
chr6	6877584	6877931	ENSMUSG00000029755.9_Dlx5_Chondrocyte	0	-
chr6	6877999	6883013	ENSMUSG00000029755.9_Dlx5_Chondrocyte	0	-
chr6	6884723	6885436	ENSMUSG00000029755.9_Dlx5_Chondrocyte	0	-
chr6	6914609	6915809	ENSMUSG00000029755.9_Dlx5_Chondrocyte	0	-
chr6	83031360	83031513	ENSMUSG00000068335.5_Dok1_Chondrocyte	0	-
chr6	83031950	83032005	ENSMUSG00000068335.5_Dok1_Chondrocyte	0	-
chr6	83032020	83032181	ENSMUSG00000068335.5_Dok1_Chondrocyte	0	-
chr6	83032195	83034733	ENSMUSG00000068335.5_Dok1_Chondrocyte	0	-
chr13	88820650	88824257	ENSMUSG00000034488.10_Edil3_Chondrocyte	0	+
chr13	88824297	88824475	ENSMUSG00000034488.10_Edil3_Chondrocyte	0	+
chr13	88828386	88828717	ENSMUSG00000034488.10_Edil3_Chondrocyte	0	+
chr13	88890711	88891107	ENSMUSG00000034488.10_Edil3_Chondrocyte	0	+
chr13	88916671	88916766	ENSMUSG00000034488.10_Edil3_Chondrocyte	0	+
chr13	89030195	89030522	ENSMUSG00000034488.10_Edil3_Chondrocyte	0	+
chr13	89119021	89119344	ENSMUSG00000034488.10_Edil3_Chondrocyte	0	+
chr13	89146022	89146656	ENSMUSG00000034488.10_Edil3_Chondrocyte	0	+
chr16	14820234	14820530	ENSMUSG00000068617.4_Efcab1_Chondrocyte	0	+
chr16	14863678	14863972	ENSMUSG00000068617.4_Efcab1_Chondrocyte	0	+
chr16	14893861	14894348	ENSMUSG00000068617.4_Efcab1_Chondrocyte	0	+
chr16	14894881	14895022	ENSMUSG00000068617.4_Efcab1_Chondrocyte	0	+
chr16	14896063	14896152	ENSMUSG00000068617.4_Efcab1_Chondrocyte	0	+
chr16	14906288	14907102	ENSMUSG00000068617.4_Efcab1_Chondrocyte	0	+
chr16	14927972	14928098	ENSMUSG00000068617.4_Efcab1_Chondrocyte	0	+
chr16	14936842	14937127	ENSMUSG00000068617.4_Efcab1_Chondrocyte	0	+
chr16	14940121	14940295	ENSMUSG00000068617.4_Efcab1_Chondrocyte	0	+
chr16	14940396	14940810	ENSMUSG00000068617.4_Efcab1_Chondrocyte	0	+
chr16	14940817	14941672	ENSMUSG00000068617.4_Efcab1_Chondrocyte	0	+
chr16	14942537	14942711	ENSMUSG00000068617.4_Efcab1_Chondrocyte	0	+
chr16	14943562	14943863	ENSMUSG00000068617.4_Efcab1_Chondrocyte	0	+
chr16	14951969	14952195	ENSMUSG00000068617.4_Efcab1_Chondrocyte	0	+
chr16	14989633	14989950	ENSMUSG00000068617.4_Efcab1_Chondrocyte	0	+
chr16	14990139	14990190	ENSMUSG00000068617.4_Efcab1_Chondrocyte	0	+
chr16	14991131	14991221	ENSMUSG00000068617.4_Efcab1_Chondrocyte	0	+
chr16	14992515	14992895	ENSMUSG00000068617.4_Efcab1_Chondrocyte	0	+
chr16	15014800	15015021	ENSMUSG00000068617.4_Efcab1_Chondrocyte	0	+
chr16	15051528	15054937	ENSMUSG00000068617.4_Efcab1_Chondrocyte	0	+
chr16	15055257	15056136	ENSMUSG00000068617.4_Efcab1_Chondrocyte	0	+
chr5	30911050	30911151	ENSMUSG00000029163.7_Emilin1_Chondrocyte	0	+
chr5	30912200	30914364	ENSMUSG00000029163.7_Emilin1_Chondrocyte	0	+
chr5	30915515	30916486	ENSMUSG00000029163.7_Emilin1_Chondrocyte	0	+
chr5	30917116	30917304	ENSMUSG00000029163.7_Emilin1_Chondrocyte	0	+
chr5	30918558	30918954	ENSMUSG00000029163.7_Emilin1_Chondrocyte	0	+
chr5	30919984	30920146	ENSMUSG00000029163.7_Emilin1_Chondrocyte	0	+
chr5	30920217	30920286	ENSMUSG00000029163.7_Emilin1_Chondrocyte	0	+
chr10	24638410	24638696	ENSMUSG00000037370.9_Enpp1_Chondrocyte	0	-
chr10	24639689	24639877	ENSMUSG00000037370.9_Enpp1_Chondrocyte	0	-
chr10	24648414	24648649	ENSMUSG00000037370.9_Enpp1_Chondrocyte	0	-
chr10	24664529	24664664	ENSMUSG00000037370.9_Enpp1_Chondrocyte	0	-
chr10	24664667	24665071	ENSMUSG00000037370.9_Enpp1_Chondrocyte	0	-
chr10	24697835	24698842	ENSMUSG00000037370.9_Enpp1_Chondrocyte	0	-
chr10	24702718	24703220	ENSMUSG00000037370.9_Enpp1_Chondrocyte	0	-
chr10	24703637	24703962	ENSMUSG00000037370.9_Enpp1_Chondrocyte	0	-
chr10	24705045	24705283	ENSMUSG00000037370.9_Enpp1_Chondrocyte	0	-
chr10	24711069	24712640	ENSMUSG00000037370.9_Enpp1_Chondrocyte	0	-
chr10	24712917	24713131	ENSMUSG00000037370.9_Enpp1_Chondrocyte	0	-
chr10	24713908	24714016	ENSMUSG00000037370.9_Enpp1_Chondrocyte	0	-
chr10	24714194	24714338	ENSMUSG00000037370.9_Enpp1_Chondrocyte	0	-
chr10	24731408	24731724	ENSMUSG00000037370.9_Enpp1_Chondrocyte	0	-
chr10	24738518	24738742	ENSMUSG00000037370.9_Enpp1_Chondrocyte	0	-
chr10	24742937	24743490	ENSMUSG00000037370.9_Enpp1_Chondrocyte	0	-
chr10	24754241	24754296	ENSMUSG00000037370.9_Enpp1_Chondrocyte	0	-
chr10	24754656	24754846	ENSMUSG00000037370.9_Enpp1_Chondrocyte	0	-
chr10	24755275	24756685	ENSMUSG00000037370.9_Enpp1_Chondrocyte	0	-
chr10	24757359	24757892	ENSMUSG00000037370.9_Enpp1_Chondrocyte	0	-
chr10	24765141	24765377	ENSMUSG00000037370.9_Enpp1_Chondrocyte	0	-
chr10	24765539	24765872	ENSMUSG00000037370.9_Enpp1_Chondrocyte	0	-
chr10	24766065	24766584	ENSMUSG00000037370.9_Enpp1_Chondrocyte	0	-
chr10	24766639	24767013	ENSMUSG00000037370.9_Enpp1_Chondrocyte	0	-
chr10	24767695	24768190	ENSMUSG00000037370.9_Enpp1_Chondrocyte	0	-
chr15	54847227	54847289	ENSMUSG00000022425.11_Enpp2_Chondrocyte	0	-
chr15	54847298	54847367	ENSMUSG00000022425.11_Enpp2_Chondrocyte	0	-
chr15	54847371	54848311	ENSMUSG00000022425.11_Enpp2_Chondrocyte	0	-
chr15	54850859	54851384	ENSMUSG00000022425.11_Enpp2_Chondrocyte	0	-
chr15	54858095	54858654	ENSMUSG00000022425.11_Enpp2_Chondrocyte	0	-
chr15	54863416	54863645	ENSMUSG00000022425.11_Enpp2_Chondrocyte	0	-
chr15	54866466	54866618	ENSMUSG00000022425.11_Enpp2_Chondrocyte	0	-
chr15	54918573	54918765	ENSMUSG00000022425.11_Enpp2_Chondrocyte	0	-
chr15	54918871	54919351	ENSMUSG00000022425.11_Enpp2_Chondrocyte	0	-
chr15	54919412	54919468	ENSMUSG00000022425.11_Enpp2_Chondrocyte	0	-
chr15	54919477	54920566	ENSMUSG00000022425.11_Enpp2_Chondrocyte	0	-
chr15	54920568	54921522	ENSMUSG00000022425.11_Enpp2_Chondrocyte	0	-
chr10	97626544	97626992	ENSMUSG00000019936.6_Epyc_Chondrocyte	0	+
chr10	97644335	97644501	ENSMUSG00000019936.6_Epyc_Chondrocyte	0	+
chr10	97647287	97647484	ENSMUSG00000019936.6_Epyc_Chondrocyte	0	+
chr10	97650423	97650619	ENSMUSG00000019936.6_Epyc_Chondrocyte	0	+
chr10	97651204	97651271	ENSMUSG00000019936.6_Epyc_Chondrocyte	0	+
chr11	98409385	98409746	ENSMUSG00000062312.5_Erbb2_Chondrocyte	0	+
chr11	98409834	98409987	ENSMUSG00000062312.5_Erbb2_Chondrocyte	0	+
chr11	98412098	98413778	ENSMUSG00000062312.5_Erbb2_Chondrocyte	0	+
chr11	98413782	98414010	ENSMUSG00000062312.5_Erbb2_Chondrocyte	0	+
chr11	98419040	98419175	ENSMUSG00000062312.5_Erbb2_Chondrocyte	0	+
chr16	95376514	95376670	ENSMUSG00000040732.14_Erg_Chondrocyte	0	-
chr16	95382806	95382903	ENSMUSG00000040732.14_Erg_Chondrocyte	0	-
chr16	95390875	95391134	ENSMUSG00000040732.14_Erg_Chondrocyte	0	-
chr16	95398952	95399255	ENSMUSG00000040732.14_Erg_Chondrocyte	0	-
chr16	95408044	95408548	ENSMUSG00000040732.14_Erg_Chondrocyte	0	-
chr16	95410424	95410783	ENSMUSG00000040732.14_Erg_Chondrocyte	0	-
chr16	95422668	95423114	ENSMUSG00000040732.14_Erg_Chondrocyte	0	-
chr16	95424444	95424644	ENSMUSG00000040732.14_Erg_Chondrocyte	0	-
chr16	95428397	95428476	ENSMUSG00000040732.14_Erg_Chondrocyte	0	-
chr16	95461167	95461366	ENSMUSG00000040732.14_Erg_Chondrocyte	0	-
chr16	95463992	95464082	ENSMUSG00000040732.14_Erg_Chondrocyte	0	-
chr16	95466588	95466988	ENSMUSG00000040732.14_Erg_Chondrocyte	0	-
chr16	95467358	95467559	ENSMUSG00000040732.14_Erg_Chondrocyte	0	-
chr16	95469133	95470372	ENSMUSG00000040732.14_Erg_Chondrocyte	0	-
chr16	95474425	95474614	ENSMUSG00000040732.14_Erg_Chondrocyte	0	-
chr16	95490320	95490790	ENSMUSG00000040732.14_Erg_Chondrocyte	0	-
chr16	95493181	95493735	ENSMUSG00000040732.14_Erg_Chondrocyte	0	-
chr16	95494166	95494436	ENSMUSG00000040732.14_Erg_Chondrocyte	0	-
chr16	95518760	95519192	ENSMUSG00000040732.14_Erg_Chondrocyte	0	-
chr16	95532417	95532618	ENSMUSG00000040732.14_Erg_Chondrocyte	0	-
chr16	95567241	95567291	ENSMUSG00000040732.14_Erg_Chondrocyte	0	-
chr16	95571770	95572315	ENSMUSG00000040732.14_Erg_Chondrocyte	0	-
chr16	95573234	95573552	ENSMUSG00000040732.14_Erg_Chondrocyte	0	-
chr16	95574991	95575092	ENSMUSG00000040732.14_Erg_Chondrocyte	0	-
chr16	95575093	95575326	ENSMUSG00000040732.14_Erg_Chondrocyte	0	-
chr16	95576556	95576995	ENSMUSG00000040732.14_Erg_Chondrocyte	0	-
chr16	95577038	95577102	ENSMUSG00000040732.14_Erg_Chondrocyte	0	-
chr16	95577176	95577226	ENSMUSG00000040732.14_Erg_Chondrocyte	0	-
chr16	95584684	95585074	ENSMUSG00000040732.14_Erg_Chondrocyte	0	-
chr16	95585075	95587131	ENSMUSG00000040732.14_Erg_Chondrocyte	0	-
chr16	95587266	95587391	ENSMUSG00000040732.14_Erg_Chondrocyte	0	-
chr16	95587507	95587565	ENSMUSG00000040732.14_Erg_Chondrocyte	0	-
chr16	95588810	95589137	ENSMUSG00000040732.14_Erg_Chondrocyte	0	-
chr16	95589279	95589374	ENSMUSG00000040732.14_Erg_Chondrocyte	0	-
chr16	95589406	95589525	ENSMUSG00000040732.14_Erg_Chondrocyte	0	-
chr16	95589550	95589939	ENSMUSG00000040732.14_Erg_Chondrocyte	0	-
chr16	95597727	95598011	ENSMUSG00000040732.14_Erg_Chondrocyte	0	-
chr16	95601853	95602947	ENSMUSG00000040732.14_Erg_Chondrocyte	0	-
chr16	95605340	95605739	ENSMUSG00000040732.14_Erg_Chondrocyte	0	-
chr16	95618221	95618485	ENSMUSG00000040732.14_Erg_Chondrocyte	0	-
chr16	95629287	95629508	ENSMUSG00000040732.14_Erg_Chondrocyte	0	-
chr16	95632800	95633115	ENSMUSG00000040732.14_Erg_Chondrocyte	0	-
chr16	95637635	95638322	ENSMUSG00000040732.14_Erg_Chondrocyte	0	-
chr16	95643365	95643523	ENSMUSG00000040732.14_Erg_Chondrocyte	0	-
chr4	134356776	134357419	ENSMUSG00000028838.7_Extl1_Chondrocyte	0	-
chr4	134361191	134361602	ENSMUSG00000028838.7_Extl1_Chondrocyte	0	-
chr4	134362681	134362946	ENSMUSG00000028838.7_Extl1_Chondrocyte	0	-
chr4	134365462	134365589	ENSMUSG00000028838.7_Extl1_Chondrocyte	0	-
chr4	134370699	134372170	ENSMUSG00000028838.7_Extl1_Chondrocyte	0	-
chr4	134372175	134372835	ENSMUSG00000028838.7_Extl1_Chondrocyte	0	-
chr4	134378339	134378482	ENSMUSG00000028838.7_Extl1_Chondrocyte	0	-
chr4	134388431	134388741	ENSMUSG00000028838.7_Extl1_Chondrocyte	0	-
chr5	124944052	124944320	ENSMUSG00000037962.3_Fam101a_Chondrocyte	0	+
chr5	124950655	124951870	ENSMUSG00000037962.3_Fam101a_Chondrocyte	0	+
chr5	124954451	124955302	ENSMUSG00000037962.3_Fam101a_Chondrocyte	0	+
chr5	124960309	124960369	ENSMUSG00000037962.3_Fam101a_Chondrocyte	0	+
chr5	124960372	124960832	ENSMUSG00000037962.3_Fam101a_Chondrocyte	0	+
chr5	124964000	124964664	ENSMUSG00000037962.3_Fam101a_Chondrocyte	0	+
chr5	124966757	124967524	ENSMUSG00000037962.3_Fam101a_Chondrocyte	0	+
chr5	124969782	124970223	ENSMUSG00000037962.3_Fam101a_Chondrocyte	0	+
chr5	124970735	124970854	ENSMUSG00000037962.3_Fam101a_Chondrocyte	0	+
chr5	124992358	124992572	ENSMUSG00000037962.3_Fam101a_Chondrocyte	0	+
chr5	124997804	124998273	ENSMUSG00000037962.3_Fam101a_Chondrocyte	0	+
chr5	125002521	125002591	ENSMUSG00000037962.3_Fam101a_Chondrocyte	0	+
chr5	125003000	125003792	ENSMUSG00000037962.3_Fam101a_Chondrocyte	0	+
chr5	125003913	125004276	ENSMUSG00000037962.3_Fam101a_Chondrocyte	0	+
chr5	125005841	125006215	ENSMUSG00000037962.3_Fam101a_Chondrocyte	0	+
chr5	125006354	125006550	ENSMUSG00000037962.3_Fam101a_Chondrocyte	0	+
chr2	32877861	32877994	ENSMUSG00000026796.12_Fam129b_Chondrocyte	0	+
chr2	32878590	32878655	ENSMUSG00000026796.12_Fam129b_Chondrocyte	0	+
chr2	32881795	32881992	ENSMUSG00000026796.12_Fam129b_Chondrocyte	0	+
chr2	32882794	32882854	ENSMUSG00000026796.12_Fam129b_Chondrocyte	0	+
chr2	32884500	32885063	ENSMUSG00000026796.12_Fam129b_Chondrocyte	0	+
chr2	32887990	32888976	ENSMUSG00000026796.12_Fam129b_Chondrocyte	0	+
chr2	32899119	32899294	ENSMUSG00000026796.12_Fam129b_Chondrocyte	0	+
chr2	32908294	32908677	ENSMUSG00000026796.12_Fam129b_Chondrocyte	0	+
chr2	32908829	32909029	ENSMUSG00000026796.12_Fam129b_Chondrocyte	0	+
chr2	32914432	32914695	ENSMUSG00000026796.12_Fam129b_Chondrocyte	0	+
chr2	32914808	32915326	ENSMUSG00000026796.12_Fam129b_Chondrocyte	0	+
chr2	32918063	32919261	ENSMUSG00000026796.12_Fam129b_Chondrocyte	0	+
chr2	32928212	32928861	ENSMUSG00000026796.12_Fam129b_Chondrocyte	0	+
chr2	128863379	128863513	ENSMUSG00000027386.5_Fbln7_Chondrocyte	0	+
chr2	128863533	128864575	ENSMUSG00000027386.5_Fbln7_Chondrocyte	0	+
chr2	128865322	128865394	ENSMUSG00000027386.5_Fbln7_Chondrocyte	0	+
chr2	128869564	128869685	ENSMUSG00000027386.5_Fbln7_Chondrocyte	0	+
chr2	128892111	128892757	ENSMUSG00000027386.5_Fbln7_Chondrocyte	0	+
chr2	128892768	128892820	ENSMUSG00000027386.5_Fbln7_Chondrocyte	0	+
chr9	113981064	113981359	ENSMUSG00000032507.11_Fbxl2_Chondrocyte	0	-
chr9	113990439	113991397	ENSMUSG00000032507.11_Fbxl2_Chondrocyte	0	-
chr9	114025140	114027060	ENSMUSG00000032507.11_Fbxl2_Chondrocyte	0	-
chr9	114042347	114042433	ENSMUSG00000032507.11_Fbxl2_Chondrocyte	0	-
chr9	114042558	114042855	ENSMUSG00000032507.11_Fbxl2_Chondrocyte	0	-
chr9	114045635	114045727	ENSMUSG00000032507.11_Fbxl2_Chondrocyte	0	-
chr9	114051390	114051591	ENSMUSG00000032507.11_Fbxl2_Chondrocyte	0	-
chr9	114051724	114051789	ENSMUSG00000032507.11_Fbxl2_Chondrocyte	0	-
chr10	86021450	86022733	ENSMUSG00000001786.10_Fbxo7_Chondrocyte	0	+
chr10	86032503	86032998	ENSMUSG00000001786.10_Fbxo7_Chondrocyte	0	+
chr7	129915712	129916064	ENSMUSG00000030849.13_Fgfr2_Chondrocyte	0	-
chr7	129918978	129919218	ENSMUSG00000030849.13_Fgfr2_Chondrocyte	0	-
chr7	129919221	129919275	ENSMUSG00000030849.13_Fgfr2_Chondrocyte	0	-
chr7	129941318	129941946	ENSMUSG00000030849.13_Fgfr2_Chondrocyte	0	-
chr7	129948773	129948900	ENSMUSG00000030849.13_Fgfr2_Chondrocyte	0	-
chr7	129951007	129951122	ENSMUSG00000030849.13_Fgfr2_Chondrocyte	0	-
chr7	129962457	129962996	ENSMUSG00000030849.13_Fgfr2_Chondrocyte	0	-
chr7	129964337	129964538	ENSMUSG00000030849.13_Fgfr2_Chondrocyte	0	-
chr7	129964820	129964941	ENSMUSG00000030849.13_Fgfr2_Chondrocyte	0	-
chr7	129965303	129965593	ENSMUSG00000030849.13_Fgfr2_Chondrocyte	0	-
chr7	129974840	129975164	ENSMUSG00000030849.13_Fgfr2_Chondrocyte	0	-
chr7	129976165	129976340	ENSMUSG00000030849.13_Fgfr2_Chondrocyte	0	-
chr7	129984576	129984696	ENSMUSG00000030849.13_Fgfr2_Chondrocyte	0	-
chr7	130001091	130001263	ENSMUSG00000030849.13_Fgfr2_Chondrocyte	0	-
chr7	130005313	130005988	ENSMUSG00000030849.13_Fgfr2_Chondrocyte	0	-
chr7	130007977	130008310	ENSMUSG00000030849.13_Fgfr2_Chondrocyte	0	-
chr7	130008394	130008465	ENSMUSG00000030849.13_Fgfr2_Chondrocyte	0	-
chr7	130008691	130008902	ENSMUSG00000030849.13_Fgfr2_Chondrocyte	0	-
chr7	130009062	130009140	ENSMUSG00000030849.13_Fgfr2_Chondrocyte	0	-
chr7	130015903	130016421	ENSMUSG00000030849.13_Fgfr2_Chondrocyte	0	-
chr7	130018418	130018585	ENSMUSG00000030849.13_Fgfr2_Chondrocyte	0	-
chr7	130018905	130019472	ENSMUSG00000030849.13_Fgfr2_Chondrocyte	0	-
chr7	130036739	130036935	ENSMUSG00000030849.13_Fgfr2_Chondrocyte	0	-
chr7	130043387	130043777	ENSMUSG00000030849.13_Fgfr2_Chondrocyte	0	-
chr7	130058357	130058662	ENSMUSG00000030849.13_Fgfr2_Chondrocyte	0	-
chr7	130060148	130060748	ENSMUSG00000030849.13_Fgfr2_Chondrocyte	0	-
chr7	130060763	130060999	ENSMUSG00000030849.13_Fgfr2_Chondrocyte	0	-
chr7	130064181	130064957	ENSMUSG00000030849.13_Fgfr2_Chondrocyte	0	-
chr7	130066614	130066728	ENSMUSG00000030849.13_Fgfr2_Chondrocyte	0	-
chr7	130073311	130074813	ENSMUSG00000030849.13_Fgfr2_Chondrocyte	0	-
chr7	130105946	130106182	ENSMUSG00000030849.13_Fgfr2_Chondrocyte	0	-
chr7	130106192	130106481	ENSMUSG00000030849.13_Fgfr2_Chondrocyte	0	-
chr7	130106917	130107017	ENSMUSG00000030849.13_Fgfr2_Chondrocyte	0	-
chr7	130108523	130108777	ENSMUSG00000030849.13_Fgfr2_Chondrocyte	0	-
chr7	130117881	130118037	ENSMUSG00000030849.13_Fgfr2_Chondrocyte	0	-
chr7	130118676	130119348	ENSMUSG00000030849.13_Fgfr2_Chondrocyte	0	-
chr7	130129260	130129991	ENSMUSG00000030849.13_Fgfr2_Chondrocyte	0	-
chr7	130143374	130143690	ENSMUSG00000030849.13_Fgfr2_Chondrocyte	0	-
chr7	130155582	130155990	ENSMUSG00000030849.13_Fgfr2_Chondrocyte	0	-
chr7	130156097	130156760	ENSMUSG00000030849.13_Fgfr2_Chondrocyte	0	-
chr7	130160637	130162539	ENSMUSG00000030849.13_Fgfr2_Chondrocyte	0	-
chr7	130163975	130164580	ENSMUSG00000030849.13_Fgfr2_Chondrocyte	0	-
chr7	130165797	130166502	ENSMUSG00000030849.13_Fgfr2_Chondrocyte	0	-
chr7	130167263	130168034	ENSMUSG00000030849.13_Fgfr2_Chondrocyte	0	-
chr7	130168218	130168685	ENSMUSG00000030849.13_Fgfr2_Chondrocyte	0	-
chr7	130173927	130174223	ENSMUSG00000030849.13_Fgfr2_Chondrocyte	0	-
chr7	130174230	130174381	ENSMUSG00000030849.13_Fgfr2_Chondrocyte	0	-
chr7	130174441	130174954	ENSMUSG00000030849.13_Fgfr2_Chondrocyte	0	-
chr7	130182443	130183009	ENSMUSG00000030849.13_Fgfr2_Chondrocyte	0	-
chr7	130183885	130184403	ENSMUSG00000030849.13_Fgfr2_Chondrocyte	0	-
chr7	130189935	130190711	ENSMUSG00000030849.13_Fgfr2_Chondrocyte	0	-
chr7	130190758	130190909	ENSMUSG00000030849.13_Fgfr2_Chondrocyte	0	-
chr7	130205199	130205412	ENSMUSG00000030849.13_Fgfr2_Chondrocyte	0	-
chr7	130206224	130206413	ENSMUSG00000030849.13_Fgfr2_Chondrocyte	0	-
chr7	130215314	130216368	ENSMUSG00000030849.13_Fgfr2_Chondrocyte	0	-
chr7	130222128	130222257	ENSMUSG00000030849.13_Fgfr2_Chondrocyte	0	-
chr7	130224586	130224774	ENSMUSG00000030849.13_Fgfr2_Chondrocyte	0	-
chr7	130228237	130228518	ENSMUSG00000030849.13_Fgfr2_Chondrocyte	0	-
chr7	130228686	130228847	ENSMUSG00000030849.13_Fgfr2_Chondrocyte	0	-
chr7	130229073	130229141	ENSMUSG00000030849.13_Fgfr2_Chondrocyte	0	-
chr7	130229142	130229344	ENSMUSG00000030849.13_Fgfr2_Chondrocyte	0	-
chr7	130233870	130234170	ENSMUSG00000030849.13_Fgfr2_Chondrocyte	0	-
chr7	130247906	130248011	ENSMUSG00000030849.13_Fgfr2_Chondrocyte	0	-
chr7	130251577	130251634	ENSMUSG00000030849.13_Fgfr2_Chondrocyte	0	-
chr7	130252216	130252486	ENSMUSG00000030849.13_Fgfr2_Chondrocyte	0	-
chr7	130258250	130258378	ENSMUSG00000030849.13_Fgfr2_Chondrocyte	0	-
chr7	130258732	130259236	ENSMUSG00000030849.13_Fgfr2_Chondrocyte	0	-
chr7	130259304	130259737	ENSMUSG00000030849.13_Fgfr2_Chondrocyte	0	-
chr7	130259874	130260855	ENSMUSG00000030849.13_Fgfr2_Chondrocyte	0	-
chr7	130260856	130261244	ENSMUSG00000030849.13_Fgfr2_Chondrocyte	0	-
chr7	130262312	130262579	ENSMUSG00000030849.13_Fgfr2_Chondrocyte	0	-
chr7	130263625	130264435	ENSMUSG00000030849.13_Fgfr2_Chondrocyte	0	-
chr7	130264881	130266904	ENSMUSG00000030849.13_Fgfr2_Chondrocyte	0	-
chr7	130267192	130267393	ENSMUSG00000030849.13_Fgfr2_Chondrocyte	0	-
chr7	130272877	130272974	ENSMUSG00000030849.13_Fgfr2_Chondrocyte	0	-
chr7	130272998	130273698	ENSMUSG00000030849.13_Fgfr2_Chondrocyte	0	-
chr7	130278377	130278836	ENSMUSG00000030849.13_Fgfr2_Chondrocyte	0	-
chr7	130278881	130279062	ENSMUSG00000030849.13_Fgfr2_Chondrocyte	0	-
chr7	130279251	130279303	ENSMUSG00000030849.13_Fgfr2_Chondrocyte	0	-
chr7	130279506	130279624	ENSMUSG00000030849.13_Fgfr2_Chondrocyte	0	-
chr7	130288263	130289554	ENSMUSG00000030849.13_Fgfr2_Chondrocyte	0	-
chr7	130289707	130289992	ENSMUSG00000030849.13_Fgfr2_Chondrocyte	0	-
chr7	130290766	130290919	ENSMUSG00000030849.13_Fgfr2_Chondrocyte	0	-
chr7	130298714	130299725	ENSMUSG00000030849.13_Fgfr2_Chondrocyte	0	-
chr7	130303537	130303791	ENSMUSG00000030849.13_Fgfr2_Chondrocyte	0	-
chr5	33698255	33698423	ENSMUSG00000054252.13_Fgfr3_Chondrocyte	0	+
chr5	33700206	33700290	ENSMUSG00000054252.13_Fgfr3_Chondrocyte	0	+
chr5	33700293	33700346	ENSMUSG00000054252.13_Fgfr3_Chondrocyte	0	+
chr5	33700499	33700627	ENSMUSG00000054252.13_Fgfr3_Chondrocyte	0	+
chr5	33705311	33705557	ENSMUSG00000054252.13_Fgfr3_Chondrocyte	0	+
chr5	33712653	33712854	ENSMUSG00000054252.13_Fgfr3_Chondrocyte	0	+
chr5	33716488	33716881	ENSMUSG00000054252.13_Fgfr3_Chondrocyte	0	+
chr5	33720947	33721207	ENSMUSG00000054252.13_Fgfr3_Chondrocyte	0	+
chr5	33721327	33724441	ENSMUSG00000054252.13_Fgfr3_Chondrocyte	0	+
chr5	33737848	33738393	ENSMUSG00000054252.13_Fgfr3_Chondrocyte	0	+
chr5	108692210	108692678	ENSMUSG00000008090.10_Fgfrl1_Chondrocyte	0	+
chr5	108693528	108693650	ENSMUSG00000008090.10_Fgfrl1_Chondrocyte	0	+
chr5	108693764	108695427	ENSMUSG00000008090.10_Fgfrl1_Chondrocyte	0	+
chr5	108697259	108697781	ENSMUSG00000008090.10_Fgfrl1_Chondrocyte	0	+
chr5	108700287	108700706	ENSMUSG00000008090.10_Fgfrl1_Chondrocyte	0	+
chr5	108703829	108704032	ENSMUSG00000008090.10_Fgfrl1_Chondrocyte	0	+
chr5	108714188	108714442	ENSMUSG00000008090.10_Fgfrl1_Chondrocyte	0	+
chr2	110349827	110349925	ENSMUSG00000074971.4_Fibin_Chondrocyte	0	-
chr2	110351919	110352201	ENSMUSG00000074971.4_Fibin_Chondrocyte	0	-
chr2	110353689	110353910	ENSMUSG00000074971.4_Fibin_Chondrocyte	0	-
chr2	110361419	110361510	ENSMUSG00000074971.4_Fibin_Chondrocyte	0	-
chr2	110361721	110361855	ENSMUSG00000074971.4_Fibin_Chondrocyte	0	-
chr2	110362160	110363411	ENSMUSG00000074971.4_Fibin_Chondrocyte	0	-
chr2	110364208	110364404	ENSMUSG00000074971.4_Fibin_Chondrocyte	0	-
chr2	110378993	110379194	ENSMUSG00000074971.4_Fibin_Chondrocyte	0	-
chr2	110379237	110380850	ENSMUSG00000074971.4_Fibin_Chondrocyte	0	-
chr2	110391000	110391395	ENSMUSG00000074971.4_Fibin_Chondrocyte	0	-
chr7	19023244	19025169	ENSMUSG00000040891.5_Foxa3_Chondrocyte	0	-
chr13	31803056	31804254	ENSMUSG00000050295.3_Foxc1_Chondrocyte	0	+
chr13	31804563	31805029	ENSMUSG00000050295.3_Foxc1_Chondrocyte	0	+
chr13	31805516	31809116	ENSMUSG00000050295.3_Foxc1_Chondrocyte	0	+
chr13	31809869	31810038	ENSMUSG00000050295.3_Foxc1_Chondrocyte	0	+
chr13	31810476	31812240	ENSMUSG00000050295.3_Foxc1_Chondrocyte	0	+
chr13	31812849	31812946	ENSMUSG00000050295.3_Foxc1_Chondrocyte	0	+
chr13	31812948	31813021	ENSMUSG00000050295.3_Foxc1_Chondrocyte	0	+
chr13	31814472	31814633	ENSMUSG00000050295.3_Foxc1_Chondrocyte	0	+
chr13	31814635	31814723	ENSMUSG00000050295.3_Foxc1_Chondrocyte	0	+
chr13	31815222	31815476	ENSMUSG00000050295.3_Foxc1_Chondrocyte	0	+
chr13	31815478	31816317	ENSMUSG00000050295.3_Foxc1_Chondrocyte	0	+
chr13	31818349	31818832	ENSMUSG00000050295.3_Foxc1_Chondrocyte	0	+
chr13	31819942	31820265	ENSMUSG00000050295.3_Foxc1_Chondrocyte	0	+
chr13	31820586	31821320	ENSMUSG00000050295.3_Foxc1_Chondrocyte	0	+
chr13	31822380	31822486	ENSMUSG00000050295.3_Foxc1_Chondrocyte	0	+
chr13	31823495	31823563	ENSMUSG00000050295.3_Foxc1_Chondrocyte	0	+
chr8	121113095	121115715	ENSMUSG00000046714.7_Foxc2_Chondrocyte	0	+
chr8	121115913	121118711	ENSMUSG00000046714.7_Foxc2_Chondrocyte	0	+
chr8	121118735	121118810	ENSMUSG00000046714.7_Foxc2_Chondrocyte	0	+
chr8	121118819	121122267	ENSMUSG00000046714.7_Foxc2_Chondrocyte	0	+
chr8	121122280	121122655	ENSMUSG00000046714.7_Foxc2_Chondrocyte	0	+
chr8	121122678	121122795	ENSMUSG00000046714.7_Foxc2_Chondrocyte	0	+
chr8	121122797	121122882	ENSMUSG00000046714.7_Foxc2_Chondrocyte	0	+
chr8	121123222	121123305	ENSMUSG00000046714.7_Foxc2_Chondrocyte	0	+
chr8	121124545	121124619	ENSMUSG00000046714.7_Foxc2_Chondrocyte	0	+
chr8	121124621	121126292	ENSMUSG00000046714.7_Foxc2_Chondrocyte	0	+
chr5	150195654	150197420	ENSMUSG00000056602.8_Fry_Chondrocyte	0	+
chr5	150207630	150208403	ENSMUSG00000056602.8_Fry_Chondrocyte	0	+
chr5	150208541	150208679	ENSMUSG00000056602.8_Fry_Chondrocyte	0	+
chr5	150232598	150233697	ENSMUSG00000056602.8_Fry_Chondrocyte	0	+
chr5	150243217	150243436	ENSMUSG00000056602.8_Fry_Chondrocyte	0	+
chr5	150251753	150251880	ENSMUSG00000056602.8_Fry_Chondrocyte	0	+
chr5	150259046	150260268	ENSMUSG00000056602.8_Fry_Chondrocyte	0	+
chr5	150261449	150261678	ENSMUSG00000056602.8_Fry_Chondrocyte	0	+
chr5	150262314	150262830	ENSMUSG00000056602.8_Fry_Chondrocyte	0	+
chr5	150262835	150262982	ENSMUSG00000056602.8_Fry_Chondrocyte	0	+
chr5	150263729	150263950	ENSMUSG00000056602.8_Fry_Chondrocyte	0	+
chr5	150263952	150264093	ENSMUSG00000056602.8_Fry_Chondrocyte	0	+
chr5	150265945	150266111	ENSMUSG00000056602.8_Fry_Chondrocyte	0	+
chr5	150289682	150289905	ENSMUSG00000056602.8_Fry_Chondrocyte	0	+
chr5	150290656	150291028	ENSMUSG00000056602.8_Fry_Chondrocyte	0	+
chr5	150294532	150294606	ENSMUSG00000056602.8_Fry_Chondrocyte	0	+
chr5	150294746	150294931	ENSMUSG00000056602.8_Fry_Chondrocyte	0	+
chr5	150294993	150295922	ENSMUSG00000056602.8_Fry_Chondrocyte	0	+
chr5	150333373	150333503	ENSMUSG00000056602.8_Fry_Chondrocyte	0	+
chr5	150336611	150336677	ENSMUSG00000056602.8_Fry_Chondrocyte	0	+
chr5	150337817	150337973	ENSMUSG00000056602.8_Fry_Chondrocyte	0	+
chr5	150338476	150338587	ENSMUSG00000056602.8_Fry_Chondrocyte	0	+
chr5	150341003	150341278	ENSMUSG00000056602.8_Fry_Chondrocyte	0	+
chr5	150384861	150385099	ENSMUSG00000056602.8_Fry_Chondrocyte	0	+
chr5	135249157	135249233	ENSMUSG00000049551.2_Fzd9_Chondrocyte	0	-
chr5	135249862	135250048	ENSMUSG00000049551.2_Fzd9_Chondrocyte	0	-
chr5	135250208	135250261	ENSMUSG00000049551.2_Fzd9_Chondrocyte	0	-
chr5	135250262	135251620	ENSMUSG00000049551.2_Fzd9_Chondrocyte	0	-
chr5	135253588	135254422	ENSMUSG00000049551.2_Fzd9_Chondrocyte	0	-
chr5	135258207	135258922	ENSMUSG00000049551.2_Fzd9_Chondrocyte	0	-
chr5	135263972	135264972	ENSMUSG00000049551.2_Fzd9_Chondrocyte	0	-
chr5	135269485	135269659	ENSMUSG00000049551.2_Fzd9_Chondrocyte	0	-
chr5	135274580	135275407	ENSMUSG00000049551.2_Fzd9_Chondrocyte	0	-
chr5	135276030	135276286	ENSMUSG00000049551.2_Fzd9_Chondrocyte	0	-
chr5	135276452	135277222	ENSMUSG00000049551.2_Fzd9_Chondrocyte	0	-
chr5	135286136	135286731	ENSMUSG00000049551.2_Fzd9_Chondrocyte	0	-
chr5	135289569	135289683	ENSMUSG00000049551.2_Fzd9_Chondrocyte	0	-
chr5	135290112	135291003	ENSMUSG00000049551.2_Fzd9_Chondrocyte	0	-
chr5	135291186	135291742	ENSMUSG00000049551.2_Fzd9_Chondrocyte	0	-
chr5	135291891	135292453	ENSMUSG00000049551.2_Fzd9_Chondrocyte	0	-
chr10	80928516	80934042	ENSMUSG00000015312.8_Gadd45b_Chondrocyte	0	+
chr10	80934781	80934869	ENSMUSG00000015312.8_Gadd45b_Chondrocyte	0	+
chr10	80935647	80937091	ENSMUSG00000015312.8_Gadd45b_Chondrocyte	0	+
chr10	80937490	80938080	ENSMUSG00000015312.8_Gadd45b_Chondrocyte	0	+
chr10	80938996	80940389	ENSMUSG00000015312.8_Gadd45b_Chondrocyte	0	+
chr10	80940453	80941119	ENSMUSG00000015312.8_Gadd45b_Chondrocyte	0	+
chr11	3981617	3981818	ENSMUSG00000049721.10_Gal3st1_Chondrocyte	0	+
chr11	3983015	3984666	ENSMUSG00000049721.10_Gal3st1_Chondrocyte	0	+
chr4	135963068	135964745	ENSMUSG00000028671.12_Gale_Chondrocyte	0	+
chr19	17163284	17164030	ENSMUSG00000038843.13_Gcnt1_Chondrocyte	0	-
chr19	17214965	17215135	ENSMUSG00000038843.13_Gcnt1_Chondrocyte	0	-
chr19	17223917	17224066	ENSMUSG00000038843.13_Gcnt1_Chondrocyte	0	-
chr19	17225865	17226114	ENSMUSG00000038843.13_Gcnt1_Chondrocyte	0	-
chr19	17244670	17245017	ENSMUSG00000038843.13_Gcnt1_Chondrocyte	0	-
chr19	17256434	17256643	ENSMUSG00000038843.13_Gcnt1_Chondrocyte	0	-
chr19	17271065	17271699	ENSMUSG00000038843.13_Gcnt1_Chondrocyte	0	-
chr19	17281141	17281469	ENSMUSG00000038843.13_Gcnt1_Chondrocyte	0	-
chr19	17318725	17318839	ENSMUSG00000038843.13_Gcnt1_Chondrocyte	0	-
chr19	17323485	17323570	ENSMUSG00000038843.13_Gcnt1_Chondrocyte	0	-
chr19	17323572	17323934	ENSMUSG00000038843.13_Gcnt1_Chondrocyte	0	-
chr19	17354014	17354207	ENSMUSG00000038843.13_Gcnt1_Chondrocyte	0	-
chr19	17354953	17355121	ENSMUSG00000038843.13_Gcnt1_Chondrocyte	0	-
chr19	17356074	17356956	ENSMUSG00000038843.13_Gcnt1_Chondrocyte	0	-
chr14	33763562	33764134	ENSMUSG00000021943.6_Gdf10_Chondrocyte	0	+
chr14	33779913	33780236	ENSMUSG00000021943.6_Gdf10_Chondrocyte	0	+
chr14	33792836	33793137	ENSMUSG00000021943.6_Gdf10_Chondrocyte	0	+
chr14	33793906	33794291	ENSMUSG00000021943.6_Gdf10_Chondrocyte	0	+
chr14	33797199	33797278	ENSMUSG00000021943.6_Gdf10_Chondrocyte	0	+
chr14	33797649	33799267	ENSMUSG00000021943.6_Gdf10_Chondrocyte	0	+
chr14	33807306	33807359	ENSMUSG00000021943.6_Gdf10_Chondrocyte	0	+
chr14	33807785	33807857	ENSMUSG00000021943.6_Gdf10_Chondrocyte	0	+
chr14	33808213	33808308	ENSMUSG00000021943.6_Gdf10_Chondrocyte	0	+
chr14	33808579	33809320	ENSMUSG00000021943.6_Gdf10_Chondrocyte	0	+
chr14	33821154	33821431	ENSMUSG00000021943.6_Gdf10_Chondrocyte	0	+
chr14	33821432	33821832	ENSMUSG00000021943.6_Gdf10_Chondrocyte	0	+
chr14	33824314	33824979	ENSMUSG00000021943.6_Gdf10_Chondrocyte	0	+
chr14	33826106	33826182	ENSMUSG00000021943.6_Gdf10_Chondrocyte	0	+
chr14	33831379	33831502	ENSMUSG00000021943.6_Gdf10_Chondrocyte	0	+
chr14	33832648	33833295	ENSMUSG00000021943.6_Gdf10_Chondrocyte	0	+
chr14	33841734	33841837	ENSMUSG00000021943.6_Gdf10_Chondrocyte	0	+
chr14	33841839	33841957	ENSMUSG00000021943.6_Gdf10_Chondrocyte	0	+
chr14	33851105	33851344	ENSMUSG00000021943.6_Gdf10_Chondrocyte	0	+
chr14	33853542	33853630	ENSMUSG00000021943.6_Gdf10_Chondrocyte	0	+
chr14	33853633	33853881	ENSMUSG00000021943.6_Gdf10_Chondrocyte	0	+
chr14	33878899	33879144	ENSMUSG00000021943.6_Gdf10_Chondrocyte	0	+
chr14	33882836	33883574	ENSMUSG00000021943.6_Gdf10_Chondrocyte	0	+
chr14	33893006	33893080	ENSMUSG00000021943.6_Gdf10_Chondrocyte	0	+
chr14	33893427	33894011	ENSMUSG00000021943.6_Gdf10_Chondrocyte	0	+
chr14	33895783	33896094	ENSMUSG00000021943.6_Gdf10_Chondrocyte	0	+
chr14	33896496	33897885	ENSMUSG00000021943.6_Gdf10_Chondrocyte	0	+
chr14	33908033	33908389	ENSMUSG00000021943.6_Gdf10_Chondrocyte	0	+
chr14	33913330	33913531	ENSMUSG00000021943.6_Gdf10_Chondrocyte	0	+
chr14	33913549	33913998	ENSMUSG00000021943.6_Gdf10_Chondrocyte	0	+
chr14	33919142	33920102	ENSMUSG00000021943.6_Gdf10_Chondrocyte	0	+
chr14	33920170	33920333	ENSMUSG00000021943.6_Gdf10_Chondrocyte	0	+
chr14	33920344	33920397	ENSMUSG00000021943.6_Gdf10_Chondrocyte	0	+
chr14	33920809	33921475	ENSMUSG00000021943.6_Gdf10_Chondrocyte	0	+
chr14	33922671	33922918	ENSMUSG00000021943.6_Gdf10_Chondrocyte	0	+
chr14	33922919	33925237	ENSMUSG00000021943.6_Gdf10_Chondrocyte	0	+
chr14	33926228	33926337	ENSMUSG00000021943.6_Gdf10_Chondrocyte	0	+
chr14	33926828	33927091	ENSMUSG00000021943.6_Gdf10_Chondrocyte	0	+
chr14	33931940	33932029	ENSMUSG00000021943.6_Gdf10_Chondrocyte	0	+
chr14	33932274	33932840	ENSMUSG00000021943.6_Gdf10_Chondrocyte	0	+
chr14	33932954	33933548	ENSMUSG00000021943.6_Gdf10_Chondrocyte	0	+
chr14	33933925	33934262	ENSMUSG00000021943.6_Gdf10_Chondrocyte	0	+
chr14	33939020	33939790	ENSMUSG00000021943.6_Gdf10_Chondrocyte	0	+
chr14	33943106	33943182	ENSMUSG00000021943.6_Gdf10_Chondrocyte	0	+
chr14	33943186	33943294	ENSMUSG00000021943.6_Gdf10_Chondrocyte	0	+
chr2	155943269	155944052	ENSMUSG00000038259.4_Gdf5_Chondrocyte	0	-
chr2	155944055	155944109	ENSMUSG00000038259.4_Gdf5_Chondrocyte	0	-
chr2	155944204	155944656	ENSMUSG00000038259.4_Gdf5_Chondrocyte	0	-
chr2	155944816	155945970	ENSMUSG00000038259.4_Gdf5_Chondrocyte	0	-
chr2	155945973	155946469	ENSMUSG00000038259.4_Gdf5_Chondrocyte	0	-
chr2	155947522	155947674	ENSMUSG00000038259.4_Gdf5_Chondrocyte	0	-
chr2	155949058	155950209	ENSMUSG00000038259.4_Gdf5_Chondrocyte	0	-
chr2	155950216	155950293	ENSMUSG00000038259.4_Gdf5_Chondrocyte	0	-
chr2	172502193	172502687	ENSMUSG00000081344.5_Gm14303_Chondrocyte	0	-
chr2	172515739	172515852	ENSMUSG00000081344.5_Gm14303_Chondrocyte	0	-
chr2	172516451	172516675	ENSMUSG00000081344.5_Gm14303_Chondrocyte	0	-
chr10	24533922	24534070	ENSMUSG00000087400.4_Gm15270_Chondrocyte	0	-
chr10	24535032	24535236	ENSMUSG00000087400.4_Gm15270_Chondrocyte	0	-
chr10	24591162	24591499	ENSMUSG00000087400.4_Gm15270_Chondrocyte	0	-
chr10	24591736	24591798	ENSMUSG00000087400.4_Gm15270_Chondrocyte	0	-
chr10	24591856	24591925	ENSMUSG00000087400.4_Gm15270_Chondrocyte	0	-
chr10	24593166	24593316	ENSMUSG00000087400.4_Gm15270_Chondrocyte	0	-
chr10	24593578	24593952	ENSMUSG00000087400.4_Gm15270_Chondrocyte	0	-
chr10	24594303	24594445	ENSMUSG00000087400.4_Gm15270_Chondrocyte	0	-
chr10	24621628	24621931	ENSMUSG00000087400.4_Gm15270_Chondrocyte	0	-
chr10	24624993	24625637	ENSMUSG00000087400.4_Gm15270_Chondrocyte	0	-
chr10	24627533	24627638	ENSMUSG00000087400.4_Gm15270_Chondrocyte	0	-
chr10	24630570	24631041	ENSMUSG00000087400.4_Gm15270_Chondrocyte	0	-
chr8	84614608	84614879	ENSMUSG00000086067.1_Gm16183_Chondrocyte	0	-
chr8	84615645	84615889	ENSMUSG00000086067.1_Gm16183_Chondrocyte	0	-
chr8	84616248	84616322	ENSMUSG00000086067.1_Gm16183_Chondrocyte	0	-
chr8	84616989	84617186	ENSMUSG00000086067.1_Gm16183_Chondrocyte	0	-
chr13	32073822	32074434	ENSMUSG00000038372.9_Gmds_Chondrocyte	0	-
chr13	32078044	32078264	ENSMUSG00000038372.9_Gmds_Chondrocyte	0	-
chr13	32080144	32080280	ENSMUSG00000038372.9_Gmds_Chondrocyte	0	-
chr13	32080511	32080992	ENSMUSG00000038372.9_Gmds_Chondrocyte	0	-
chr13	32088411	32088601	ENSMUSG00000038372.9_Gmds_Chondrocyte	0	-
chr13	32100303	32100401	ENSMUSG00000038372.9_Gmds_Chondrocyte	0	-
chr13	32150366	32150650	ENSMUSG00000038372.9_Gmds_Chondrocyte	0	-
chr13	32169225	32169583	ENSMUSG00000038372.9_Gmds_Chondrocyte	0	-
chr13	32179829	32180371	ENSMUSG00000038372.9_Gmds_Chondrocyte	0	-
chr13	32202872	32203201	ENSMUSG00000038372.9_Gmds_Chondrocyte	0	-
chr13	32210458	32210661	ENSMUSG00000038372.9_Gmds_Chondrocyte	0	-
chr13	32213576	32214466	ENSMUSG00000038372.9_Gmds_Chondrocyte	0	-
chr13	32214871	32215073	ENSMUSG00000038372.9_Gmds_Chondrocyte	0	-
chr13	32233949	32234107	ENSMUSG00000038372.9_Gmds_Chondrocyte	0	-
chr13	32235849	32236170	ENSMUSG00000038372.9_Gmds_Chondrocyte	0	-
chr13	32236239	32236659	ENSMUSG00000038372.9_Gmds_Chondrocyte	0	-
chr13	32260490	32260887	ENSMUSG00000038372.9_Gmds_Chondrocyte	0	-
chr13	32267298	32267449	ENSMUSG00000038372.9_Gmds_Chondrocyte	0	-
chr13	32267494	32267734	ENSMUSG00000038372.9_Gmds_Chondrocyte	0	-
chr13	32269781	32270273	ENSMUSG00000038372.9_Gmds_Chondrocyte	0	-
chr13	32297526	32297817	ENSMUSG00000038372.9_Gmds_Chondrocyte	0	-
chr13	32298587	32299038	ENSMUSG00000038372.9_Gmds_Chondrocyte	0	-
chr13	32314981	32315291	ENSMUSG00000038372.9_Gmds_Chondrocyte	0	-
chr13	32337874	32339582	ENSMUSG00000038372.9_Gmds_Chondrocyte	0	-
chr13	32385430	32386623	ENSMUSG00000038372.9_Gmds_Chondrocyte	0	-
chr13	32411358	32411947	ENSMUSG00000038372.9_Gmds_Chondrocyte	0	-
chr13	32426671	32427346	ENSMUSG00000038372.9_Gmds_Chondrocyte	0	-
chr13	32428454	32428958	ENSMUSG00000038372.9_Gmds_Chondrocyte	0	-
chr13	32442123	32442341	ENSMUSG00000038372.9_Gmds_Chondrocyte	0	-
chr13	32448834	32449002	ENSMUSG00000038372.9_Gmds_Chondrocyte	0	-
chr13	32449253	32449314	ENSMUSG00000038372.9_Gmds_Chondrocyte	0	-
chr13	32449808	32450508	ENSMUSG00000038372.9_Gmds_Chondrocyte	0	-
chr13	32454412	32454731	ENSMUSG00000038372.9_Gmds_Chondrocyte	0	-
chr13	32454775	32455006	ENSMUSG00000038372.9_Gmds_Chondrocyte	0	-
chr13	32458273	32458408	ENSMUSG00000038372.9_Gmds_Chondrocyte	0	-
chr13	32464376	32464663	ENSMUSG00000038372.9_Gmds_Chondrocyte	0	-
chr13	32465849	32466047	ENSMUSG00000038372.9_Gmds_Chondrocyte	0	-
chr13	32479574	32479670	ENSMUSG00000038372.9_Gmds_Chondrocyte	0	-
chr13	32480053	32480389	ENSMUSG00000038372.9_Gmds_Chondrocyte	0	-
chr13	32481368	32482054	ENSMUSG00000038372.9_Gmds_Chondrocyte	0	-
chr13	32486789	32486927	ENSMUSG00000038372.9_Gmds_Chondrocyte	0	-
chr13	32492500	32492592	ENSMUSG00000038372.9_Gmds_Chondrocyte	0	-
chr13	32492677	32493699	ENSMUSG00000038372.9_Gmds_Chondrocyte	0	-
chr13	32493701	32493790	ENSMUSG00000038372.9_Gmds_Chondrocyte	0	-
chr13	32494628	32494810	ENSMUSG00000038372.9_Gmds_Chondrocyte	0	-
chr13	32494876	32495484	ENSMUSG00000038372.9_Gmds_Chondrocyte	0	-
chr13	32497096	32497185	ENSMUSG00000038372.9_Gmds_Chondrocyte	0	-
chr13	32501432	32501755	ENSMUSG00000038372.9_Gmds_Chondrocyte	0	-
chr13	32508524	32508678	ENSMUSG00000038372.9_Gmds_Chondrocyte	0	-
chr13	32510866	32511028	ENSMUSG00000038372.9_Gmds_Chondrocyte	0	-
chr13	32517529	32517797	ENSMUSG00000038372.9_Gmds_Chondrocyte	0	-
chr13	32517983	32519628	ENSMUSG00000038372.9_Gmds_Chondrocyte	0	-
chr13	32541692	32541826	ENSMUSG00000038372.9_Gmds_Chondrocyte	0	-
chr13	32545126	32545245	ENSMUSG00000038372.9_Gmds_Chondrocyte	0	-
chr13	32546259	32546414	ENSMUSG00000038372.9_Gmds_Chondrocyte	0	-
chr14	116473426	116473779	ENSMUSG00000058571.6_Gpc6_Chondrocyte	0	+
chr14	116494594	116494846	ENSMUSG00000058571.6_Gpc6_Chondrocyte	0	+
chr14	116551284	116551710	ENSMUSG00000058571.6_Gpc6_Chondrocyte	0	+
chr14	116553418	116553652	ENSMUSG00000058571.6_Gpc6_Chondrocyte	0	+
chr14	116558445	116558769	ENSMUSG00000058571.6_Gpc6_Chondrocyte	0	+
chr14	116560023	116560342	ENSMUSG00000058571.6_Gpc6_Chondrocyte	0	+
chr14	116561579	116561745	ENSMUSG00000058571.6_Gpc6_Chondrocyte	0	+
chr14	116916856	116916945	ENSMUSG00000058571.6_Gpc6_Chondrocyte	0	+
chr14	116916950	116917640	ENSMUSG00000058571.6_Gpc6_Chondrocyte	0	+
chr14	116917871	116918047	ENSMUSG00000058571.6_Gpc6_Chondrocyte	0	+
chr14	116918690	116919037	ENSMUSG00000058571.6_Gpc6_Chondrocyte	0	+
chr14	116923097	116924108	ENSMUSG00000058571.6_Gpc6_Chondrocyte	0	+
chr14	116924283	116928347	ENSMUSG00000058571.6_Gpc6_Chondrocyte	0	+
chr14	116928546	116929148	ENSMUSG00000058571.6_Gpc6_Chondrocyte	0	+
chr14	116938218	116938599	ENSMUSG00000058571.6_Gpc6_Chondrocyte	0	+
chr14	116954975	116955267	ENSMUSG00000058571.6_Gpc6_Chondrocyte	0	+
chr14	116964988	116965250	ENSMUSG00000058571.6_Gpc6_Chondrocyte	0	+
chr14	116965474	116965643	ENSMUSG00000058571.6_Gpc6_Chondrocyte	0	+
chr14	117008432	117009159	ENSMUSG00000058571.6_Gpc6_Chondrocyte	0	+
chr14	117013534	117013969	ENSMUSG00000058571.6_Gpc6_Chondrocyte	0	+
chr14	117015331	117016093	ENSMUSG00000058571.6_Gpc6_Chondrocyte	0	+
chr14	117018853	117018999	ENSMUSG00000058571.6_Gpc6_Chondrocyte	0	+
chr14	117022372	117022430	ENSMUSG00000058571.6_Gpc6_Chondrocyte	0	+
chr14	117041176	117041400	ENSMUSG00000058571.6_Gpc6_Chondrocyte	0	+
chr14	117048969	117049320	ENSMUSG00000058571.6_Gpc6_Chondrocyte	0	+
chr14	117050061	117050307	ENSMUSG00000058571.6_Gpc6_Chondrocyte	0	+
chr14	117109881	117110277	ENSMUSG00000058571.6_Gpc6_Chondrocyte	0	+
chr14	117122123	117122322	ENSMUSG00000058571.6_Gpc6_Chondrocyte	0	+
chr14	117123130	117123449	ENSMUSG00000058571.6_Gpc6_Chondrocyte	0	+
chr14	117139114	117139305	ENSMUSG00000058571.6_Gpc6_Chondrocyte	0	+
chr14	117139529	117139592	ENSMUSG00000058571.6_Gpc6_Chondrocyte	0	+
chr14	117141210	117141414	ENSMUSG00000058571.6_Gpc6_Chondrocyte	0	+
chr14	117146014	117146451	ENSMUSG00000058571.6_Gpc6_Chondrocyte	0	+
chr14	117146760	117147048	ENSMUSG00000058571.6_Gpc6_Chondrocyte	0	+
chr14	117176671	117176836	ENSMUSG00000058571.6_Gpc6_Chondrocyte	0	+
chr14	117239574	117240387	ENSMUSG00000058571.6_Gpc6_Chondrocyte	0	+
chr14	117242037	117242479	ENSMUSG00000058571.6_Gpc6_Chondrocyte	0	+
chr14	117267882	117268148	ENSMUSG00000058571.6_Gpc6_Chondrocyte	0	+
chr14	117293404	117293651	ENSMUSG00000058571.6_Gpc6_Chondrocyte	0	+
chr14	117293653	117294170	ENSMUSG00000058571.6_Gpc6_Chondrocyte	0	+
chr14	117317290	117317347	ENSMUSG00000058571.6_Gpc6_Chondrocyte	0	+
chr14	117317350	117317408	ENSMUSG00000058571.6_Gpc6_Chondrocyte	0	+
chr14	117330956	117331033	ENSMUSG00000058571.6_Gpc6_Chondrocyte	0	+
chr14	117331039	117331570	ENSMUSG00000058571.6_Gpc6_Chondrocyte	0	+
chr14	117332077	117332192	ENSMUSG00000058571.6_Gpc6_Chondrocyte	0	+
chr14	117332199	117332268	ENSMUSG00000058571.6_Gpc6_Chondrocyte	0	+
chr14	117332270	117332677	ENSMUSG00000058571.6_Gpc6_Chondrocyte	0	+
chr14	117337088	117337243	ENSMUSG00000058571.6_Gpc6_Chondrocyte	0	+
chr14	117340449	117341215	ENSMUSG00000058571.6_Gpc6_Chondrocyte	0	+
chr14	117343186	117343318	ENSMUSG00000058571.6_Gpc6_Chondrocyte	0	+
chr14	117343331	117343667	ENSMUSG00000058571.6_Gpc6_Chondrocyte	0	+
chr14	117376913	117377041	ENSMUSG00000058571.6_Gpc6_Chondrocyte	0	+
chr14	117379843	117379992	ENSMUSG00000058571.6_Gpc6_Chondrocyte	0	+
chr14	117384083	117384273	ENSMUSG00000058571.6_Gpc6_Chondrocyte	0	+
chr14	117388348	117388551	ENSMUSG00000058571.6_Gpc6_Chondrocyte	0	+
chr14	117408036	117408700	ENSMUSG00000058571.6_Gpc6_Chondrocyte	0	+
chr14	117419706	117419851	ENSMUSG00000058571.6_Gpc6_Chondrocyte	0	+
chr14	117419982	117420131	ENSMUSG00000058571.6_Gpc6_Chondrocyte	0	+
chr14	117425831	117425918	ENSMUSG00000058571.6_Gpc6_Chondrocyte	0	+
chr14	117426175	117426476	ENSMUSG00000058571.6_Gpc6_Chondrocyte	0	+
chr14	117427953	117428003	ENSMUSG00000058571.6_Gpc6_Chondrocyte	0	+
chr14	117452254	117452611	ENSMUSG00000058571.6_Gpc6_Chondrocyte	0	+
chr14	117479030	117479125	ENSMUSG00000058571.6_Gpc6_Chondrocyte	0	+
chr7	45856833	45858118	ENSMUSG00000002771.10_Grin2d_Chondrocyte	0	-
chr7	45865766	45866917	ENSMUSG00000002771.10_Grin2d_Chondrocyte	0	-
chr7	45867992	45868189	ENSMUSG00000002771.10_Grin2d_Chondrocyte	0	-
chr7	45869367	45870140	ENSMUSG00000002771.10_Grin2d_Chondrocyte	0	-
chr7	45870196	45871085	ENSMUSG00000002771.10_Grin2d_Chondrocyte	0	-
chr13	89199385	89199587	ENSMUSG00000021613.8_Hapln1_Chondrocyte	0	+
chr13	89284894	89285103	ENSMUSG00000021613.8_Hapln1_Chondrocyte	0	+
chr13	89334500	89334810	ENSMUSG00000021613.8_Hapln1_Chondrocyte	0	+
chr13	89336081	89336684	ENSMUSG00000021613.8_Hapln1_Chondrocyte	0	+
chr13	89339332	89339632	ENSMUSG00000021613.8_Hapln1_Chondrocyte	0	+
chr13	89344056	89344729	ENSMUSG00000021613.8_Hapln1_Chondrocyte	0	+
chr13	89384675	89385112	ENSMUSG00000021613.8_Hapln1_Chondrocyte	0	+
chr13	89394883	89395084	ENSMUSG00000021613.8_Hapln1_Chondrocyte	0	+
chr13	89395091	89395292	ENSMUSG00000021613.8_Hapln1_Chondrocyte	0	+
chr13	89427017	89427174	ENSMUSG00000021613.8_Hapln1_Chondrocyte	0	+
chr13	89428172	89428301	ENSMUSG00000021613.8_Hapln1_Chondrocyte	0	+
chr13	89428305	89428647	ENSMUSG00000021613.8_Hapln1_Chondrocyte	0	+
chr13	89428712	89428957	ENSMUSG00000021613.8_Hapln1_Chondrocyte	0	+
chr13	89463822	89464178	ENSMUSG00000021613.8_Hapln1_Chondrocyte	0	+
chr13	89467990	89468234	ENSMUSG00000021613.8_Hapln1_Chondrocyte	0	+
chr13	89521263	89521740	ENSMUSG00000021613.8_Hapln1_Chondrocyte	0	+
chr13	89527572	89528010	ENSMUSG00000021613.8_Hapln1_Chondrocyte	0	+
chr13	89536389	89537007	ENSMUSG00000021613.8_Hapln1_Chondrocyte	0	+
chr13	89538731	89538931	ENSMUSG00000021613.8_Hapln1_Chondrocyte	0	+
chr13	89538962	89541016	ENSMUSG00000021613.8_Hapln1_Chondrocyte	0	+
chr13	89541018	89541389	ENSMUSG00000021613.8_Hapln1_Chondrocyte	0	+
chr13	89542252	89542497	ENSMUSG00000021613.8_Hapln1_Chondrocyte	0	+
chr13	89543038	89543403	ENSMUSG00000021613.8_Hapln1_Chondrocyte	0	+
chr13	89548259	89548613	ENSMUSG00000021613.8_Hapln1_Chondrocyte	0	+
chr15	56315517	56315577	ENSMUSG00000086541.4_Has2os_Chondrocyte	0	+
chr15	56334632	56335678	ENSMUSG00000086541.4_Has2os_Chondrocyte	0	+
chr15	56336332	56336956	ENSMUSG00000086541.4_Has2os_Chondrocyte	0	+
chr15	56337786	56338481	ENSMUSG00000086541.4_Has2os_Chondrocyte	0	+
chr15	56344364	56344956	ENSMUSG00000086541.4_Has2os_Chondrocyte	0	+
chr15	56346220	56346371	ENSMUSG00000086541.4_Has2os_Chondrocyte	0	+
chr15	56378517	56379051	ENSMUSG00000086541.4_Has2os_Chondrocyte	0	+
chr15	56426025	56426419	ENSMUSG00000086541.4_Has2os_Chondrocyte	0	+
chr15	56429078	56429465	ENSMUSG00000086541.4_Has2os_Chondrocyte	0	+
chr15	56452000	56452095	ENSMUSG00000086541.4_Has2os_Chondrocyte	0	+
chr15	56478624	56480097	ENSMUSG00000086541.4_Has2os_Chondrocyte	0	+
chr15	56497924	56498307	ENSMUSG00000086541.4_Has2os_Chondrocyte	0	+
chr15	56498543	56498797	ENSMUSG00000086541.4_Has2os_Chondrocyte	0	+
chr15	56498933	56499104	ENSMUSG00000086541.4_Has2os_Chondrocyte	0	+
chr15	56505212	56505458	ENSMUSG00000086541.4_Has2os_Chondrocyte	0	+
chr15	56505530	56505885	ENSMUSG00000086541.4_Has2os_Chondrocyte	0	+
chr15	56562907	56563080	ENSMUSG00000086541.4_Has2os_Chondrocyte	0	+
chr15	56563259	56563564	ENSMUSG00000086541.4_Has2os_Chondrocyte	0	+
chr15	56580811	56581062	ENSMUSG00000086541.4_Has2os_Chondrocyte	0	+
chr15	56581146	56581613	ENSMUSG00000086541.4_Has2os_Chondrocyte	0	+
chr15	56623587	56623754	ENSMUSG00000086541.4_Has2os_Chondrocyte	0	+
chr15	56634255	56634530	ENSMUSG00000086541.4_Has2os_Chondrocyte	0	+
chr15	56650467	56650807	ENSMUSG00000086541.4_Has2os_Chondrocyte	0	+
chr15	56655783	56655984	ENSMUSG00000086541.4_Has2os_Chondrocyte	0	+
chr15	56671950	56672254	ENSMUSG00000086541.4_Has2os_Chondrocyte	0	+
chr15	56685510	56686114	ENSMUSG00000086541.4_Has2os_Chondrocyte	0	+
chr15	56692033	56696478	ENSMUSG00000086541.4_Has2os_Chondrocyte	0	+
chr15	56732384	56732859	ENSMUSG00000086541.4_Has2os_Chondrocyte	0	+
chr15	56742057	56742419	ENSMUSG00000086541.4_Has2os_Chondrocyte	0	+
chr15	56742795	56742975	ENSMUSG00000086541.4_Has2os_Chondrocyte	0	+
chr15	56749338	56749874	ENSMUSG00000086541.4_Has2os_Chondrocyte	0	+
chr15	56764923	56765566	ENSMUSG00000086541.4_Has2os_Chondrocyte	0	+
chr15	56807556	56808023	ENSMUSG00000086541.4_Has2os_Chondrocyte	0	+
chr15	56810182	56810541	ENSMUSG00000086541.4_Has2os_Chondrocyte	0	+
chr15	56855861	56856729	ENSMUSG00000086541.4_Has2os_Chondrocyte	0	+
chr15	56858013	56859139	ENSMUSG00000086541.4_Has2os_Chondrocyte	0	+
chr15	56880946	56881045	ENSMUSG00000086541.4_Has2os_Chondrocyte	0	+
chr15	56881047	56881105	ENSMUSG00000086541.4_Has2os_Chondrocyte	0	+
chr15	56881349	56882249	ENSMUSG00000086541.4_Has2os_Chondrocyte	0	+
chr15	56956347	56957290	ENSMUSG00000086541.4_Has2os_Chondrocyte	0	+
chr15	56957293	56957457	ENSMUSG00000086541.4_Has2os_Chondrocyte	0	+
chr15	57037256	57037562	ENSMUSG00000086541.4_Has2os_Chondrocyte	0	+
chr15	57040212	57040708	ENSMUSG00000086541.4_Has2os_Chondrocyte	0	+
chr15	57052858	57053442	ENSMUSG00000086541.4_Has2os_Chondrocyte	0	+
chr15	57059583	57060265	ENSMUSG00000086541.4_Has2os_Chondrocyte	0	+
chr15	57140220	57140741	ENSMUSG00000086541.4_Has2os_Chondrocyte	0	+
chr15	57162333	57163044	ENSMUSG00000086541.4_Has2os_Chondrocyte	0	+
chr15	57172655	57173130	ENSMUSG00000086541.4_Has2os_Chondrocyte	0	+
chr15	57190078	57190611	ENSMUSG00000086541.4_Has2os_Chondrocyte	0	+
chr4	43713899	43714181	ENSMUSG00000071001.4_Hrct1_Chondrocyte	0	+
chr4	43718893	43719085	ENSMUSG00000071001.4_Hrct1_Chondrocyte	0	+
chr4	43720605	43720853	ENSMUSG00000071001.4_Hrct1_Chondrocyte	0	+
chr4	43720864	43721140	ENSMUSG00000071001.4_Hrct1_Chondrocyte	0	+
chr4	43724819	43725143	ENSMUSG00000071001.4_Hrct1_Chondrocyte	0	+
chr4	43726865	43727409	ENSMUSG00000071001.4_Hrct1_Chondrocyte	0	+
chr11	64267938	64267992	ENSMUSG00000047759.6_Hs3st3a1_Chondrocyte	0	+
chr11	64268007	64268635	ENSMUSG00000047759.6_Hs3st3a1_Chondrocyte	0	+
chr11	64278722	64278915	ENSMUSG00000047759.6_Hs3st3a1_Chondrocyte	0	+
chr11	64285218	64285455	ENSMUSG00000047759.6_Hs3st3a1_Chondrocyte	0	+
chr11	64285460	64285781	ENSMUSG00000047759.6_Hs3st3a1_Chondrocyte	0	+
chr11	64296611	64296689	ENSMUSG00000047759.6_Hs3st3a1_Chondrocyte	0	+
chr11	64297760	64298227	ENSMUSG00000047759.6_Hs3st3a1_Chondrocyte	0	+
chr11	64313211	64313529	ENSMUSG00000047759.6_Hs3st3a1_Chondrocyte	0	+
chr11	64316369	64316885	ENSMUSG00000047759.6_Hs3st3a1_Chondrocyte	0	+
chr11	64317284	64317782	ENSMUSG00000047759.6_Hs3st3a1_Chondrocyte	0	+
chr11	64322033	64322147	ENSMUSG00000047759.6_Hs3st3a1_Chondrocyte	0	+
chr11	64330283	64330360	ENSMUSG00000047759.6_Hs3st3a1_Chondrocyte	0	+
chr11	64330372	64330455	ENSMUSG00000047759.6_Hs3st3a1_Chondrocyte	0	+
chr11	64330483	64330580	ENSMUSG00000047759.6_Hs3st3a1_Chondrocyte	0	+
chr11	64335518	64336303	ENSMUSG00000047759.6_Hs3st3a1_Chondrocyte	0	+
chr11	64341913	64342004	ENSMUSG00000047759.6_Hs3st3a1_Chondrocyte	0	+
chr11	64369536	64370097	ENSMUSG00000047759.6_Hs3st3a1_Chondrocyte	0	+
chr11	64384070	64384154	ENSMUSG00000047759.6_Hs3st3a1_Chondrocyte	0	+
chr11	64384259	64384501	ENSMUSG00000047759.6_Hs3st3a1_Chondrocyte	0	+
chr11	64396325	64396990	ENSMUSG00000047759.6_Hs3st3a1_Chondrocyte	0	+
chr11	64419032	64419241	ENSMUSG00000047759.6_Hs3st3a1_Chondrocyte	0	+
chr11	64434676	64437303	ENSMUSG00000047759.6_Hs3st3a1_Chondrocyte	0	+
chr1	74926767	74927118	ENSMUSG00000006538.10_Ihh_Chondrocyte	0	-
chr1	74935441	74935749	ENSMUSG00000006538.10_Ihh_Chondrocyte	0	-
chr1	74947818	74953127	ENSMUSG00000006538.10_Ihh_Chondrocyte	0	-
chr1	74964319	74965409	ENSMUSG00000006538.10_Ihh_Chondrocyte	0	-
chr1	74965411	74965522	ENSMUSG00000006538.10_Ihh_Chondrocyte	0	-
chr1	74978777	74978915	ENSMUSG00000006538.10_Ihh_Chondrocyte	0	-
chr1	74991973	74992088	ENSMUSG00000006538.10_Ihh_Chondrocyte	0	-
chr14	57524281	57525146	ENSMUSG00000050222.10_Il17d_Chondrocyte	0	+
chr14	57525181	57526049	ENSMUSG00000050222.10_Il17d_Chondrocyte	0	+
chr14	57529569	57529699	ENSMUSG00000050222.10_Il17d_Chondrocyte	0	+
chr14	57533241	57533532	ENSMUSG00000050222.10_Il17d_Chondrocyte	0	+
chr14	57534335	57534745	ENSMUSG00000050222.10_Il17d_Chondrocyte	0	+
chr14	57534891	57536122	ENSMUSG00000050222.10_Il17d_Chondrocyte	0	+
chr14	57536837	57536977	ENSMUSG00000050222.10_Il17d_Chondrocyte	0	+
chr14	57537030	57537176	ENSMUSG00000050222.10_Il17d_Chondrocyte	0	+
chr14	57537181	57537882	ENSMUSG00000050222.10_Il17d_Chondrocyte	0	+
chr14	57546424	57547341	ENSMUSG00000050222.10_Il17d_Chondrocyte	0	+
chr3	96645302	96645702	ENSMUSG00000090210.3_Itga10_Chondrocyte	0	+
chr15	103358456	103359095	ENSMUSG00000000555.6_Itga5_Chondrocyte	0	-
chr15	103359278	103359415	ENSMUSG00000000555.6_Itga5_Chondrocyte	0	-
chr15	103362702	103363009	ENSMUSG00000000555.6_Itga5_Chondrocyte	0	-
chr15	103363045	103363135	ENSMUSG00000000555.6_Itga5_Chondrocyte	0	-
chr15	103363139	103363331	ENSMUSG00000000555.6_Itga5_Chondrocyte	0	-
chr15	103364085	103364139	ENSMUSG00000000555.6_Itga5_Chondrocyte	0	-
chr15	103364140	103364705	ENSMUSG00000000555.6_Itga5_Chondrocyte	0	-
chr15	103365003	103367364	ENSMUSG00000000555.6_Itga5_Chondrocyte	0	-
chr15	103367884	103367959	ENSMUSG00000000555.6_Itga5_Chondrocyte	0	-
chr15	103371089	103371561	ENSMUSG00000000555.6_Itga5_Chondrocyte	0	-
chr15	103376583	103376649	ENSMUSG00000000555.6_Itga5_Chondrocyte	0	-
chr15	103376811	103377388	ENSMUSG00000000555.6_Itga5_Chondrocyte	0	-
chr15	103382963	103383399	ENSMUSG00000000555.6_Itga5_Chondrocyte	0	-
chr15	103383931	103384131	ENSMUSG00000000555.6_Itga5_Chondrocyte	0	-
chr15	103388639	103388883	ENSMUSG00000000555.6_Itga5_Chondrocyte	0	-
chr6	146077066	146078785	ENSMUSG00000030287.11_Itpr2_Chondrocyte	0	-
chr6	146079015	146082077	ENSMUSG00000030287.11_Itpr2_Chondrocyte	0	-
chr6	146082348	146084180	ENSMUSG00000030287.11_Itpr2_Chondrocyte	0	-
chr6	146108689	146108967	ENSMUSG00000030287.11_Itpr2_Chondrocyte	0	-
chr6	146109811	146110286	ENSMUSG00000030287.11_Itpr2_Chondrocyte	0	-
chr6	146110350	146110631	ENSMUSG00000030287.11_Itpr2_Chondrocyte	0	-
chr6	146110700	146110773	ENSMUSG00000030287.11_Itpr2_Chondrocyte	0	-
chr6	146110776	146111979	ENSMUSG00000030287.11_Itpr2_Chondrocyte	0	-
chr6	146111981	146112653	ENSMUSG00000030287.11_Itpr2_Chondrocyte	0	-
chr6	146112994	146113683	ENSMUSG00000030287.11_Itpr2_Chondrocyte	0	-
chr6	146113867	146114490	ENSMUSG00000030287.11_Itpr2_Chondrocyte	0	-
chr6	146114681	146115451	ENSMUSG00000030287.11_Itpr2_Chondrocyte	0	-
chr6	146120177	146120618	ENSMUSG00000030287.11_Itpr2_Chondrocyte	0	-
chr6	146133967	146134333	ENSMUSG00000030287.11_Itpr2_Chondrocyte	0	-
chr6	146158215	146158402	ENSMUSG00000030287.11_Itpr2_Chondrocyte	0	-
chr6	146159766	146159970	ENSMUSG00000030287.11_Itpr2_Chondrocyte	0	-
chr6	146170699	146171162	ENSMUSG00000030287.11_Itpr2_Chondrocyte	0	-
chr6	146181450	146181743	ENSMUSG00000030287.11_Itpr2_Chondrocyte	0	-
chr6	146189566	146190724	ENSMUSG00000030287.11_Itpr2_Chondrocyte	0	-
chr6	146207373	146207623	ENSMUSG00000030287.11_Itpr2_Chondrocyte	0	-
chr6	146209012	146209282	ENSMUSG00000030287.11_Itpr2_Chondrocyte	0	-
chr6	146221421	146221835	ENSMUSG00000030287.11_Itpr2_Chondrocyte	0	-
chr6	146222073	146222134	ENSMUSG00000030287.11_Itpr2_Chondrocyte	0	-
chr6	146222883	146223023	ENSMUSG00000030287.11_Itpr2_Chondrocyte	0	-
chr6	146245991	146246177	ENSMUSG00000030287.11_Itpr2_Chondrocyte	0	-
chr6	146254296	146254793	ENSMUSG00000030287.11_Itpr2_Chondrocyte	0	-
chr6	146254794	146255401	ENSMUSG00000030287.11_Itpr2_Chondrocyte	0	-
chr6	146257032	146257287	ENSMUSG00000030287.11_Itpr2_Chondrocyte	0	-
chr6	146268418	146268752	ENSMUSG00000030287.11_Itpr2_Chondrocyte	0	-
chr6	146270236	146270464	ENSMUSG00000030287.11_Itpr2_Chondrocyte	0	-
chr6	146271121	146271488	ENSMUSG00000030287.11_Itpr2_Chondrocyte	0	-
chr6	146281231	146281751	ENSMUSG00000030287.11_Itpr2_Chondrocyte	0	-
chr6	146302137	146302495	ENSMUSG00000030287.11_Itpr2_Chondrocyte	0	-
chr6	146314069	146314124	ENSMUSG00000030287.11_Itpr2_Chondrocyte	0	-
chr6	146317368	146317601	ENSMUSG00000030287.11_Itpr2_Chondrocyte	0	-
chr6	146322089	146322314	ENSMUSG00000030287.11_Itpr2_Chondrocyte	0	-
chr6	146324566	146324801	ENSMUSG00000030287.11_Itpr2_Chondrocyte	0	-
chr6	146324981	146325547	ENSMUSG00000030287.11_Itpr2_Chondrocyte	0	-
chr6	146339873	146340144	ENSMUSG00000030287.11_Itpr2_Chondrocyte	0	-
chr6	146343756	146343933	ENSMUSG00000030287.11_Itpr2_Chondrocyte	0	-
chr6	146344038	146344473	ENSMUSG00000030287.11_Itpr2_Chondrocyte	0	-
chr6	146357786	146358413	ENSMUSG00000030287.11_Itpr2_Chondrocyte	0	-
chr6	146387081	146387234	ENSMUSG00000030287.11_Itpr2_Chondrocyte	0	-
chr6	146396360	146396631	ENSMUSG00000030287.11_Itpr2_Chondrocyte	0	-
chr6	146400183	146400328	ENSMUSG00000030287.11_Itpr2_Chondrocyte	0	-
chr6	146403330	146403632	ENSMUSG00000030287.11_Itpr2_Chondrocyte	0	-
chr6	146404217	146404510	ENSMUSG00000030287.11_Itpr2_Chondrocyte	0	-
chr6	146404514	146404578	ENSMUSG00000030287.11_Itpr2_Chondrocyte	0	-
chr6	146404696	146404896	ENSMUSG00000030287.11_Itpr2_Chondrocyte	0	-
chr6	146405382	146405733	ENSMUSG00000030287.11_Itpr2_Chondrocyte	0	-
chr6	146409716	146410727	ENSMUSG00000030287.11_Itpr2_Chondrocyte	0	-
chr6	146413798	146414077	ENSMUSG00000030287.11_Itpr2_Chondrocyte	0	-
chr6	146414114	146414177	ENSMUSG00000030287.11_Itpr2_Chondrocyte	0	-
chr6	146425954	146426095	ENSMUSG00000030287.11_Itpr2_Chondrocyte	0	-
chr6	146429727	146430293	ENSMUSG00000030287.11_Itpr2_Chondrocyte	0	-
chr6	146500926	146503112	ENSMUSG00000030287.11_Itpr2_Chondrocyte	0	-
chr6	146514575	146514819	ENSMUSG00000030287.11_Itpr2_Chondrocyte	0	-
chr12	85539605	85539815	ENSMUSG00000034271.11_Jdp2_Chondrocyte	0	+
chr12	85540902	85541579	ENSMUSG00000034271.11_Jdp2_Chondrocyte	0	+
chr12	85544840	85545111	ENSMUSG00000034271.11_Jdp2_Chondrocyte	0	+
chr12	85548058	85548551	ENSMUSG00000034271.11_Jdp2_Chondrocyte	0	+
chr12	85569838	85570098	ENSMUSG00000034271.11_Jdp2_Chondrocyte	0	+
chr12	85571321	85571655	ENSMUSG00000034271.11_Jdp2_Chondrocyte	0	+
chr12	85572032	85572563	ENSMUSG00000034271.11_Jdp2_Chondrocyte	0	+
chr12	85575615	85575795	ENSMUSG00000034271.11_Jdp2_Chondrocyte	0	+
chr12	85590018	85590349	ENSMUSG00000034271.11_Jdp2_Chondrocyte	0	+
chr12	85598081	85598162	ENSMUSG00000034271.11_Jdp2_Chondrocyte	0	+
chr12	85598379	85600390	ENSMUSG00000034271.11_Jdp2_Chondrocyte	0	+
chr12	85601456	85601940	ENSMUSG00000034271.11_Jdp2_Chondrocyte	0	+
chr12	85604749	85604950	ENSMUSG00000034271.11_Jdp2_Chondrocyte	0	+
chr12	85629709	85629779	ENSMUSG00000034271.11_Jdp2_Chondrocyte	0	+
chr12	85630246	85630346	ENSMUSG00000034271.11_Jdp2_Chondrocyte	0	+
chr19	25122565	25122652	ENSMUSG00000032702.12_Kank1_Chondrocyte	0	+
chr19	25123070	25123292	ENSMUSG00000032702.12_Kank1_Chondrocyte	0	+
chr19	25144747	25144835	ENSMUSG00000032702.12_Kank1_Chondrocyte	0	+
chr19	25144845	25145656	ENSMUSG00000032702.12_Kank1_Chondrocyte	0	+
chr19	25149944	25150175	ENSMUSG00000032702.12_Kank1_Chondrocyte	0	+
chr19	25180081	25180318	ENSMUSG00000032702.12_Kank1_Chondrocyte	0	+
chr19	25184678	25184849	ENSMUSG00000032702.12_Kank1_Chondrocyte	0	+
chr19	25187808	25187965	ENSMUSG00000032702.12_Kank1_Chondrocyte	0	+
chr19	25200467	25200525	ENSMUSG00000032702.12_Kank1_Chondrocyte	0	+
chr19	25200528	25200874	ENSMUSG00000032702.12_Kank1_Chondrocyte	0	+
chr19	25201604	25201670	ENSMUSG00000032702.12_Kank1_Chondrocyte	0	+
chr19	25201681	25201735	ENSMUSG00000032702.12_Kank1_Chondrocyte	0	+
chr19	25207061	25207245	ENSMUSG00000032702.12_Kank1_Chondrocyte	0	+
chr19	25207620	25208591	ENSMUSG00000032702.12_Kank1_Chondrocyte	0	+
chr19	25208763	25209109	ENSMUSG00000032702.12_Kank1_Chondrocyte	0	+
chr19	25210003	25210365	ENSMUSG00000032702.12_Kank1_Chondrocyte	0	+
chr19	25236110	25238024	ENSMUSG00000032702.12_Kank1_Chondrocyte	0	+
chr19	25238076	25238489	ENSMUSG00000032702.12_Kank1_Chondrocyte	0	+
chr19	25248963	25249031	ENSMUSG00000032702.12_Kank1_Chondrocyte	0	+
chr19	25249039	25249595	ENSMUSG00000032702.12_Kank1_Chondrocyte	0	+
chr19	25268652	25268807	ENSMUSG00000032702.12_Kank1_Chondrocyte	0	+
chr19	25271163	25271455	ENSMUSG00000032702.12_Kank1_Chondrocyte	0	+
chr19	25271778	25271886	ENSMUSG00000032702.12_Kank1_Chondrocyte	0	+
chr19	25273078	25273590	ENSMUSG00000032702.12_Kank1_Chondrocyte	0	+
chr19	25277588	25277954	ENSMUSG00000032702.12_Kank1_Chondrocyte	0	+
chr19	25286149	25286486	ENSMUSG00000032702.12_Kank1_Chondrocyte	0	+
chr19	25286793	25286992	ENSMUSG00000032702.12_Kank1_Chondrocyte	0	+
chr19	25303975	25304037	ENSMUSG00000032702.12_Kank1_Chondrocyte	0	+
chr19	25315684	25315803	ENSMUSG00000032702.12_Kank1_Chondrocyte	0	+
chr19	25319290	25319454	ENSMUSG00000032702.12_Kank1_Chondrocyte	0	+
chr19	25324426	25324511	ENSMUSG00000032702.12_Kank1_Chondrocyte	0	+
chr19	25325986	25326083	ENSMUSG00000032702.12_Kank1_Chondrocyte	0	+
chr19	25341027	25341456	ENSMUSG00000032702.12_Kank1_Chondrocyte	0	+
chr19	25343846	25344161	ENSMUSG00000032702.12_Kank1_Chondrocyte	0	+
chr19	25344513	25344646	ENSMUSG00000032702.12_Kank1_Chondrocyte	0	+
chr19	25351421	25351789	ENSMUSG00000032702.12_Kank1_Chondrocyte	0	+
chr19	25360023	25360132	ENSMUSG00000032702.12_Kank1_Chondrocyte	0	+
chr19	25360725	25360792	ENSMUSG00000032702.12_Kank1_Chondrocyte	0	+
chr19	25360841	25361023	ENSMUSG00000032702.12_Kank1_Chondrocyte	0	+
chr19	25374626	25375422	ENSMUSG00000032702.12_Kank1_Chondrocyte	0	+
chr19	25383296	25383938	ENSMUSG00000032702.12_Kank1_Chondrocyte	0	+
chr19	25384679	25384776	ENSMUSG00000032702.12_Kank1_Chondrocyte	0	+
chr19	25386752	25386945	ENSMUSG00000032702.12_Kank1_Chondrocyte	0	+
chr19	25395048	25395640	ENSMUSG00000032702.12_Kank1_Chondrocyte	0	+
chr19	25399440	25400652	ENSMUSG00000032702.12_Kank1_Chondrocyte	0	+
chr19	25404106	25404510	ENSMUSG00000032702.12_Kank1_Chondrocyte	0	+
chr19	25406253	25408148	ENSMUSG00000032702.12_Kank1_Chondrocyte	0	+
chr19	25415108	25416043	ENSMUSG00000032702.12_Kank1_Chondrocyte	0	+
chr19	25434935	25435202	ENSMUSG00000032702.12_Kank1_Chondrocyte	0	+
chr19	25435265	25435331	ENSMUSG00000032702.12_Kank1_Chondrocyte	0	+
chr19	25437314	25437527	ENSMUSG00000032702.12_Kank1_Chondrocyte	0	+
chr19	25439736	25440122	ENSMUSG00000032702.12_Kank1_Chondrocyte	0	+
chr19	25450934	25451721	ENSMUSG00000032702.12_Kank1_Chondrocyte	0	+
chr19	45074143	45078481	ENSMUSG00000025213.7_Kazald1_Chondrocyte	0	+
chr19	45078485	45081720	ENSMUSG00000025213.7_Kazald1_Chondrocyte	0	+
chr8	125955683	125956080	ENSMUSG00000033998.8_Kcnk1_Chondrocyte	0	+
chr8	125956908	125956958	ENSMUSG00000033998.8_Kcnk1_Chondrocyte	0	+
chr8	125957518	125957965	ENSMUSG00000033998.8_Kcnk1_Chondrocyte	0	+
chr8	125958483	125958600	ENSMUSG00000033998.8_Kcnk1_Chondrocyte	0	+
chr8	125963872	125963946	ENSMUSG00000033998.8_Kcnk1_Chondrocyte	0	+
chr8	125971458	125971684	ENSMUSG00000033998.8_Kcnk1_Chondrocyte	0	+
chr8	125993711	125994080	ENSMUSG00000033998.8_Kcnk1_Chondrocyte	0	+
chr8	125994572	125997424	ENSMUSG00000033998.8_Kcnk1_Chondrocyte	0	+
chr8	125997564	125997768	ENSMUSG00000033998.8_Kcnk1_Chondrocyte	0	+
chr8	125997895	125998240	ENSMUSG00000033998.8_Kcnk1_Chondrocyte	0	+
chr8	125998478	125998616	ENSMUSG00000033998.8_Kcnk1_Chondrocyte	0	+
chr8	125998625	125998794	ENSMUSG00000033998.8_Kcnk1_Chondrocyte	0	+
chr8	125999299	125999632	ENSMUSG00000033998.8_Kcnk1_Chondrocyte	0	+
chr8	125999822	126000578	ENSMUSG00000033998.8_Kcnk1_Chondrocyte	0	+
chr8	126005009	126005378	ENSMUSG00000033998.8_Kcnk1_Chondrocyte	0	+
chr8	126006575	126006656	ENSMUSG00000033998.8_Kcnk1_Chondrocyte	0	+
chr8	126007512	126008184	ENSMUSG00000033998.8_Kcnk1_Chondrocyte	0	+
chr8	126023814	126024006	ENSMUSG00000033998.8_Kcnk1_Chondrocyte	0	+
chr8	126026576	126026990	ENSMUSG00000033998.8_Kcnk1_Chondrocyte	0	+
chr8	126032746	126033145	ENSMUSG00000033998.8_Kcnk1_Chondrocyte	0	+
chr8	126072714	126073670	ENSMUSG00000033998.8_Kcnk1_Chondrocyte	0	+
chr8	126075426	126075757	ENSMUSG00000033998.8_Kcnk1_Chondrocyte	0	+
chr8	126138365	126140064	ENSMUSG00000033998.8_Kcnk1_Chondrocyte	0	+
chr1	21960199	21962786	ENSMUSG00000028033.12_Kcnq5_Chondrocyte	0	-
chr1	21963039	21963458	ENSMUSG00000028033.12_Kcnq5_Chondrocyte	0	-
chr1	21963636	21963885	ENSMUSG00000028033.12_Kcnq5_Chondrocyte	0	-
chr14	75902026	75902458	ENSMUSG00000046523.4_Kctd4_Chondrocyte	0	+
chr14	75913683	75913801	ENSMUSG00000046523.4_Kctd4_Chondrocyte	0	+
chr14	75913824	75913884	ENSMUSG00000046523.4_Kctd4_Chondrocyte	0	+
chr14	75937705	75938161	ENSMUSG00000046523.4_Kctd4_Chondrocyte	0	+
chr14	75952970	75953446	ENSMUSG00000046523.4_Kctd4_Chondrocyte	0	+
chr14	75954238	75954456	ENSMUSG00000046523.4_Kctd4_Chondrocyte	0	+
chr14	75962406	75962542	ENSMUSG00000046523.4_Kctd4_Chondrocyte	0	+
chr6	90450226	90450521	ENSMUSG00000030087.7_Klf15_Chondrocyte	0	+
chr6	90461805	90464328	ENSMUSG00000030087.7_Klf15_Chondrocyte	0	+
chr6	90464534	90464621	ENSMUSG00000030087.7_Klf15_Chondrocyte	0	+
chr6	90470898	90471932	ENSMUSG00000030087.7_Klf15_Chondrocyte	0	+
chr14	79645302	79645694	ENSMUSG00000022025.9_Lect1_Chondrocyte	0	-
chr14	79646331	79646488	ENSMUSG00000022025.9_Lect1_Chondrocyte	0	-
chr14	79649850	79650179	ENSMUSG00000022025.9_Lect1_Chondrocyte	0	-
chr14	79658369	79658652	ENSMUSG00000022025.9_Lect1_Chondrocyte	0	-
chr14	79661014	79661682	ENSMUSG00000022025.9_Lect1_Chondrocyte	0	-
chr14	79677131	79677767	ENSMUSG00000022025.9_Lect1_Chondrocyte	0	-
chr14	79677870	79678631	ENSMUSG00000022025.9_Lect1_Chondrocyte	0	-
chr14	79680740	79680860	ENSMUSG00000022025.9_Lect1_Chondrocyte	0	-
chr14	79701116	79701305	ENSMUSG00000022025.9_Lect1_Chondrocyte	0	-
chr14	79703518	79704368	ENSMUSG00000022025.9_Lect1_Chondrocyte	0	-
chr14	79704573	79704879	ENSMUSG00000022025.9_Lect1_Chondrocyte	0	-
chr6	124847277	124847767	ENSMUSG00000023191.5_Leprel2_Chondrocyte	0	-
chr6	124856157	124858256	ENSMUSG00000023191.5_Leprel2_Chondrocyte	0	-
chr6	124858257	124858538	ENSMUSG00000023191.5_Leprel2_Chondrocyte	0	-
chr6	124858709	124858994	ENSMUSG00000023191.5_Leprel2_Chondrocyte	0	-
chr6	124859488	124860252	ENSMUSG00000023191.5_Leprel2_Chondrocyte	0	-
chr6	83038343	83038432	ENSMUSG00000000693.6_Loxl3_Chondrocyte	0	+
chr6	83038437	83039111	ENSMUSG00000000693.6_Loxl3_Chondrocyte	0	+
chr5	105473837	105473931	ENSMUSG00000054720.8_Lrrc8c_Chondrocyte	0	+
chr5	105473937	105474523	ENSMUSG00000054720.8_Lrrc8c_Chondrocyte	0	+
chr5	105491352	105491778	ENSMUSG00000054720.8_Lrrc8c_Chondrocyte	0	+
chr5	105492497	105492574	ENSMUSG00000054720.8_Lrrc8c_Chondrocyte	0	+
chr5	105492664	105493240	ENSMUSG00000054720.8_Lrrc8c_Chondrocyte	0	+
chr5	105495129	105495646	ENSMUSG00000054720.8_Lrrc8c_Chondrocyte	0	+
chr5	105495685	105495754	ENSMUSG00000054720.8_Lrrc8c_Chondrocyte	0	+
chr5	105498461	105498982	ENSMUSG00000054720.8_Lrrc8c_Chondrocyte	0	+
chr5	105500515	105500753	ENSMUSG00000054720.8_Lrrc8c_Chondrocyte	0	+
chr5	105500981	105501037	ENSMUSG00000054720.8_Lrrc8c_Chondrocyte	0	+
chr5	105515343	105515622	ENSMUSG00000054720.8_Lrrc8c_Chondrocyte	0	+
chr5	105518201	105518371	ENSMUSG00000054720.8_Lrrc8c_Chondrocyte	0	+
chr5	105518597	105520457	ENSMUSG00000054720.8_Lrrc8c_Chondrocyte	0	+
chr5	105523204	105523325	ENSMUSG00000054720.8_Lrrc8c_Chondrocyte	0	+
chr5	105557777	105557962	ENSMUSG00000054720.8_Lrrc8c_Chondrocyte	0	+
chr5	105567013	105567165	ENSMUSG00000054720.8_Lrrc8c_Chondrocyte	0	+
chr5	30805998	30806607	ENSMUSG00000029166.10_Mapre3_Chondrocyte	0	+
chr5	30814010	30815534	ENSMUSG00000029166.10_Mapre3_Chondrocyte	0	+
chr5	30816537	30816809	ENSMUSG00000029166.10_Mapre3_Chondrocyte	0	+
chr5	30858662	30858770	ENSMUSG00000029166.10_Mapre3_Chondrocyte	0	+
chr4	130938622	130938796	ENSMUSG00000040533.7_Matn1_Chondrocyte	0	+
chr4	130941062	130941172	ENSMUSG00000040533.7_Matn1_Chondrocyte	0	+
chr4	130942579	130942773	ENSMUSG00000040533.7_Matn1_Chondrocyte	0	+
chr4	130944000	130944278	ENSMUSG00000040533.7_Matn1_Chondrocyte	0	+
chr4	130947000	130947774	ENSMUSG00000040533.7_Matn1_Chondrocyte	0	+
chr4	130952575	130952882	ENSMUSG00000040533.7_Matn1_Chondrocyte	0	+
chr4	130960109	130960634	ENSMUSG00000040533.7_Matn1_Chondrocyte	0	+
chr4	130973430	130973918	ENSMUSG00000040533.7_Matn1_Chondrocyte	0	+
chr12	8940622	8940687	ENSMUSG00000020583.4_Matn3_Chondrocyte	0	+
chr12	8947582	8948469	ENSMUSG00000020583.4_Matn3_Chondrocyte	0	+
chr12	8952132	8953489	ENSMUSG00000020583.4_Matn3_Chondrocyte	0	+
chr12	8953506	8953576	ENSMUSG00000020583.4_Matn3_Chondrocyte	0	+
chr12	8953852	8955046	ENSMUSG00000020583.4_Matn3_Chondrocyte	0	+
chr12	8955124	8955176	ENSMUSG00000020583.4_Matn3_Chondrocyte	0	+
chr12	8955244	8955769	ENSMUSG00000020583.4_Matn3_Chondrocyte	0	+
chr2	164404179	164405452	ENSMUSG00000016995.13_Matn4_Chondrocyte	0	-
chr2	164405468	164405680	ENSMUSG00000016995.13_Matn4_Chondrocyte	0	-
chr2	164407674	164408264	ENSMUSG00000016995.13_Matn4_Chondrocyte	0	-
chr2	164414251	164414494	ENSMUSG00000016995.13_Matn4_Chondrocyte	0	-
chr2	164419081	164419182	ENSMUSG00000016995.13_Matn4_Chondrocyte	0	-
chr2	164419568	164419772	ENSMUSG00000016995.13_Matn4_Chondrocyte	0	-
chr6	88723989	88725348	ENSMUSG00000033174.13_Mgll_Chondrocyte	0	+
chr6	88725556	88725885	ENSMUSG00000033174.13_Mgll_Chondrocyte	0	+
chr6	88733055	88733652	ENSMUSG00000033174.13_Mgll_Chondrocyte	0	+
chr6	88736740	88736976	ENSMUSG00000033174.13_Mgll_Chondrocyte	0	+
chr6	88743702	88743903	ENSMUSG00000033174.13_Mgll_Chondrocyte	0	+
chr6	88744108	88744384	ENSMUSG00000033174.13_Mgll_Chondrocyte	0	+
chr6	88751022	88751137	ENSMUSG00000033174.13_Mgll_Chondrocyte	0	+
chr6	88753817	88753868	ENSMUSG00000033174.13_Mgll_Chondrocyte	0	+
chr6	88759282	88759410	ENSMUSG00000033174.13_Mgll_Chondrocyte	0	+
chr6	88759819	88760143	ENSMUSG00000033174.13_Mgll_Chondrocyte	0	+
chr6	88762464	88762730	ENSMUSG00000033174.13_Mgll_Chondrocyte	0	+
chr6	88762887	88763013	ENSMUSG00000033174.13_Mgll_Chondrocyte	0	+
chr6	88775386	88775497	ENSMUSG00000033174.13_Mgll_Chondrocyte	0	+
chr11	80778238	80778419	ENSMUSG00000035441.10_Myo1d_Chondrocyte	0	-
chr11	80778961	80779178	ENSMUSG00000035441.10_Myo1d_Chondrocyte	0	-
chr11	80779249	80780601	ENSMUSG00000035441.10_Myo1d_Chondrocyte	0	-
chr2	26061161	26061308	ENSMUSG00000026932.10_Nacc2_Chondrocyte	0	-
chr2	26065271	26065392	ENSMUSG00000026932.10_Nacc2_Chondrocyte	0	-
chr2	26090378	26090501	ENSMUSG00000026932.10_Nacc2_Chondrocyte	0	-
chr2	26090530	26092809	ENSMUSG00000026932.10_Nacc2_Chondrocyte	0	-
chr2	26121667	26123400	ENSMUSG00000026932.10_Nacc2_Chondrocyte	0	-
chr4	135381530	135381598	ENSMUSG00000043924.12_Ncmap_Chondrocyte	0	-
chr4	135382187	135382749	ENSMUSG00000043924.12_Ncmap_Chondrocyte	0	-
chr4	135382817	135382904	ENSMUSG00000043924.12_Ncmap_Chondrocyte	0	-
chr4	135385604	135386233	ENSMUSG00000043924.12_Ncmap_Chondrocyte	0	-
chr4	135397298	135398827	ENSMUSG00000043924.12_Ncmap_Chondrocyte	0	-
chr14	51912516	51915267	ENSMUSG00000004558.10_Ndrg2_Chondrocyte	0	-
chr14	51915814	51915983	ENSMUSG00000004558.10_Ndrg2_Chondrocyte	0	-
chr14	51929661	51929923	ENSMUSG00000004558.10_Ndrg2_Chondrocyte	0	-
chr14	51930763	51931191	ENSMUSG00000004558.10_Ndrg2_Chondrocyte	0	-
chr14	51932668	51932834	ENSMUSG00000004558.10_Ndrg2_Chondrocyte	0	-
chr14	51941186	51941679	ENSMUSG00000004558.10_Ndrg2_Chondrocyte	0	-
chr10	127508127	127515087	ENSMUSG00000040280.9_Ndufa4l2_Chondrocyte	0	+
chr10	127515239	127515388	ENSMUSG00000040280.9_Ndufa4l2_Chondrocyte	0	+
chr10	127515395	127515485	ENSMUSG00000040280.9_Ndufa4l2_Chondrocyte	0	+
chr10	127515553	127515614	ENSMUSG00000040280.9_Ndufa4l2_Chondrocyte	0	+
chr10	127515616	127516136	ENSMUSG00000040280.9_Ndufa4l2_Chondrocyte	0	+
chr10	127516148	127517110	ENSMUSG00000040280.9_Ndufa4l2_Chondrocyte	0	+
chr18	80593647	80594869	ENSMUSG00000033016.11_Nfatc1_Chondrocyte	0	-
chr18	80594874	80594937	ENSMUSG00000033016.11_Nfatc1_Chondrocyte	0	-
chr18	80606293	80606758	ENSMUSG00000033016.11_Nfatc1_Chondrocyte	0	-
chr18	80607722	80608125	ENSMUSG00000033016.11_Nfatc1_Chondrocyte	0	-
chr18	80608596	80608893	ENSMUSG00000033016.11_Nfatc1_Chondrocyte	0	-
chr18	80608975	80609470	ENSMUSG00000033016.11_Nfatc1_Chondrocyte	0	-
chr18	80611247	80611523	ENSMUSG00000033016.11_Nfatc1_Chondrocyte	0	-
chr18	80617383	80617567	ENSMUSG00000033016.11_Nfatc1_Chondrocyte	0	-
chr18	80623242	80623423	ENSMUSG00000033016.11_Nfatc1_Chondrocyte	0	-
chr18	80624095	80625318	ENSMUSG00000033016.11_Nfatc1_Chondrocyte	0	-
chr18	80628936	80629307	ENSMUSG00000033016.11_Nfatc1_Chondrocyte	0	-
chr18	80631130	80632326	ENSMUSG00000033016.11_Nfatc1_Chondrocyte	0	-
chr18	80633696	80633755	ENSMUSG00000033016.11_Nfatc1_Chondrocyte	0	-
chr18	80634405	80634700	ENSMUSG00000033016.11_Nfatc1_Chondrocyte	0	-
chr18	80636008	80637971	ENSMUSG00000033016.11_Nfatc1_Chondrocyte	0	-
chr18	80638581	80639120	ENSMUSG00000033016.11_Nfatc1_Chondrocyte	0	-
chr18	80639221	80639565	ENSMUSG00000033016.11_Nfatc1_Chondrocyte	0	-
chr18	80640089	80640912	ENSMUSG00000033016.11_Nfatc1_Chondrocyte	0	-
chr18	80654219	80654287	ENSMUSG00000033016.11_Nfatc1_Chondrocyte	0	-
chr18	80654296	80654385	ENSMUSG00000033016.11_Nfatc1_Chondrocyte	0	-
chr18	80655676	80655999	ENSMUSG00000033016.11_Nfatc1_Chondrocyte	0	-
chr18	80669068	80669712	ENSMUSG00000033016.11_Nfatc1_Chondrocyte	0	-
chr18	80671690	80672116	ENSMUSG00000033016.11_Nfatc1_Chondrocyte	0	-
chr18	80685741	80685807	ENSMUSG00000033016.11_Nfatc1_Chondrocyte	0	-
chr18	80685827	80686977	ENSMUSG00000033016.11_Nfatc1_Chondrocyte	0	-
chr18	80687056	80687142	ENSMUSG00000033016.11_Nfatc1_Chondrocyte	0	-
chr18	80704868	80705091	ENSMUSG00000033016.11_Nfatc1_Chondrocyte	0	-
chr18	80707310	80708763	ENSMUSG00000033016.11_Nfatc1_Chondrocyte	0	-
chr18	80708930	80709193	ENSMUSG00000033016.11_Nfatc1_Chondrocyte	0	-
chr18	80709199	80709632	ENSMUSG00000033016.11_Nfatc1_Chondrocyte	0	-
chr18	80710130	80710267	ENSMUSG00000033016.11_Nfatc1_Chondrocyte	0	-
chr18	80711418	80711596	ENSMUSG00000033016.11_Nfatc1_Chondrocyte	0	-
chr18	80711623	80711796	ENSMUSG00000033016.11_Nfatc1_Chondrocyte	0	-
chr18	80711859	80716024	ENSMUSG00000033016.11_Nfatc1_Chondrocyte	0	-
chr18	80718950	80719148	ENSMUSG00000033016.11_Nfatc1_Chondrocyte	0	-
chr18	80719164	80719302	ENSMUSG00000033016.11_Nfatc1_Chondrocyte	0	-
chr18	80721797	80721998	ENSMUSG00000033016.11_Nfatc1_Chondrocyte	0	-
chr18	80724115	80724174	ENSMUSG00000033016.11_Nfatc1_Chondrocyte	0	-
chr18	80724177	80724686	ENSMUSG00000033016.11_Nfatc1_Chondrocyte	0	-
chr18	80728776	80730004	ENSMUSG00000033016.11_Nfatc1_Chondrocyte	0	-
chr18	80734446	80735630	ENSMUSG00000033016.11_Nfatc1_Chondrocyte	0	-
chr18	80810758	80812386	ENSMUSG00000033016.11_Nfatc1_Chondrocyte	0	-
chr18	80818735	80818928	ENSMUSG00000033016.11_Nfatc1_Chondrocyte	0	-
chr18	80819164	80819506	ENSMUSG00000033016.11_Nfatc1_Chondrocyte	0	-
chrX	101298764	101298917	ENSMUSG00000031302.12_Nlgn3_Chondrocyte	0	+
chrX	101298929	101301130	ENSMUSG00000031302.12_Nlgn3_Chondrocyte	0	+
chrX	101301138	101301200	ENSMUSG00000031302.12_Nlgn3_Chondrocyte	0	+
chrX	101303970	101304097	ENSMUSG00000031302.12_Nlgn3_Chondrocyte	0	+
chrX	101314165	101314290	ENSMUSG00000031302.12_Nlgn3_Chondrocyte	0	+
chrX	101328736	101328893	ENSMUSG00000031302.12_Nlgn3_Chondrocyte	0	+
chrX	101329389	101330277	ENSMUSG00000031302.12_Nlgn3_Chondrocyte	0	+
chrX	101330285	101330498	ENSMUSG00000031302.12_Nlgn3_Chondrocyte	0	+
chrX	101332001	101333741	ENSMUSG00000031302.12_Nlgn3_Chondrocyte	0	+
chr6	54899791	54899960	ENSMUSG00000038058.10_Nod1_Chondrocyte	0	-
chr6	54906106	54906388	ENSMUSG00000038058.10_Nod1_Chondrocyte	0	-
chr6	54943196	54945234	ENSMUSG00000038058.10_Nod1_Chondrocyte	0	-
chr6	54967633	54967930	ENSMUSG00000038058.10_Nod1_Chondrocyte	0	-
chr6	54971695	54973218	ENSMUSG00000038058.10_Nod1_Chondrocyte	0	-
chr11	54088755	54089637	ENSMUSG00000018906.10_P4ha2_Chondrocyte	0	+
chr11	54090632	54090889	ENSMUSG00000018906.10_P4ha2_Chondrocyte	0	+
chr11	54091878	54092217	ENSMUSG00000018906.10_P4ha2_Chondrocyte	0	+
chr11	54092818	54093496	ENSMUSG00000018906.10_P4ha2_Chondrocyte	0	+
chr11	54100191	54101795	ENSMUSG00000018906.10_P4ha2_Chondrocyte	0	+
chr11	54107222	54107524	ENSMUSG00000018906.10_P4ha2_Chondrocyte	0	+
chr11	54109099	54109229	ENSMUSG00000018906.10_P4ha2_Chondrocyte	0	+
chr11	54112632	54112687	ENSMUSG00000018906.10_P4ha2_Chondrocyte	0	+
chr11	54112708	54113757	ENSMUSG00000018906.10_P4ha2_Chondrocyte	0	+
chr11	54122392	54122780	ENSMUSG00000018906.10_P4ha2_Chondrocyte	0	+
chr11	54122950	54123227	ENSMUSG00000018906.10_P4ha2_Chondrocyte	0	+
chr11	54126152	54127601	ENSMUSG00000018906.10_P4ha2_Chondrocyte	0	+
chr11	54132347	54132607	ENSMUSG00000018906.10_P4ha2_Chondrocyte	0	+
chr11	54140261	54140470	ENSMUSG00000018906.10_P4ha2_Chondrocyte	0	+
chr19	32555175	32555835	ENSMUSG00000024899.6_Papss2_Chondrocyte	0	+
chr19	32569013	32569374	ENSMUSG00000024899.6_Papss2_Chondrocyte	0	+
chr19	32569377	32569504	ENSMUSG00000024899.6_Papss2_Chondrocyte	0	+
chr19	32577790	32578283	ENSMUSG00000024899.6_Papss2_Chondrocyte	0	+
chr19	32592905	32593055	ENSMUSG00000024899.6_Papss2_Chondrocyte	0	+
chr19	32594917	32595092	ENSMUSG00000024899.6_Papss2_Chondrocyte	0	+
chr19	32595241	32596438	ENSMUSG00000024899.6_Papss2_Chondrocyte	0	+
chr19	32596970	32597059	ENSMUSG00000024899.6_Papss2_Chondrocyte	0	+
chr19	32604719	32604902	ENSMUSG00000024899.6_Papss2_Chondrocyte	0	+
chr19	32606359	32606619	ENSMUSG00000024899.6_Papss2_Chondrocyte	0	+
chr19	32606627	32606730	ENSMUSG00000024899.6_Papss2_Chondrocyte	0	+
chr19	32614638	32615068	ENSMUSG00000024899.6_Papss2_Chondrocyte	0	+
chr19	32626787	32627094	ENSMUSG00000024899.6_Papss2_Chondrocyte	0	+
chr9	95636577	95638895	ENSMUSG00000015354.8_Pcolce2_Chondrocyte	0	+
chr9	95682211	95682429	ENSMUSG00000015354.8_Pcolce2_Chondrocyte	0	+
chr9	95685750	95686499	ENSMUSG00000015354.8_Pcolce2_Chondrocyte	0	+
chr9	95690988	95691255	ENSMUSG00000015354.8_Pcolce2_Chondrocyte	0	+
chr9	95692526	95693485	ENSMUSG00000015354.8_Pcolce2_Chondrocyte	0	+
chr9	95693499	95694042	ENSMUSG00000015354.8_Pcolce2_Chondrocyte	0	+
chr9	95694101	95694151	ENSMUSG00000015354.8_Pcolce2_Chondrocyte	0	+
chr7	143501511	143503078	ENSMUSG00000010760.4_Phlda2_Chondrocyte	0	-
chr15	88854606	88854807	ENSMUSG00000035828.10_Pim3_Chondrocyte	0	+
chr15	88855585	88855671	ENSMUSG00000035828.10_Pim3_Chondrocyte	0	+
chr15	88861360	88864696	ENSMUSG00000035828.10_Pim3_Chondrocyte	0	+
chr15	88864712	88865156	ENSMUSG00000035828.10_Pim3_Chondrocyte	0	+
chr15	88867449	88868321	ENSMUSG00000035828.10_Pim3_Chondrocyte	0	+
chr15	88876002	88876866	ENSMUSG00000035828.10_Pim3_Chondrocyte	0	+
chr9	119082112	119082523	ENSMUSG00000010660.2_Plcd1_Chondrocyte	0	-
chr9	119082654	119082766	ENSMUSG00000010660.2_Plcd1_Chondrocyte	0	-
chr9	119082774	119082901	ENSMUSG00000010660.2_Plcd1_Chondrocyte	0	-
chr9	119087947	119088943	ENSMUSG00000010660.2_Plcd1_Chondrocyte	0	-
chr9	119089412	119089626	ENSMUSG00000010660.2_Plcd1_Chondrocyte	0	-
chr9	119092599	119094220	ENSMUSG00000010660.2_Plcd1_Chondrocyte	0	-
chr9	119094566	119094926	ENSMUSG00000010660.2_Plcd1_Chondrocyte	0	-
chr9	119096419	119096615	ENSMUSG00000010660.2_Plcd1_Chondrocyte	0	-
chr9	119096857	119097090	ENSMUSG00000010660.2_Plcd1_Chondrocyte	0	-
chr4	147927815	147928047	ENSMUSG00000019055.11_Plod1_Chondrocyte	0	-
chr4	147928141	147928523	ENSMUSG00000019055.11_Plod1_Chondrocyte	0	-
chr4	147934306	147934409	ENSMUSG00000019055.11_Plod1_Chondrocyte	0	-
chr4	147935988	147937105	ENSMUSG00000019055.11_Plod1_Chondrocyte	0	-
chr4	147938192	147938402	ENSMUSG00000019055.11_Plod1_Chondrocyte	0	-
chr5	136998593	136998806	ENSMUSG00000004846.6_Plod3_Chondrocyte	0	+
chr5	137000703	137001005	ENSMUSG00000004846.6_Plod3_Chondrocyte	0	+
chr8	25719767	25720778	ENSMUSG00000031570.12_Ppapdc1b_Chondrocyte	0	+
chr6	146884973	146885131	ENSMUSG00000016487.11_Ppfibp1_Chondrocyte	0	+
chr6	146887110	146887194	ENSMUSG00000016487.11_Ppfibp1_Chondrocyte	0	+
chr6	146887995	146889729	ENSMUSG00000016487.11_Ppfibp1_Chondrocyte	0	+
chr6	146893830	146894208	ENSMUSG00000016487.11_Ppfibp1_Chondrocyte	0	+
chr6	146912920	146913753	ENSMUSG00000016487.11_Ppfibp1_Chondrocyte	0	+
chr6	146978866	146979224	ENSMUSG00000016487.11_Ppfibp1_Chondrocyte	0	+
chr6	146980029	146980261	ENSMUSG00000016487.11_Ppfibp1_Chondrocyte	0	+
chr6	146984662	146984946	ENSMUSG00000016487.11_Ppfibp1_Chondrocyte	0	+
chr12	76417134	76418130	ENSMUSG00000052221.7_Ppp1r36_Chondrocyte	0	+
chr1	133915972	133916333	ENSMUSG00000041577.5_Prelp_Chondrocyte	0	-
chr1	133917686	133918084	ENSMUSG00000041577.5_Prelp_Chondrocyte	0	-
chr1	133921239	133921837	ENSMUSG00000041577.5_Prelp_Chondrocyte	0	-
chr1	133924265	133924527	ENSMUSG00000041577.5_Prelp_Chondrocyte	0	-
chr1	133933512	133933622	ENSMUSG00000041577.5_Prelp_Chondrocyte	0	-
chr1	133941344	133942248	ENSMUSG00000041577.5_Prelp_Chondrocyte	0	-
chr1	133950182	133950354	ENSMUSG00000041577.5_Prelp_Chondrocyte	0	-
chr1	133953445	133953510	ENSMUSG00000041577.5_Prelp_Chondrocyte	0	-
chr1	133961494	133962307	ENSMUSG00000041577.5_Prelp_Chondrocyte	0	-
chr1	133964917	133965874	ENSMUSG00000041577.5_Prelp_Chondrocyte	0	-
chr1	133977385	133977555	ENSMUSG00000041577.5_Prelp_Chondrocyte	0	-
chr1	133978289	133978972	ENSMUSG00000041577.5_Prelp_Chondrocyte	0	-
chr15	93475534	93476061	ENSMUSG00000036158.8_Prickle1_Chondrocyte	0	-
chr15	93476063	93476290	ENSMUSG00000036158.8_Prickle1_Chondrocyte	0	-
chr15	93476480	93476632	ENSMUSG00000036158.8_Prickle1_Chondrocyte	0	-
chr15	93476712	93476918	ENSMUSG00000036158.8_Prickle1_Chondrocyte	0	-
chr15	93476928	93477076	ENSMUSG00000036158.8_Prickle1_Chondrocyte	0	-
chr15	93484214	93484399	ENSMUSG00000036158.8_Prickle1_Chondrocyte	0	-
chr15	93486830	93487122	ENSMUSG00000036158.8_Prickle1_Chondrocyte	0	-
chr15	93510599	93511213	ENSMUSG00000036158.8_Prickle1_Chondrocyte	0	-
chr15	93513884	93514417	ENSMUSG00000036158.8_Prickle1_Chondrocyte	0	-
chr15	93518000	93520169	ENSMUSG00000036158.8_Prickle1_Chondrocyte	0	-
chr15	93530431	93530590	ENSMUSG00000036158.8_Prickle1_Chondrocyte	0	-
chr15	93552065	93552678	ENSMUSG00000036158.8_Prickle1_Chondrocyte	0	-
chr15	93561643	93561882	ENSMUSG00000036158.8_Prickle1_Chondrocyte	0	-
chr15	93567595	93567882	ENSMUSG00000036158.8_Prickle1_Chondrocyte	0	-
chr15	93568272	93568797	ENSMUSG00000036158.8_Prickle1_Chondrocyte	0	-
chr15	93568803	93569573	ENSMUSG00000036158.8_Prickle1_Chondrocyte	0	-
chr15	93575774	93576993	ENSMUSG00000036158.8_Prickle1_Chondrocyte	0	-
chr15	93579965	93580205	ENSMUSG00000036158.8_Prickle1_Chondrocyte	0	-
chr15	93588366	93588971	ENSMUSG00000036158.8_Prickle1_Chondrocyte	0	-
chr15	93589656	93589793	ENSMUSG00000036158.8_Prickle1_Chondrocyte	0	-
chr15	93591020	93592445	ENSMUSG00000036158.8_Prickle1_Chondrocyte	0	-
chr15	93594055	93594185	ENSMUSG00000036158.8_Prickle1_Chondrocyte	0	-
chr15	93594294	93596824	ENSMUSG00000036158.8_Prickle1_Chondrocyte	0	-
chr15	93609992	93611351	ENSMUSG00000036158.8_Prickle1_Chondrocyte	0	-
chr15	93611537	93612680	ENSMUSG00000036158.8_Prickle1_Chondrocyte	0	-
chr15	93612895	93613396	ENSMUSG00000036158.8_Prickle1_Chondrocyte	0	-
chr15	93613500	93614881	ENSMUSG00000036158.8_Prickle1_Chondrocyte	0	-
chr15	93617976	93618346	ENSMUSG00000036158.8_Prickle1_Chondrocyte	0	-
chr15	93618354	93619136	ENSMUSG00000036158.8_Prickle1_Chondrocyte	0	-
chr15	93619583	93619933	ENSMUSG00000036158.8_Prickle1_Chondrocyte	0	-
chr15	93620187	93620507	ENSMUSG00000036158.8_Prickle1_Chondrocyte	0	-
chr15	93620565	93622095	ENSMUSG00000036158.8_Prickle1_Chondrocyte	0	-
chr15	93626661	93633033	ENSMUSG00000036158.8_Prickle1_Chondrocyte	0	-
chr15	93634466	93634894	ENSMUSG00000036158.8_Prickle1_Chondrocyte	0	-
chr15	93635249	93636125	ENSMUSG00000036158.8_Prickle1_Chondrocyte	0	-
chr15	93636648	93637093	ENSMUSG00000036158.8_Prickle1_Chondrocyte	0	-
chr15	93637095	93637310	ENSMUSG00000036158.8_Prickle1_Chondrocyte	0	-
chr15	93642864	93643238	ENSMUSG00000036158.8_Prickle1_Chondrocyte	0	-
chr15	93643448	93643959	ENSMUSG00000036158.8_Prickle1_Chondrocyte	0	-
chr15	93643995	93644118	ENSMUSG00000036158.8_Prickle1_Chondrocyte	0	-
chr15	93644132	93644214	ENSMUSG00000036158.8_Prickle1_Chondrocyte	0	-
chr15	93644268	93644946	ENSMUSG00000036158.8_Prickle1_Chondrocyte	0	-
chr15	93645297	93645369	ENSMUSG00000036158.8_Prickle1_Chondrocyte	0	-
chr15	93645376	93646287	ENSMUSG00000036158.8_Prickle1_Chondrocyte	0	-
chr15	93646722	93647179	ENSMUSG00000036158.8_Prickle1_Chondrocyte	0	-
chr15	93647792	93648897	ENSMUSG00000036158.8_Prickle1_Chondrocyte	0	-
chr15	93655333	93655586	ENSMUSG00000036158.8_Prickle1_Chondrocyte	0	-
chr15	93656519	93657077	ENSMUSG00000036158.8_Prickle1_Chondrocyte	0	-
chr15	93663542	93664446	ENSMUSG00000036158.8_Prickle1_Chondrocyte	0	-
chr15	93664451	93664561	ENSMUSG00000036158.8_Prickle1_Chondrocyte	0	-
chr15	93664568	93664664	ENSMUSG00000036158.8_Prickle1_Chondrocyte	0	-
chr15	93668825	93669025	ENSMUSG00000036158.8_Prickle1_Chondrocyte	0	-
chr15	93669073	93669349	ENSMUSG00000036158.8_Prickle1_Chondrocyte	0	-
chr15	93671652	93671709	ENSMUSG00000036158.8_Prickle1_Chondrocyte	0	-
chr15	93672804	93672862	ENSMUSG00000036158.8_Prickle1_Chondrocyte	0	-
chr15	93690862	93691063	ENSMUSG00000036158.8_Prickle1_Chondrocyte	0	-
chr15	93698488	93698717	ENSMUSG00000036158.8_Prickle1_Chondrocyte	0	-
chr15	93699719	93700410	ENSMUSG00000036158.8_Prickle1_Chondrocyte	0	-
chr15	93706027	93706091	ENSMUSG00000036158.8_Prickle1_Chondrocyte	0	-
chr15	93706098	93706948	ENSMUSG00000036158.8_Prickle1_Chondrocyte	0	-
chr15	93707604	93707860	ENSMUSG00000036158.8_Prickle1_Chondrocyte	0	-
chr15	93710682	93711407	ENSMUSG00000036158.8_Prickle1_Chondrocyte	0	-
chr15	93711409	93711832	ENSMUSG00000036158.8_Prickle1_Chondrocyte	0	-
chr15	93712675	93712917	ENSMUSG00000036158.8_Prickle1_Chondrocyte	0	-
chr15	93713420	93713750	ENSMUSG00000036158.8_Prickle1_Chondrocyte	0	-
chr15	93715629	93715969	ENSMUSG00000036158.8_Prickle1_Chondrocyte	0	-
chr15	93732811	93733171	ENSMUSG00000036158.8_Prickle1_Chondrocyte	0	-
chr15	93733966	93734046	ENSMUSG00000036158.8_Prickle1_Chondrocyte	0	-
chr15	93751037	93751242	ENSMUSG00000036158.8_Prickle1_Chondrocyte	0	-
chr15	93751918	93752078	ENSMUSG00000036158.8_Prickle1_Chondrocyte	0	-
chr15	93756155	93756246	ENSMUSG00000036158.8_Prickle1_Chondrocyte	0	-
chr15	93756635	93756803	ENSMUSG00000036158.8_Prickle1_Chondrocyte	0	-
chr15	93758482	93758781	ENSMUSG00000036158.8_Prickle1_Chondrocyte	0	-
chr15	93769473	93770018	ENSMUSG00000036158.8_Prickle1_Chondrocyte	0	-
chr15	93771021	93771297	ENSMUSG00000036158.8_Prickle1_Chondrocyte	0	-
chr15	93774644	93774749	ENSMUSG00000036158.8_Prickle1_Chondrocyte	0	-
chr15	93775343	93775532	ENSMUSG00000036158.8_Prickle1_Chondrocyte	0	-
chr15	93780343	93780536	ENSMUSG00000036158.8_Prickle1_Chondrocyte	0	-
chr15	93783838	93784075	ENSMUSG00000036158.8_Prickle1_Chondrocyte	0	-
chr15	93787522	93787599	ENSMUSG00000036158.8_Prickle1_Chondrocyte	0	-
chr15	93789704	93790110	ENSMUSG00000036158.8_Prickle1_Chondrocyte	0	-
chr15	93791301	93791513	ENSMUSG00000036158.8_Prickle1_Chondrocyte	0	-
chr15	93791516	93791576	ENSMUSG00000036158.8_Prickle1_Chondrocyte	0	-
chr15	93824237	93824364	ENSMUSG00000036158.8_Prickle1_Chondrocyte	0	-
chr15	93824569	93825841	ENSMUSG00000036158.8_Prickle1_Chondrocyte	0	-
chr15	93832435	93832868	ENSMUSG00000036158.8_Prickle1_Chondrocyte	0	-
chr15	93833050	93833222	ENSMUSG00000036158.8_Prickle1_Chondrocyte	0	-
chr15	93845791	93845992	ENSMUSG00000036158.8_Prickle1_Chondrocyte	0	-
chr15	93850401	93850667	ENSMUSG00000036158.8_Prickle1_Chondrocyte	0	-
chr15	93850985	93851049	ENSMUSG00000036158.8_Prickle1_Chondrocyte	0	-
chr15	93851075	93851145	ENSMUSG00000036158.8_Prickle1_Chondrocyte	0	-
chr15	93853325	93853568	ENSMUSG00000036158.8_Prickle1_Chondrocyte	0	-
chr15	93856881	93857287	ENSMUSG00000036158.8_Prickle1_Chondrocyte	0	-
chr15	93857297	93858029	ENSMUSG00000036158.8_Prickle1_Chondrocyte	0	-
chr15	93861006	93861070	ENSMUSG00000036158.8_Prickle1_Chondrocyte	0	-
chr15	93861073	93861134	ENSMUSG00000036158.8_Prickle1_Chondrocyte	0	-
chr15	93878183	93878448	ENSMUSG00000036158.8_Prickle1_Chondrocyte	0	-
chr15	93879634	93879994	ENSMUSG00000036158.8_Prickle1_Chondrocyte	0	-
chr15	93895831	93896643	ENSMUSG00000036158.8_Prickle1_Chondrocyte	0	-
chr15	93896766	93898801	ENSMUSG00000036158.8_Prickle1_Chondrocyte	0	-
chr15	93903477	93904707	ENSMUSG00000036158.8_Prickle1_Chondrocyte	0	-
chr15	93910758	93911616	ENSMUSG00000036158.8_Prickle1_Chondrocyte	0	-
chr15	93916884	93917317	ENSMUSG00000036158.8_Prickle1_Chondrocyte	0	-
chr15	93917645	93917771	ENSMUSG00000036158.8_Prickle1_Chondrocyte	0	-
chr15	93919657	93919909	ENSMUSG00000036158.8_Prickle1_Chondrocyte	0	-
chr15	93920501	93920677	ENSMUSG00000036158.8_Prickle1_Chondrocyte	0	-
chr15	93921500	93921870	ENSMUSG00000036158.8_Prickle1_Chondrocyte	0	-
chr15	93922686	93923247	ENSMUSG00000036158.8_Prickle1_Chondrocyte	0	-
chr15	93923488	93924004	ENSMUSG00000036158.8_Prickle1_Chondrocyte	0	-
chr15	93924188	93925104	ENSMUSG00000036158.8_Prickle1_Chondrocyte	0	-
chr15	93925206	93925619	ENSMUSG00000036158.8_Prickle1_Chondrocyte	0	-
chr15	93926972	93927073	ENSMUSG00000036158.8_Prickle1_Chondrocyte	0	-
chr15	93927487	93928769	ENSMUSG00000036158.8_Prickle1_Chondrocyte	0	-
chr15	93932088	93932614	ENSMUSG00000036158.8_Prickle1_Chondrocyte	0	-
chr15	93933092	93933510	ENSMUSG00000036158.8_Prickle1_Chondrocyte	0	-
chr15	93959944	93960426	ENSMUSG00000036158.8_Prickle1_Chondrocyte	0	-
chr15	93964689	93964997	ENSMUSG00000036158.8_Prickle1_Chondrocyte	0	-
chr15	93973055	93973108	ENSMUSG00000036158.8_Prickle1_Chondrocyte	0	-
chr15	93973113	93973213	ENSMUSG00000036158.8_Prickle1_Chondrocyte	0	-
chr15	93981178	93981343	ENSMUSG00000036158.8_Prickle1_Chondrocyte	0	-
chr15	93981387	93981559	ENSMUSG00000036158.8_Prickle1_Chondrocyte	0	-
chr5	98935906	98936286	ENSMUSG00000029334.10_Prkg2_Chondrocyte	0	-
chr5	98936710	98937010	ENSMUSG00000029334.10_Prkg2_Chondrocyte	0	-
chr5	98937370	98937644	ENSMUSG00000029334.10_Prkg2_Chondrocyte	0	-
chr5	98939336	98939400	ENSMUSG00000029334.10_Prkg2_Chondrocyte	0	-
chr5	98940708	98941368	ENSMUSG00000029334.10_Prkg2_Chondrocyte	0	-
chr5	98946257	98946460	ENSMUSG00000029334.10_Prkg2_Chondrocyte	0	-
chr5	98946691	98947243	ENSMUSG00000029334.10_Prkg2_Chondrocyte	0	-
chr5	98947271	98947521	ENSMUSG00000029334.10_Prkg2_Chondrocyte	0	-
chr5	98986056	98987090	ENSMUSG00000029334.10_Prkg2_Chondrocyte	0	-
chr5	98989989	98990537	ENSMUSG00000029334.10_Prkg2_Chondrocyte	0	-
chr5	99036172	99036292	ENSMUSG00000029334.10_Prkg2_Chondrocyte	0	-
chr5	99036293	99039719	ENSMUSG00000029334.10_Prkg2_Chondrocyte	0	-
chr5	99073485	99073732	ENSMUSG00000029334.10_Prkg2_Chondrocyte	0	-
chr5	99074780	99077483	ENSMUSG00000029334.10_Prkg2_Chondrocyte	0	-
chr5	99078053	99078323	ENSMUSG00000029334.10_Prkg2_Chondrocyte	0	-
chr5	99078347	99078977	ENSMUSG00000029334.10_Prkg2_Chondrocyte	0	-
chr5	99084051	99084252	ENSMUSG00000029334.10_Prkg2_Chondrocyte	0	-
chr5	99111448	99111528	ENSMUSG00000029334.10_Prkg2_Chondrocyte	0	-
chr2	6097217	6097455	ENSMUSG00000045319.9_Proser2_Chondrocyte	0	-
chr2	6097920	6097989	ENSMUSG00000045319.9_Proser2_Chondrocyte	0	-
chr2	6098906	6099349	ENSMUSG00000045319.9_Proser2_Chondrocyte	0	-
chr2	6100039	6101026	ENSMUSG00000045319.9_Proser2_Chondrocyte	0	-
chr2	6128863	6128999	ENSMUSG00000045319.9_Proser2_Chondrocyte	0	-
chr2	6129030	6129155	ENSMUSG00000045319.9_Proser2_Chondrocyte	0	-
chr2	6129176	6130598	ENSMUSG00000045319.9_Proser2_Chondrocyte	0	-
chr13	63511795	63512306	ENSMUSG00000021466.7_Ptch1_Chondrocyte	0	-
chr13	63514965	63515413	ENSMUSG00000021466.7_Ptch1_Chondrocyte	0	-
chr13	63522823	63523612	ENSMUSG00000021466.7_Ptch1_Chondrocyte	0	-
chr13	63524097	63524385	ENSMUSG00000021466.7_Ptch1_Chondrocyte	0	-
chr13	63524553	63526300	ENSMUSG00000021466.7_Ptch1_Chondrocyte	0	-
chr13	63528096	63528952	ENSMUSG00000021466.7_Ptch1_Chondrocyte	0	-
chr13	63529018	63529353	ENSMUSG00000021466.7_Ptch1_Chondrocyte	0	-
chr13	63529614	63529763	ENSMUSG00000021466.7_Ptch1_Chondrocyte	0	-
chr13	63541547	63541813	ENSMUSG00000021466.7_Ptch1_Chondrocyte	0	-
chr13	63544160	63544452	ENSMUSG00000021466.7_Ptch1_Chondrocyte	0	-
chr13	63556417	63556706	ENSMUSG00000021466.7_Ptch1_Chondrocyte	0	-
chr13	63558441	63558918	ENSMUSG00000021466.7_Ptch1_Chondrocyte	0	-
chr13	63562706	63567045	ENSMUSG00000021466.7_Ptch1_Chondrocyte	0	-
chr13	63572081	63574103	ENSMUSG00000021466.7_Ptch1_Chondrocyte	0	-
chr13	63574145	63574355	ENSMUSG00000021466.7_Ptch1_Chondrocyte	0	-
chr13	63574393	63574553	ENSMUSG00000021466.7_Ptch1_Chondrocyte	0	-
chr13	63602122	63602252	ENSMUSG00000021466.7_Ptch1_Chondrocyte	0	-
chr13	63609517	63610240	ENSMUSG00000021466.7_Ptch1_Chondrocyte	0	-
chr13	63612016	63612243	ENSMUSG00000021466.7_Ptch1_Chondrocyte	0	-
chr13	63617097	63617175	ENSMUSG00000021466.7_Ptch1_Chondrocyte	0	-
chr13	63621341	63621635	ENSMUSG00000021466.7_Ptch1_Chondrocyte	0	-
chr13	63627166	63627962	ENSMUSG00000021466.7_Ptch1_Chondrocyte	0	-
chr13	63641628	63642223	ENSMUSG00000021466.7_Ptch1_Chondrocyte	0	-
chr13	63642451	63642991	ENSMUSG00000021466.7_Ptch1_Chondrocyte	0	-
chr13	63643046	63643331	ENSMUSG00000021466.7_Ptch1_Chondrocyte	0	-
chr13	63643429	63643720	ENSMUSG00000021466.7_Ptch1_Chondrocyte	0	-
chr13	63655893	63656089	ENSMUSG00000021466.7_Ptch1_Chondrocyte	0	-
chr13	63658791	63658967	ENSMUSG00000021466.7_Ptch1_Chondrocyte	0	-
chr13	63660582	63660723	ENSMUSG00000021466.7_Ptch1_Chondrocyte	0	-
chr13	63668699	63668862	ENSMUSG00000021466.7_Ptch1_Chondrocyte	0	-
chr13	63668955	63669304	ENSMUSG00000021466.7_Ptch1_Chondrocyte	0	-
chr13	63682510	63682711	ENSMUSG00000021466.7_Ptch1_Chondrocyte	0	-
chr6	147261650	147261921	ENSMUSG00000048776.6_Pthlh_Chondrocyte	0	-
chr6	147261972	147262609	ENSMUSG00000048776.6_Pthlh_Chondrocyte	0	-
chr6	147262892	147264645	ENSMUSG00000048776.6_Pthlh_Chondrocyte	0	-
chr1	189709071	189709378	ENSMUSG00000026604.13_Ptpn14_Chondrocyte	0	+
chr1	189716458	189716998	ENSMUSG00000026604.13_Ptpn14_Chondrocyte	0	+
chr1	189726490	189726569	ENSMUSG00000026604.13_Ptpn14_Chondrocyte	0	+
chr1	189726586	189726668	ENSMUSG00000026604.13_Ptpn14_Chondrocyte	0	+
chr1	189727022	189729797	ENSMUSG00000026604.13_Ptpn14_Chondrocyte	0	+
chr1	189731809	189731862	ENSMUSG00000026604.13_Ptpn14_Chondrocyte	0	+
chr1	189731868	189732138	ENSMUSG00000026604.13_Ptpn14_Chondrocyte	0	+
chr1	189738305	189738425	ENSMUSG00000026604.13_Ptpn14_Chondrocyte	0	+
chr1	189745010	189745060	ENSMUSG00000026604.13_Ptpn14_Chondrocyte	0	+
chr1	189745068	189745253	ENSMUSG00000026604.13_Ptpn14_Chondrocyte	0	+
chr1	189756384	189756514	ENSMUSG00000026604.13_Ptpn14_Chondrocyte	0	+
chr1	189756702	189757306	ENSMUSG00000026604.13_Ptpn14_Chondrocyte	0	+
chr1	189761543	189762049	ENSMUSG00000026604.13_Ptpn14_Chondrocyte	0	+
chr1	189774008	189774127	ENSMUSG00000026604.13_Ptpn14_Chondrocyte	0	+
chr1	189778410	189778649	ENSMUSG00000026604.13_Ptpn14_Chondrocyte	0	+
chr1	189783697	189783764	ENSMUSG00000026604.13_Ptpn14_Chondrocyte	0	+
chr1	189784621	189784738	ENSMUSG00000026604.13_Ptpn14_Chondrocyte	0	+
chr1	189800316	189800615	ENSMUSG00000026604.13_Ptpn14_Chondrocyte	0	+
chr1	189845755	189846040	ENSMUSG00000026604.13_Ptpn14_Chondrocyte	0	+
chr1	189852546	189852810	ENSMUSG00000026604.13_Ptpn14_Chondrocyte	0	+
chr9	96838917	96839327	ENSMUSG00000043587.11_Pxylp1_Chondrocyte	0	-
chr9	96843912	96843991	ENSMUSG00000043587.11_Pxylp1_Chondrocyte	0	-
chr9	96844879	96845182	ENSMUSG00000043587.11_Pxylp1_Chondrocyte	0	-
chr9	96870435	96870515	ENSMUSG00000043587.11_Pxylp1_Chondrocyte	0	-
chr9	96870517	96870591	ENSMUSG00000043587.11_Pxylp1_Chondrocyte	0	-
chr9	96875381	96875540	ENSMUSG00000043587.11_Pxylp1_Chondrocyte	0	-
chr9	96885864	96886062	ENSMUSG00000043587.11_Pxylp1_Chondrocyte	0	-
chr9	96888368	96890246	ENSMUSG00000043587.11_Pxylp1_Chondrocyte	0	-
chr9	96892555	96892839	ENSMUSG00000043587.11_Pxylp1_Chondrocyte	0	-
chr11	79590480	79592009	ENSMUSG00000017639.9_Rab11fip4_Chondrocyte	0	+
chr11	79593492	79593917	ENSMUSG00000017639.9_Rab11fip4_Chondrocyte	0	+
chr11	79610942	79611318	ENSMUSG00000017639.9_Rab11fip4_Chondrocyte	0	+
chr11	79611467	79611659	ENSMUSG00000017639.9_Rab11fip4_Chondrocyte	0	+
chr11	79613264	79613361	ENSMUSG00000017639.9_Rab11fip4_Chondrocyte	0	+
chr11	79624875	79625451	ENSMUSG00000017639.9_Rab11fip4_Chondrocyte	0	+
chr11	79629994	79630168	ENSMUSG00000017639.9_Rab11fip4_Chondrocyte	0	+
chr11	79641123	79641245	ENSMUSG00000017639.9_Rab11fip4_Chondrocyte	0	+
chr11	79646456	79646756	ENSMUSG00000017639.9_Rab11fip4_Chondrocyte	0	+
chr11	79650309	79650935	ENSMUSG00000017639.9_Rab11fip4_Chondrocyte	0	+
chr11	79660021	79661841	ENSMUSG00000017639.9_Rab11fip4_Chondrocyte	0	+
chr11	79661884	79661999	ENSMUSG00000017639.9_Rab11fip4_Chondrocyte	0	+
chr11	79662014	79662136	ENSMUSG00000017639.9_Rab11fip4_Chondrocyte	0	+
chr2	164400106	164400323	ENSMUSG00000017007.5_Rbpjl_Chondrocyte	0	+
chr2	164400407	164401144	ENSMUSG00000017007.5_Rbpjl_Chondrocyte	0	+
chr2	164402757	164404002	ENSMUSG00000017007.5_Rbpjl_Chondrocyte	0	+
chr4	62557492	62557872	ENSMUSG00000059810.14_Rgs3_Chondrocyte	0	+
chr4	62561253	62561763	ENSMUSG00000059810.14_Rgs3_Chondrocyte	0	+
chr4	62563469	62563623	ENSMUSG00000059810.14_Rgs3_Chondrocyte	0	+
chr4	62582390	62582644	ENSMUSG00000059810.14_Rgs3_Chondrocyte	0	+
chr4	62582648	62584148	ENSMUSG00000059810.14_Rgs3_Chondrocyte	0	+
chr4	62591306	62591735	ENSMUSG00000059810.14_Rgs3_Chondrocyte	0	+
chr4	62606658	62606721	ENSMUSG00000059810.14_Rgs3_Chondrocyte	0	+
chr4	62607094	62607149	ENSMUSG00000059810.14_Rgs3_Chondrocyte	0	+
chr4	62607404	62607878	ENSMUSG00000059810.14_Rgs3_Chondrocyte	0	+
chr4	62607879	62608177	ENSMUSG00000059810.14_Rgs3_Chondrocyte	0	+
chr4	62608415	62608848	ENSMUSG00000059810.14_Rgs3_Chondrocyte	0	+
chr4	62609504	62609564	ENSMUSG00000059810.14_Rgs3_Chondrocyte	0	+
chr4	62610186	62610600	ENSMUSG00000059810.14_Rgs3_Chondrocyte	0	+
chr4	62612531	62613743	ENSMUSG00000059810.14_Rgs3_Chondrocyte	0	+
chr4	62613750	62613850	ENSMUSG00000059810.14_Rgs3_Chondrocyte	0	+
chr4	62614718	62614828	ENSMUSG00000059810.14_Rgs3_Chondrocyte	0	+
chr4	62618338	62618451	ENSMUSG00000059810.14_Rgs3_Chondrocyte	0	+
chr4	62619044	62619096	ENSMUSG00000059810.14_Rgs3_Chondrocyte	0	+
chr4	62619123	62619271	ENSMUSG00000059810.14_Rgs3_Chondrocyte	0	+
chr4	62619275	62619990	ENSMUSG00000059810.14_Rgs3_Chondrocyte	0	+
chr4	62621507	62621562	ENSMUSG00000059810.14_Rgs3_Chondrocyte	0	+
chr4	62622219	62622796	ENSMUSG00000059810.14_Rgs3_Chondrocyte	0	+
chr4	62623311	62623661	ENSMUSG00000059810.14_Rgs3_Chondrocyte	0	+
chr4	62623718	62623789	ENSMUSG00000059810.14_Rgs3_Chondrocyte	0	+
chr4	62623790	62623957	ENSMUSG00000059810.14_Rgs3_Chondrocyte	0	+
chr4	62624708	62625722	ENSMUSG00000059810.14_Rgs3_Chondrocyte	0	+
chr4	62625736	62625803	ENSMUSG00000059810.14_Rgs3_Chondrocyte	0	+
chr4	62626290	62626503	ENSMUSG00000059810.14_Rgs3_Chondrocyte	0	+
chr4	62659044	62659741	ENSMUSG00000059810.14_Rgs3_Chondrocyte	0	+
chr4	62659804	62661605	ENSMUSG00000059810.14_Rgs3_Chondrocyte	0	+
chr4	62663211	62663864	ENSMUSG00000059810.14_Rgs3_Chondrocyte	0	+
chr4	62673160	62673228	ENSMUSG00000059810.14_Rgs3_Chondrocyte	0	+
chr4	62673230	62675064	ENSMUSG00000059810.14_Rgs3_Chondrocyte	0	+
chr4	62684488	62684605	ENSMUSG00000059810.14_Rgs3_Chondrocyte	0	+
chr4	62685464	62685773	ENSMUSG00000059810.14_Rgs3_Chondrocyte	0	+
chr4	62686942	62686998	ENSMUSG00000059810.14_Rgs3_Chondrocyte	0	+
chr4	62696016	62696361	ENSMUSG00000059810.14_Rgs3_Chondrocyte	0	+
chr4	62697154	62697250	ENSMUSG00000059810.14_Rgs3_Chondrocyte	0	+
chr4	62697273	62697377	ENSMUSG00000059810.14_Rgs3_Chondrocyte	0	+
chr4	62697383	62697982	ENSMUSG00000059810.14_Rgs3_Chondrocyte	0	+
chr4	62698717	62698779	ENSMUSG00000059810.14_Rgs3_Chondrocyte	0	+
chr4	62698780	62698907	ENSMUSG00000059810.14_Rgs3_Chondrocyte	0	+
chr4	62699172	62700231	ENSMUSG00000059810.14_Rgs3_Chondrocyte	0	+
chr4	62700237	62700343	ENSMUSG00000059810.14_Rgs3_Chondrocyte	0	+
[truncated: 20,231 more rows]

## Sheet: URLs_for_IDEAS_tracks
TRACKS:	http://genome.ucsc.edu/cgi-bin/hgTracks?db=mm10&hubUrl=http://woldlab.caltech.edu/~diane/Promoters%20and%20enhancers%20derived%20from%20single-cells/limb_affiliated_elements.hub.txt
ZIP File:	http://woldlab.caltech.edu/~diane/Promoters%20and%20enhancers%20derived%20from%20single-cells/Supplementary%20Data%201%20-%20Promoters%20and%20enhancers%20derived%20from%20single-cells.zip
